# Supplementary material for: Oat protein nanofibril–iron hybrids offer a stable, high-absorption iron delivery platform for iron fortification
Source: Nat Food. 2025 Nov 10;6(12):1164–75. doi: 10.1038/s43016-025-01260-6 (PMC12717008; doi:10.1038/s43016-025-01260-6)
Supplement: Supplementary file 3 — Source data for Supplementary Figs. 2–4 and 6. [file 43016_2025_1260_MOESM3_ESM.xlsx]

## Sheet: S-Fig.2
	OGAF			FeCl3			SA			OGAF-Fe-SA			OGAF-Fe-NaOH
600.721	0.12009	0.12711		0.28771	0.29363		0.18281	0.19384		0.32038	0.33574		0.19846	0.21372
601.203	0.12745	0.12649		0.28522	0.29116		0.18963	0.18757		0.31237	0.33445		0.19373	0.21268
601.686	0.12961	0.1259		0.29231	0.28875		0.19637	0.18147		0.32091	0.3332		0.19901	0.21167
602.168	0.12455	0.12533		0.30161	0.2864		0.20137	0.17553		0.34037	0.33197		0.20366	0.21069
602.65	0.1168	0.1248		0.29724	0.28412		0.19251	0.16976		0.35659	0.33076		0.20591	0.20974
603.132	0.11378	0.1243		0.28109	0.2819		0.1728	0.16416		0.35934	0.32958		0.21182	0.20882
603.614	0.11876	0.12383		0.27304	0.27975		0.15747	0.15873		0.34663	0.32843		0.2214	0.20793
604.096	0.12816	0.12338		0.28345	0.27766		0.15147	0.15347		0.32922	0.32729		0.23021	0.20708
604.578	0.13724	0.12297		0.29692	0.27564		0.1473	0.14837		0.32279	0.32619		0.23529	0.20625
605.06	0.1424	0.12259		0.29305	0.27369		0.13722	0.14344		0.3293	0.3251		0.23498	0.20546
605.543	0.14069	0.12223		0.27978	0.2718		0.12309	0.13869		0.33236	0.32405		0.22944	0.2047
606.025	0.13124	0.12191		0.27653	0.26997		0.1149	0.1341		0.31967	0.32301		0.2201	0.20396
606.507	0.11602	0.12162		0.27754	0.26821		0.11685	0.12967		0.30152	0.32201		0.2065	0.20326
606.989	0.10054	0.12136		0.26461	0.26651		0.12142	0.12542		0.29108	0.32102		0.1882	0.20259
607.471	0.08862	0.12112		0.23688	0.26488		0.11963	0.12133		0.29011	0.32006		0.17218	0.20196
607.953	0.08275	0.12092		0.20977	0.26331		0.11455	0.11742		0.29938	0.31913		0.17069	0.20135
608.435	0.09261	0.12075		0.1996	0.26181		0.11551	0.11367		0.32017	0.31822		0.1859	0.20077
608.917	0.11941	0.12061		0.20915	0.26038		0.12006	0.11009		0.34004	0.31734		0.2048	0.20023
609.399	0.14139	0.12049		0.22901	0.259		0.11811	0.10667		0.34293	0.31648		0.21509	0.19971
609.882	0.14304	0.12041		0.2541	0.2577		0.11104	0.10343		0.33499	0.31564		0.21659	0.19923
610.364	0.13736	0.12036		0.27783	0.25646		0.10764	0.10035		0.33059	0.31483		0.21585	0.19878
610.846	0.13867	0.12033		0.28347	0.25528		0.1075	0.09744		0.32803	0.31404		0.21635	0.19835
611.328	0.14454	0.12034		0.27047	0.25417		0.10356	0.0947		0.31995	0.31328		0.21444	0.19796
611.81	0.14893	0.12038		0.2622	0.25312		0.09452	0.09213		0.30901	0.31255		0.20656	0.1976
612.292	0.1465	0.12045		0.27323	0.25214		0.08408	0.08973		0.3062	0.31184		0.19637	0.19728
612.774	0.13466	0.12054		0.29058	0.25123		0.07526	0.08749		0.31726	0.31115		0.18898	0.19698
613.256	0.12317	0.12067		0.29116	0.25037		0.06877	0.08543		0.3264	0.31049		0.18472	0.19671
613.739	0.12277	0.12083		0.27578	0.24959		0.06525	0.08353		0.31587	0.30985		0.1837	0.19648
614.221	0.12752	0.12102		0.26345	0.24887		0.06574	0.0818		0.29504	0.30924		0.18181	0.19627
614.703	0.12362	0.12123		0.25585	0.24821		0.06485	0.08024		0.27912	0.30865		0.16937	0.1961
615.185	0.11037	0.12148		0.24352	0.24762		0.05597	0.07884		0.27492	0.30809		0.15242	0.19596
615.667	0.0994	0.12176		0.23243	0.24709		0.0458	0.07762		0.28425	0.30755		0.15084	0.19584
616.149	0.09825	0.12207		0.23197	0.24663		0.04487	0.07656		0.29833	0.30703		0.16746	0.19576
616.631	0.10406	0.1227		0.23571	0.24667		0.05089	0.07609		0.30737	0.30679		0.18592	0.19575
617.113	0.109	0.12353		0.23232	0.24675		0.05618	0.07598		0.30981	0.30637		0.19662	0.19568
617.596	0.10911	0.12428		0.22374	0.24684		0.06079	0.07626		0.30863	0.30587		0.20121	0.19573
618.078	0.1062	0.12482		0.22442	0.24716		0.06905	0.07707		0.30909	0.30555		0.19964	0.19601
618.56	0.10255	0.12523		0.23947	0.24776		0.0803	0.07821		0.31037	0.30558		0.19395	0.19651
619.042	0.10541	0.12562		0.25404	0.24829		0.09201	0.07935		0.30932	0.3059		0.19317	0.19712
619.524	0.1218	0.1261		0.25594	0.24857		0.10415	0.08042		0.30664	0.30622		0.19997	0.19779
620.006	0.14074	0.12673		0.2527	0.24887		0.11201	0.08143		0.29929	0.30629		0.20474	0.19854
620.488	0.14449	0.12759		0.25305	0.24944		0.10828	0.08231		0.28926	0.30624		0.2033	0.19936
620.97	0.1346	0.1287		0.25428	0.2501		0.09696	0.08301		0.28812	0.30626		0.20445	0.20022
621.452	0.12507	0.12991		0.24999	0.2507		0.08934	0.0836		0.29818	0.3061		0.21096	0.20105
621.935	0.12286	0.13093		0.24082	0.25141		0.08625	0.08419		0.30838	0.30521		0.21186	0.20168
622.417	0.12572	0.13154		0.23329	0.25228		0.07966	0.08494		0.31291	0.30361		0.20501	0.2018
622.899	0.12801	0.13176		0.23205	0.25297		0.07088	0.08595		0.31764	0.30183		0.20629	0.20126
623.381	0.128	0.13169		0.23873	0.25307		0.07189	0.08714		0.32524	0.30035		0.22212	0.20023
623.863	0.1296	0.13143		0.25043	0.25244		0.08595	0.08836		0.32824	0.29948		0.23487	0.1991
624.345	0.13425	0.13126		0.25791	0.25131		0.10055	0.08971		0.32322	0.29941		0.22978	0.19821
624.827	0.14043	0.13148		0.25631	0.25013		0.10497	0.09134		0.31619	0.29984		0.2157	0.19773
625.309	0.14672	0.1321		0.25359	0.24931		0.10501	0.09316		0.30899	0.30015		0.20331	0.19766
625.792	0.14862	0.13285		0.25654	0.24906		0.10988	0.09498		0.29844	0.30015		0.19132	0.19788
626.274	0.14482	0.13356		0.26001	0.24936		0.11538	0.09673		0.28828	0.29999		0.18294	0.19824
626.756	0.14256	0.1342		0.25723	0.24973		0.11259	0.09835		0.28431	0.29967		0.18529	0.19862
627.238	0.14399	0.13477		0.25052	0.24969		0.10486	0.0997		0.28477	0.29901		0.19274	0.19877
627.72	0.14296	0.13532		0.24679	0.24939		0.09895	0.10071		0.28682	0.29813		0.19698	0.19852
628.202	0.13771	0.13584		0.24938	0.24937		0.09523	0.10146		0.28979	0.2975		0.20071	0.19803
628.684	0.13451	0.13619		0.25584	0.24977		0.09531	0.10214		0.29409	0.29751		0.20706	0.19753
629.166	0.13791	0.1363		0.26213	0.25018		0.1016	0.10289		0.3013	0.29787		0.21043	0.19706
629.649	0.14379	0.13633		0.26569	0.25029		0.1092	0.10366		0.30953	0.29778		0.2078	0.19654
630.131	0.14646	0.13645		0.26628	0.2502		0.11299	0.10444		0.31528	0.29691		0.20458	0.19596
630.613	0.14582	0.13654		0.26615	0.24993		0.1138	0.10513		0.31622	0.29552		0.20384	0.19509
631.095	0.14295	0.13631		0.26422	0.24934		0.11171	0.1055		0.3081	0.29399		0.20234	0.19376
631.577	0.13589	0.13583		0.25462	0.24862		0.10652	0.10558		0.29112	0.29277		0.19758	0.19233
632.059	0.12698	0.13535		0.24082	0.24816		0.10367	0.10561		0.27474	0.2921		0.191	0.19122
632.541	0.1249	0.13494		0.23791	0.24789		0.10736	0.10568		0.26914	0.29182		0.18623	0.19045
633.023	0.13091	0.13446		0.24763	0.24739		0.11182	0.10569		0.276	0.29157		0.18257	0.18977
633.505	0.1357	0.13374		0.25194	0.24644		0.10989	0.10564		0.28713	0.29109		0.17416	0.18907
633.988	0.13381	0.13283		0.2415	0.24532		0.10269	0.10567		0.29162	0.2905		0.16313	0.18833
634.47	0.13011	0.13173		0.2308	0.24433		0.0955	0.10596		0.28626	0.28988		0.1593	0.18739
634.952	0.13011	0.13047		0.23378	0.24344		0.09285	0.10647		0.27726	0.2891		0.16341	0.18615
635.434	0.13243	0.12944		0.24491	0.24253		0.0979	0.1072		0.27066	0.28816		0.16829	0.18486
635.916	0.13277	0.12889		0.25203	0.24174		0.10856	0.10819		0.26728	0.28702		0.17138	0.18376
636.398	0.12943	0.1285		0.2511	0.24123		0.11568	0.10935		0.26856	0.2856		0.17209	0.18283
636.88	0.12552	0.12783		0.24564	0.24082		0.11471	0.11047		0.27988	0.28404		0.16953	0.18202
637.362	0.12501	0.12682		0.2404	0.24018		0.11269	0.11148		0.30013	0.28261		0.1697	0.18131
637.845	0.12627	0.12565		0.23693	0.2391		0.11375	0.11238		0.31526	0.28129		0.17823	0.18056
638.327	0.1246	0.12442		0.23323	0.23767		0.1134	0.113		0.31383	0.28001		0.18792	0.17972
638.809	0.11912	0.12317		0.22836	0.23615		0.11055	0.11327		0.29894	0.27892		0.19001	0.17908
639.291	0.1126	0.12196		0.22555	0.23479		0.1096	0.11361		0.27801	0.27831		0.18927	0.17902
639.773	0.10964	0.12097		0.22681	0.23382		0.11036	0.11451		0.2608	0.27817		0.19178	0.17943
640.255	0.11275	0.12028		0.22785	0.23317		0.10835	0.11595		0.25738	0.27817		0.19258	0.17984
640.737	0.11561	0.11979		0.22442	0.23251		0.10355	0.1176		0.26543	0.27801		0.18681	0.17987
641.219	0.11125	0.11938		0.21899	0.2317		0.10071	0.11946		0.27314	0.27752		0.17819	0.17945
641.702	0.10606	0.11891		0.2167	0.23092		0.10399	0.12176		0.27718	0.27671		0.17221	0.17865
642.184	0.10893	0.11829		0.21986	0.23034		0.11391	0.12451		0.28423	0.27571		0.17287	0.17766
642.666	0.11762	0.11764		0.22563	0.22986		0.12701	0.12746		0.29391	0.2746		0.18244	0.17678
643.148	0.12508	0.11714		0.22824	0.22934		0.13929	0.13061		0.29542	0.27338		0.19461	0.17613
643.63	0.127	0.11677		0.22797	0.22876		0.14667	0.13401		0.28277	0.27212		0.19777	0.17561
644.112	0.12424	0.11643		0.23049	0.22818		0.14537	0.13747		0.26527	0.27094		0.19117	0.17521
644.594	0.12336	0.1161		0.23599	0.22761		0.13921	0.14075		0.2588	0.26987		0.18548	0.17504
645.076	0.1259	0.11594		0.23893	0.22714		0.13561	0.144		0.2673	0.26901		0.18437	0.17511
645.558	0.12605	0.11603		0.23864	0.22682		0.1361	0.14748		0.27888	0.26849		0.18279	0.1753
646.041	0.12374	0.11634		0.2408	0.22667		0.13963	0.15115		0.28348	0.26834		0.17961	0.17552
646.523	0.12176	0.11677		0.24393	0.2267		0.14395	0.1548		0.28115	0.26833		0.17558	0.17578
647.005	0.11738	0.1172		0.23747	0.22696		0.14461	0.15815		0.27244	0.26806		0.16958	0.17609
647.487	0.11023	0.11747		0.22215	0.22725		0.14261	0.16103		0.2588	0.26723		0.16363	0.17632
647.969	0.10572	0.11752		0.21237	0.22732		0.14352	0.16348		0.24674	0.26602		0.16119	0.17639
648.451	0.10771	0.11763		0.21371	0.22727		0.14874	0.1657		0.24385	0.26485		0.16339	0.1764
648.933	0.11241	0.11812		0.21804	0.22738		0.1553	0.16772		0.2483	0.26404		0.16603	0.17643
649.415	0.11288	0.11886		0.2203	0.22753		0.15969	0.16933		0.251	0.26353		0.16425	0.17629
649.898	0.11171	0.11943		0.22538	0.22735		0.16196	0.17031		0.25172	0.26301		0.16475	0.17572
650.38	0.11551	0.1197		0.23492	0.22688		0.16751	0.17068		0.25541	0.26233		0.17451	0.17488
650.862	0.1187	0.11992		0.23924	0.22658		0.17675	0.17066		0.2586	0.26148		0.18334	0.17407
651.344	0.11557	0.1203		0.23195	0.22667		0.18166	0.17047		0.25837	0.26045		0.18126	0.17341
651.826	0.11278	0.12078		0.22042	0.22698		0.17934	0.17019		0.2582	0.2592		0.1733	0.1728
652.308	0.11549	0.12117		0.21551	0.22729		0.17705	0.16962		0.25951	0.2579		0.16919	0.17227
652.79	0.11975	0.12141		0.22026	0.22762		0.1792	0.16856		0.26224	0.25693		0.17217	0.17205
653.272	0.1233	0.12175		0.22912	0.22852		0.1853	0.16733		0.26764	0.25671		0.17707	0.17305
653.755	0.128	0.1224		0.23491	0.22967		0.19542	0.16649		0.27313	0.25705		0.17628	0.17463
654.237	0.13253	0.12283		0.23676	0.22993		0.20593	0.1652		0.27299	0.25721		0.16959	0.17499
654.719	0.13177	0.12286		0.23547	0.22961		0.20823	0.16322		0.26421	0.25691		0.16258	0.17439
655.201	0.1244	0.12257		0.23036	0.22921		0.20248	0.16073		0.25082	0.25609		0.15802	0.17334
655.683	0.11607	0.12216		0.22466	0.22893		0.19908	0.15796		0.24142	0.25483		0.15687	0.17227
656.165	0.11352	0.12187		0.22448	0.2287		0.20042	0.15494		0.24229	0.25344		0.16218	0.17135
656.647	0.11781	0.12169		0.22963	0.22834		0.1976	0.15161		0.24978	0.25227		0.17157	0.17048
657.129	0.12531	0.12139		0.23292	0.22783		0.18806	0.14794		0.25387	0.25144		0.17767	0.16949
657.611	0.13205	0.12093		0.23037	0.22727		0.1783	0.14403		0.25158	0.25081		0.17825	0.16832
658.094	0.1352	0.12053		0.22552	0.22672		0.16877	0.14007		0.2502	0.25033		0.17633	0.16711
658.576	0.13468	0.12027		0.22156	0.22623		0.15215	0.1362		0.25343	0.25002		0.17477	0.16624
659.058	0.13209	0.12017		0.21975	0.22581		0.12985	0.13248		0.25623	0.24985		0.17483	0.16584
659.54	0.12957	0.12018		0.22292	0.22548		0.11516	0.12893		0.25583	0.2496		0.17582	0.16562
660.022	0.12821	0.12015		0.23027	0.22531		0.11238	0.12546		0.25533	0.24904		0.17562	0.16524
660.504	0.12703	0.12009		0.23629	0.22531		0.10951	0.12179		0.2548	0.24821		0.17266	0.16474
660.986	0.12472	0.1201		0.23812	0.2254		0.09672	0.11786		0.25058	0.24752		0.16877	0.16435
661.468	0.12138	0.12015		0.23761	0.22558		0.07972	0.11382		0.24356	0.24732		0.16722	0.16415
661.951	0.11866	0.12016		0.23503	0.22602		0.06804	0.1099		0.24105	0.2476		0.16724	0.16416
662.433	0.11846	0.1201		0.22849	0.2267		0.06405	0.1061		0.24772	0.24808		0.16692	0.16431
662.915	0.12077	0.11996		0.2206	0.22721		0.06384	0.10228		0.25715	0.24831		0.16789	0.16442
663.397	0.12252	0.11973		0.21705	0.22723		0.0634	0.09838		0.25878	0.24796		0.17031	0.16433
663.879	0.11808	0.11947		0.21854	0.22692		0.06136	0.09452		0.25001	0.24718		0.16986	0.16408
664.361	0.10723	0.11924		0.22153	0.22662		0.059	0.09082		0.2389	0.24638		0.16552	0.16379
664.843	0.10051	0.11903		0.22617	0.22649		0.05984	0.08729		0.23554	0.2457		0.16393	0.16343
665.325	0.10547	0.11874		0.23294	0.22658		0.06477	0.08387		0.2398	0.24495		0.16933	0.16292
665.808	0.1147	0.11832		0.23629	0.22692		0.06869	0.08048		0.24187	0.24403		0.17548	0.16235
666.29	0.11753	0.11787		0.2333	0.22743		0.06742	0.07718		0.23916	0.24301		0.17585	0.16202
666.772	0.11414	0.11747		0.22924	0.22796		0.06368	0.07416		0.23877	0.24203		0.17358	0.16198
667.254	0.11116	0.11704		0.22933	0.22835		0.06365	0.07145		0.24224	0.24124		0.17291	0.16201
667.736	0.11216	0.1165		0.23258	0.22852		0.07031	0.06896		0.24379	0.24073		0.16999	0.16189
668.218	0.1154	0.1159		0.22977	0.22854		0.08049	0.06673		0.23988	0.24037		0.15057	0.1616
668.7	0.11059	0.11543		0.19989	0.22865		0.075	0.0649		0.2283	0.24013		0.08915	0.16144
669.182	0.09699	0.11522		0.18165	0.22904		0.04631	0.06361		0.22093	0.2402		0.058	0.16153
669.664	0.10324	0.11525		0.213	0.22966		0.05103	0.06298		0.23078	0.24063		0.10814	0.16166
670.147	0.11398	0.11536		0.23294	0.23044		0.06565	0.06303		0.24014	0.24114		0.14852	0.16161
670.629	0.12111	0.11539		0.23533	0.23126		0.07507	0.06352		0.24453	0.24134		0.16841	0.16137
671.111	0.12281	0.11511		0.23172	0.23197		0.0785	0.06417		0.24671	0.24102		0.1757	0.16098
671.593	0.12006	0.11451		0.23164	0.23254		0.07744	0.06501		0.24858	0.24028		0.1749	0.16048
672.075	0.11766	0.11375		0.23481	0.23314		0.07546	0.06621		0.24679	0.23943		0.17065	0.16005
672.557	0.11792	0.11302		0.23584	0.23382		0.07679	0.06769		0.24048	0.23864		0.16966	0.15981
673.039	0.11754	0.11243		0.23572	0.23445		0.08057	0.06929		0.23606	0.23789		0.17365	0.1597
673.521	0.1162	0.11205		0.23855	0.23492		0.08356	0.07105		0.23842	0.23719		0.17722	0.15959
674.004	0.1171	0.11188		0.24277	0.23528		0.08648	0.07303		0.24442	0.23673		0.17514	0.15946
674.486	0.11821	0.11187		0.24429	0.23553		0.08896	0.07505		0.24564	0.2366		0.17065	0.15937
674.968	0.11665	0.11199		0.2425	0.23568		0.08644	0.07687		0.24055	0.23668		0.17095	0.15944
675.45	0.11571	0.11224		0.24019	0.2359		0.08046	0.07854		0.23819	0.23679		0.1765	0.15971
675.932	0.1171	0.11254		0.24061	0.23629		0.07992	0.08029		0.2435	0.23681		0.18097	0.16001
676.414	0.11733	0.11276		0.2429	0.23674		0.08531	0.08214		0.24741	0.2366		0.18006	0.16009
676.896	0.11631	0.11284		0.24221	0.23713		0.08786	0.08383		0.24044	0.23612		0.17417	0.16
677.378	0.11709	0.11284		0.23647	0.23747		0.08491	0.08522		0.22626	0.23553		0.16496	0.15998
677.861	0.11886	0.11289		0.23206	0.23781		0.08281	0.08644		0.21652	0.23503		0.15538	0.16012
678.343	0.11811	0.1131		0.23551	0.23807		0.08412	0.08768		0.2188	0.23474		0.15006	0.16036
678.825	0.1137	0.11346		0.24324	0.23812		0.08531	0.08899		0.22939	0.23465		0.15044	0.16066
679.307	0.10828	0.11392		0.24812	0.23798		0.08448	0.09029		0.23473	0.23454		0.15208	0.16098
679.789	0.1055	0.11431		0.2495	0.23785		0.08354	0.09153		0.23068	0.23419		0.15356	0.16122
680.271	0.10603	0.11438		0.24699	0.2378		0.08439	0.0927		0.22731	0.23352		0.15746	0.16134
680.753	0.10745	0.11412		0.23996	0.23791		0.08749	0.0939		0.23081	0.23267		0.16179	0.16144
681.235	0.10974	0.11375		0.23422	0.23822		0.09357	0.09523		0.23851	0.23178		0.16372	0.16167
681.717	0.11323	0.11345		0.23631	0.2386		0.10213	0.09664		0.24745	0.23088		0.1641	0.16201
682.2	0.11364	0.11316		0.24222	0.23891		0.10912	0.09801		0.25156	0.22994		0.16218	0.16232
682.682	0.11073	0.11279		0.24363	0.23913		0.11219	0.09937		0.24551	0.22901		0.15863	0.16267
683.164	0.11128	0.11239		0.24241	0.23933		0.11284	0.10085		0.23511	0.2281		0.15886	0.16317
683.646	0.1153	0.11212		0.24338	0.23958		0.11207	0.10261		0.23011	0.22724		0.16204	0.16376
684.128	0.11353	0.11207		0.2438	0.23983		0.10952	0.10475		0.2278	0.22643		0.16045	0.16392
684.61	0.10511	0.11203		0.24136	0.23946		0.10546	0.10692		0.22037	0.2255		0.15496	0.1625
685.092	0.0989	0.11165		0.23774	0.23854		0.10108	0.10852		0.21056	0.22445		0.15279	0.16002
685.574	0.09857	0.11136		0.23378	0.23822		0.09763	0.11022		0.2066	0.22361		0.1542	0.15844
686.057	0.10172	0.11136		0.23091	0.23834		0.09734	0.11223		0.21041	0.22298		0.15477	0.15774
686.539	0.10762	0.11164		0.23069	0.23859		0.10197	0.11453		0.21862	0.22252		0.15492	0.15756
687.021	0.11364	0.11203		0.22977	0.23877		0.10839	0.11702		0.2256	0.22221		0.15637	0.15759
687.503	0.11765	0.11236		0.22622	0.23884		0.11333	0.11953		0.22993	0.22204		0.15751	0.15762
687.985	0.12132	0.11261		0.22562	0.23883		0.11832	0.12192		0.23486	0.22187		0.15818	0.1576
688.467	0.12473	0.11282		0.23071	0.23873		0.1238	0.12421		0.23923	0.22153		0.16041	0.15762
688.949	0.12588	0.11294		0.23468	0.23864		0.12716	0.12641		0.23666	0.22108		0.16341	0.15773
689.431	0.12432	0.11299		0.23404	0.23856		0.12705	0.12852		0.22604	0.22071		0.16489	0.15786
689.914	0.12088	0.11305		0.23364	0.23846		0.12527	0.13064		0.21446	0.22058		0.16389	0.15789
690.396	0.11603	0.11316		0.23439	0.23833		0.12563	0.13284		0.20703	0.22052		0.15928	0.15787
690.878	0.11044	0.11333		0.23285	0.23823		0.12902	0.135		0.20297	0.22038		0.15284	0.15794
691.36	0.10801	0.11357		0.23176	0.23819		0.13303	0.137		0.20484	0.22024		0.15238	0.1582
691.842	0.11167	0.1139		0.23495	0.23816		0.13656	0.1389		0.21375	0.22027		0.16017	0.15855
692.324	0.11747	0.11425		0.24034	0.23815		0.14055	0.14081		0.22089	0.22036		0.16577	0.15885
692.806	0.11971	0.11457		0.24425	0.23809		0.14441	0.14269		0.2188	0.22029		0.16277	0.15902
693.288	0.11633	0.11493		0.24386	0.23783		0.14579	0.14442		0.21122	0.21995		0.15661	0.15897
693.77	0.11017	0.11534		0.24161	0.23742		0.14514	0.146		0.20626	0.21945		0.15231	0.15868
694.253	0.10551	0.11572		0.2429	0.23711		0.14585	0.1475		0.20655	0.21903		0.15067	0.1583
694.735	0.10301	0.11597		0.24625	0.23709		0.14912	0.14894		0.20949	0.21885		0.15261	0.15799
695.217	0.10131	0.11604		0.24709	0.23733		0.15327	0.15025		0.21182	0.21878		0.15612	0.15775
695.699	0.1021	0.11602		0.24568	0.23766		0.15697	0.15141		0.21359	0.21853		0.15772	0.15758
696.181	0.10745	0.11599		0.24329	0.23792		0.15988	0.15248		0.21737	0.21813		0.15777	0.15755
696.663	0.11508	0.11602		0.24148	0.23802		0.16294	0.15348		0.22318	0.21792		0.15876	0.1577
697.145	0.12167	0.1161		0.24219	0.23801		0.16787	0.15441		0.2268	0.21808		0.16254	0.15792
697.627	0.12631	0.11616		0.24336	0.23803		0.1731	0.15528		0.22681	0.21863		0.16735	0.15808
698.11	0.12885	0.11614		0.24326	0.23812		0.17476	0.15603		0.22797	0.21936		0.16789	0.15809
698.592	0.12928	0.11606		0.24448	0.23814		0.1731	0.15665		0.23223	0.21996		0.16355	0.15797
699.074	0.12687	0.11597		0.24604	0.23811		0.17116	0.15718		0.23461	0.22023		0.15958	0.15788
699.556	0.12158	0.11592		0.24322	0.23811		0.16918	0.15755		0.23167	0.22026		0.15891	0.15788
700.038	0.11739	0.1158		0.23784	0.2381		0.16563	0.1577		0.22617	0.22017		0.16038	0.15776
700.52	0.11729	0.11546		0.23538	0.238		0.16158	0.15761		0.22264	0.21999		0.16197	0.15746
701.002	0.11801	0.11494		0.2347	0.23783		0.15938	0.15731		0.22237	0.21972		0.16155	0.15718
701.484	0.11546	0.1144		0.2316	0.23761		0.15791	0.15683		0.2227	0.21947		0.15812	0.15707
701.967	0.11088	0.11399		0.22664	0.23735		0.15388	0.15624		0.22121	0.21931		0.15414	0.15704
702.449	0.10808	0.1137		0.22323	0.2371		0.14758	0.15564		0.21849	0.21929		0.15274	0.15701
702.931	0.10782	0.11338		0.22413	0.23681		0.14315	0.15502		0.21627	0.21932		0.15284	0.15694
703.413	0.10872	0.11297		0.22866	0.23636		0.14287	0.15436		0.21607	0.21936		0.15115	0.15682
703.895	0.11093	0.11263		0.23123	0.23579		0.14551	0.15367		0.21808	0.21948		0.14821	0.15667
704.377	0.11434	0.11251		0.22977	0.23526		0.15007	0.153		0.21984	0.21973		0.1481	0.15657
704.859	0.11712	0.11256		0.23018	0.23477		0.15479	0.15232		0.21892	0.21993		0.15171	0.15658
705.341	0.11848	0.11267		0.2353	0.23418		0.15604	0.15161		0.21671	0.21988		0.15502	0.1567
705.823	0.11827	0.11278		0.239	0.23355		0.15362	0.15094		0.21611	0.21958		0.15469	0.15691
706.306	0.11568	0.11281		0.23618	0.23297		0.15052	0.15033		0.21632	0.21915		0.15171	0.15707
706.788	0.11173	0.11266		0.23161	0.23239		0.14828	0.14971		0.2151	0.21867		0.15031	0.15708
707.27	0.10905	0.11237		0.23092	0.23173		0.14735	0.14905		0.21474	0.21824		0.15297	0.15703
707.752	0.10837	0.11212		0.23236	0.23101		0.1476	0.14845		0.2179	0.21799		0.1571	0.15714
708.234	0.10816	0.11199		0.234	0.23034		0.14742	0.14797		0.22112	0.21781		0.16007	0.15735
708.716	0.10717	0.11189		0.23663	0.22981		0.14627	0.14756		0.21979	0.21746		0.16275	0.15747
709.198	0.10609	0.11165		0.23866	0.22936		0.14508	0.14716		0.21589	0.21681		0.16482	0.15741
709.68	0.10631	0.11117		0.2373	0.22878		0.14356	0.14674		0.21329	0.21595		0.16398	0.15717
710.163	0.10743	0.11045		0.23227	0.22803		0.14127	0.14636		0.21193	0.21503		0.16101	0.15669
710.645	0.10824	0.10956		0.22645	0.22726		0.13895	0.14612		0.21289	0.21413		0.1585	0.15604
711.127	0.10836	0.10851		0.22369	0.22649		0.13624	0.14596		0.21759	0.2133		0.15649	0.15532
711.609	0.10689	0.10732		0.22391	0.22569		0.1327	0.14583		0.22095	0.21248		0.15333	0.15458
712.091	0.10351	0.1062		0.22339	0.22482		0.12997	0.14572		0.21757	0.21162		0.14922	0.15388
712.573	0.10171	0.10534		0.22059	0.22393		0.13021	0.14577		0.20996	0.2108		0.14721	0.15331
713.055	0.10429	0.10483		0.21838	0.22314		0.13441	0.1461		0.2037	0.21003		0.14977	0.15299
713.537	0.10706	0.10457		0.21992	0.22245		0.14073	0.14674		0.2016	0.20928		0.15455	0.15291
714.02	0.10627	0.10436		0.22312	0.22184		0.14506	0.14753		0.20352	0.20859		0.15681	0.15293
714.502	0.10561	0.10407		0.22387	0.22132		0.14679	0.14837		0.20855	0.2081		0.15583	0.15291
714.984	0.1072	0.10364		0.22326	0.22086		0.14916	0.14919		0.21532	0.20783		0.15585	0.15279
715.466	0.1081	0.10307		0.22413	0.22033		0.1528	0.14997		0.21968	0.20761		0.15971	0.15255
715.948	0.10807	0.1024		0.22521	0.21969		0.15552	0.15074		0.21744	0.2073		0.16299	0.15223
716.43	0.10787	0.10182		0.22431	0.21907		0.15638	0.15155		0.21011	0.2069		0.16007	0.1519
716.912	0.1048	0.1014		0.2216	0.21848		0.15554	0.15242		0.20266	0.20651		0.15352	0.15156
717.394	0.09902	0.10097		0.21812	0.21776		0.15403	0.15323		0.19814	0.20614		0.14919	0.15115
717.876	0.09659	0.10035		0.21456	0.21679		0.15379	0.15391		0.19728	0.20575		0.14812	0.1507
718.359	0.10147	0.09959		0.21192	0.21564		0.15558	0.15445		0.19949	0.20524		0.14924	0.15031
718.841	0.10877	0.09888		0.21147	0.21447		0.15847	0.15494		0.20305	0.20469		0.15185	0.15
719.323	0.11019	0.09825		0.21206	0.21342		0.16124	0.15541		0.20512	0.2042		0.15368	0.14963
719.805	0.10517	0.09766		0.2117	0.21245		0.16403	0.15583		0.20533	0.20381		0.15318	0.14901
720.287	0.09969	0.09707		0.2115	0.21144		0.16706	0.15626		0.20682	0.2034		0.1515	0.14817
720.769	0.09577	0.09648		0.21209	0.21041		0.16702	0.15679		0.20894	0.20295		0.14858	0.14728
721.251	0.0916	0.09593		0.21093	0.20945		0.16162	0.15738		0.20777	0.20248		0.14364	0.14648
721.733	0.08845	0.09544		0.20688	0.20858		0.157	0.15793		0.20387	0.20207		0.13934	0.1457
722.216	0.08803	0.095		0.20223	0.20766		0.15853	0.15839		0.1991	0.20171		0.13737	0.14488
722.698	0.08818	0.09454		0.20041	0.20663		0.16166	0.15867		0.19395	0.20133		0.13572	0.14407
723.18	0.08687	0.09399		0.20227	0.20554		0.16147	0.15876		0.191	0.20091		0.13393	0.14334
723.662	0.08498	0.0933		0.20323	0.20443		0.15979	0.15867		0.1922	0.20059		0.13309	0.14268
724.144	0.08386	0.09251		0.19881	0.20328		0.15943	0.15839		0.19583	0.20036		0.13236	0.14201
724.626	0.08432	0.09175		0.1931	0.20217		0.16032	0.15798		0.19886	0.20015		0.13119	0.14133
725.108	0.08666	0.09109		0.19376	0.20128		0.16068	0.15756		0.20017	0.19993		0.13203	0.14071
725.59	0.08929	0.09053		0.19998	0.2007		0.1588	0.15721		0.20046	0.1997		0.13717	0.14012
726.073	0.09117	0.09007		0.20422	0.20027		0.15602	0.15686		0.19929	0.19948		0.14469	0.13954
726.555	0.0941	0.08973		0.20474	0.19974		0.15607	0.15643		0.19651	0.19935		0.15075	0.139
727.037	0.09817	0.08947		0.20562	0.19902		0.15971	0.15588		0.19557	0.19944		0.15381	0.13847
727.519	0.09958	0.08921		0.20694	0.19825		0.16304	0.15519		0.19878	0.1997		0.15347	0.13788
728.001	0.09522	0.08884		0.20609	0.19753		0.16206	0.15429		0.20297	0.19988		0.14903	0.1372
728.483	0.08651	0.08836		0.20337	0.19679		0.15711	0.15316		0.205	0.19977		0.14243	0.13652
728.965	0.07955	0.08789		0.2001	0.19594		0.15204	0.15193		0.20592	0.19941		0.13701	0.13599
729.447	0.07962	0.08749		0.19656	0.19506		0.14925	0.15072		0.20637	0.19888		0.13299	0.13564
729.929	0.08456	0.08709		0.19347	0.19423		0.14838	0.14952		0.20416	0.19833		0.12954	0.13532
730.412	0.08897	0.08671		0.19228	0.1935		0.14947	0.14831		0.19926	0.19789		0.1285	0.13496
730.894	0.09187	0.08644		0.19281	0.19284		0.15163	0.14717		0.19559	0.19762		0.13123	0.13461
731.376	0.09292	0.08626		0.19166	0.19225		0.15072	0.14617		0.19535	0.19754		0.13513	0.13438
731.858	0.08955	0.0861		0.18696	0.19167		0.14572	0.14529		0.19634	0.19754		0.13714	0.13424
732.34	0.08371	0.08593		0.18289	0.19102		0.14171	0.14442		0.19625	0.19746		0.13748	0.13405
732.822	0.08158	0.08563		0.18336	0.19029		0.14191	0.14345		0.19549	0.19725		0.13673	0.13372
733.304	0.08443	0.0851		0.18648	0.18954		0.14316	0.14235		0.19615	0.19697		0.13379	0.13332
733.786	0.08668	0.08449		0.18855	0.18884		0.14108	0.14123		0.1985	0.19668		0.12837	0.13292
734.269	0.0841	0.08405		0.18796	0.18816		0.13628	0.14023		0.19896	0.1964		0.12243	0.1326
734.751	0.07983	0.08391		0.1853	0.18749		0.13343	0.13938		0.19593	0.19616		0.12001	0.13241
735.233	0.07908	0.08394		0.18255	0.18678		0.13431	0.13869		0.19419	0.196		0.12421	0.13234
735.715	0.08207	0.08393		0.18117	0.18598		0.13544	0.13815		0.19661	0.19591		0.13176	0.13232
736.197	0.0856	0.08382		0.18121	0.1851		0.13403	0.13775		0.19918	0.19588		0.13596	0.13227
736.679	0.08707	0.08363		0.18173	0.1842		0.13077	0.1374		0.19841	0.19584		0.13538	0.13214
737.161	0.08553	0.08336		0.18177	0.18323		0.12733	0.13694		0.19584	0.19569		0.13349	0.13187
737.643	0.08221	0.08304		0.18149	0.18213		0.12561	0.13643		0.19436	0.19543		0.13179	0.13153
738.125	0.07986	0.08277		0.1818	0.18094		0.12725	0.13613		0.19478	0.19509		0.1292	0.13119
738.608	0.08123	0.08257		0.18337	0.17979		0.13176	0.13615		0.19582	0.1947		0.12659	0.13086
739.09	0.08685	0.08234		0.18664	0.17879		0.13783	0.1364		0.19634	0.19424		0.12669	0.13045
739.572	0.09238	0.08199		0.19164	0.17789		0.14437	0.13686		0.19668	0.19375		0.13018	0.12996
740.054	0.09226	0.08154		0.19532	0.17687		0.14853	0.13761		0.19633	0.19327		0.13418	0.12939
740.536	0.08788	0.08104		0.19154	0.1756		0.14719	0.13867		0.19441	0.1928		0.13607	0.12879
741.018	0.08441	0.08061		0.17962	0.17427		0.14166	0.13997		0.19253	0.19229		0.13621	0.12824
741.5	0.08194	0.0803		0.16832	0.17314		0.13688	0.14141		0.19123	0.19176		0.13518	0.12786
741.982	0.07823	0.08011		0.16575	0.17226		0.13508	0.14293		0.18803	0.19121		0.13301	0.12773
742.465	0.07443	0.08002		0.16971	0.17153		0.13361	0.14454		0.18279	0.19066		0.13137	0.12785
742.947	0.07264	0.08005		0.17139	0.17084		0.13178	0.1463		0.17887	0.19009		0.13155	0.12814
743.429	0.07342	0.08014		0.16797	0.17015		0.13341	0.14817		0.17905	0.18954		0.13203	0.12845
743.911	0.07573	0.08016		0.16503	0.16941		0.13891	0.15001		0.18273	0.189		0.12991	0.12866
744.393	0.07745	0.07995		0.1659	0.16863		0.14399	0.15166		0.18724	0.18845		0.12518	0.12874
744.875	0.0779	0.07955		0.16809	0.16784		0.14735	0.15312		0.191	0.18792		0.12201	0.12869
745.357	0.07778	0.07912		0.16819	0.16702		0.15057	0.15448		0.19357	0.18742		0.12274	0.12853
745.839	0.07674	0.07883		0.16517	0.16616		0.15273	0.15586		0.19503	0.18695		0.12434	0.12831
746.322	0.07444	0.0787		0.16112	0.16534		0.15245	0.15733		0.1956	0.18646		0.12441	0.12821
746.804	0.07238	0.07868		0.15877	0.1646		0.15086	0.15884		0.19447	0.18596		0.12439	0.12831
747.286	0.07191	0.07876		0.15915	0.16388		0.14984	0.16024		0.19164	0.18552		0.12551	0.12853
747.768	0.07339	0.07884		0.16171	0.16306		0.1515	0.1614		0.18904	0.18518		0.12722	0.12874
748.25	0.07723	0.07881		0.16359	0.1621		0.1572	0.16231		0.18736	0.18488		0.12877	0.12888
748.732	0.08232	0.0787		0.16135	0.1611		0.16411	0.16305		0.18532	0.18451		0.12944	0.12893
749.214	0.08548	0.07857		0.15584	0.16013		0.1679	0.16365		0.18329	0.18408		0.12902	0.12886
749.696	0.08481	0.07844		0.15076	0.15917		0.16869	0.16409		0.18323	0.18373		0.1281	0.12864
750.178	0.08153	0.07826		0.14808	0.15819		0.1691	0.16439		0.18409	0.18349		0.12659	0.12829
750.661	0.07864	0.07799		0.14832	0.1572		0.17002	0.16455		0.18249	0.18329		0.12444	0.12789
751.143	0.07809	0.07767		0.15105	0.15616		0.17159	0.16457		0.17865	0.18311		0.12344	0.12756
751.625	0.07893	0.07736		0.15393	0.15509		0.17443	0.16433		0.17676	0.18299		0.1248	0.12736
752.107	0.07958	0.07707		0.15573	0.15398		0.1793	0.16375		0.17901	0.18293		0.12727	0.12719
752.589	0.08004	0.07686		0.15804	0.15293		0.18594	0.16287		0.18285	0.18289		0.12927	0.127
753.071	0.07953	0.07666		0.1607	0.15194		0.19082	0.16173		0.18444	0.18286		0.12961	0.12682
753.553	0.07666	0.07638		0.16074	0.15098		0.19039	0.16033		0.18238	0.18284		0.12772	0.12666
754.035	0.07337	0.07597		0.15723	0.15002		0.18693	0.15872		0.17853	0.18286		0.12581	0.12648
754.518	0.07285	0.07558		0.15236	0.14913		0.1836	0.15699		0.17607	0.183		0.12669	0.12625
755	0.07487	0.07536		0.14875	0.14844		0.17845	0.15525		0.17595	0.18325		0.12958	0.12603
755.482	0.07767	0.07533		0.14876	0.14802		0.17002	0.15353		0.17691	0.18351		0.13202	0.1259
755.964	0.07983	0.0753		0.15234	0.14777		0.16083	0.15173		0.17843	0.18369		0.13267	0.12581
756.446	0.07952	0.0751		0.1552	0.14743		0.15271	0.14967		0.18061	0.18374		0.13125	0.12566
756.928	0.07676	0.07482		0.15287	0.14677		0.14537	0.14727		0.18219	0.18372		0.12908	0.12543
757.41	0.07414	0.07459		0.14648	0.14587		0.13858	0.1446		0.18121	0.18364		0.12701	0.12522
757.892	0.07303	0.07438		0.14099	0.14497		0.13266	0.14176		0.17831	0.18347		0.12408	0.1251
758.375	0.07274	0.07411		0.13961	0.14423		0.12776	0.13877		0.17685	0.18321		0.12173	0.12504
758.857	0.07279	0.07371		0.14184	0.14354		0.12399	0.13559		0.17886	0.18285		0.12272	0.12499
759.339	0.07331	0.07321		0.14449	0.14274		0.12216	0.13228		0.18284	0.18241		0.12524	0.12485
759.821	0.07458	0.07267		0.14469	0.14187		0.12244	0.12889		0.1864	0.18197		0.12634	0.12451
760.303	0.07616	0.07216		0.1432	0.14105		0.12271	0.12544		0.18915	0.18161		0.12749	0.12397
760.785	0.07647	0.07172		0.14196	0.14037		0.12003	0.12193		0.19094	0.18136		0.12953	0.12337
761.267	0.07503	0.07136		0.14035	0.13981		0.11353	0.11843		0.19057	0.18125		0.12858	0.12284
761.749	0.07311	0.07102		0.13759	0.13925		0.10545	0.11493		0.1885	0.18124		0.12221	0.12235
762.231	0.07123	0.07064		0.13438	0.13854		0.09935	0.11133		0.18668	0.18129		0.11465	0.12181
762.714	0.06866	0.0702		0.13156	0.13771		0.09634	0.10761		0.18476	0.1813		0.11155	0.12125
763.196	0.06552	0.06977		0.13019	0.13687		0.09469	0.1038		0.1817	0.18117		0.11306	0.12073
763.678	0.06321	0.06939		0.13049	0.13614		0.09342	0.10002		0.1801	0.18091		0.11583	0.12027
764.16	0.06314	0.06907		0.13124	0.13556		0.09303	0.09636		0.18282	0.1806		0.11859	0.11989
764.642	0.06522	0.06881		0.13223	0.13501		0.09255	0.09286		0.18699	0.18032		0.1211	0.11959
765.124	0.06706	0.06859		0.13368	0.13438		0.08912	0.08947		0.18759	0.18011		0.12179	0.11933
765.606	0.06654	0.06837		0.13419	0.13359		0.0818	0.08611		0.18469	0.17992		0.12036	0.11907
766.088	0.06474	0.06816		0.13295	0.13265		0.07395	0.08283		0.1813	0.17967		0.1183	0.11871
766.571	0.06443	0.06797		0.13174	0.13166		0.07009	0.0797		0.17901	0.17927		0.11708	0.11823
767.053	0.06651	0.06781		0.13242	0.13071		0.07119	0.07675		0.17879	0.17869		0.11814	0.11766
767.535	0.06838	0.06768		0.13371	0.12982		0.07368	0.074		0.17979	0.17799		0.12078	0.1171
768.017	0.06713	0.06758		0.13273	0.12898		0.07327	0.07154		0.17909	0.17725		0.1218	0.11661
768.499	0.06474	0.06751		0.13018	0.12826		0.07009	0.06945		0.17687	0.17657		0.11992	0.11619
768.981	0.06499	0.06745		0.12939	0.12771		0.06778	0.06771		0.17541	0.17592		0.11709	0.11582
769.463	0.06712	0.0673		0.13041	0.12723		0.06735	0.06623		0.17344	0.17523		0.11493	0.11543
769.945	0.06777	0.06703		0.13011	0.1267		0.06618	0.06491		0.16894	0.17442		0.1131	0.115
770.428	0.06602	0.06668		0.12649	0.12606		0.06274	0.0637		0.16409	0.17348		0.11071	0.11459
770.91	0.06428	0.06638		0.12141	0.12538		0.059	0.06258		0.1628	0.17252		0.10867	0.11432
771.392	0.06579	0.06621		0.11968	0.12478		0.05824	0.0615		0.16533	0.17161		0.10963	0.11423
771.874	0.06991	0.06617		0.12297	0.12438		0.06058	0.06044		0.168	0.17078		0.11409	0.11424
772.356	0.07164	0.06613		0.12713	0.12411		0.06248	0.05936		0.16902	0.16994		0.11807	0.11416
772.838	0.06834	0.06598		0.12771	0.12379		0.06163	0.05825		0.16992	0.16903		0.11705	0.11389
773.32	0.06326	0.06574		0.12486	0.12337		0.05887	0.05714		0.17006	0.16805		0.11154	0.11353
773.802	0.0612	0.06546		0.12229	0.12288		0.05549	0.05605		0.1678	0.16702		0.10624	0.11318
774.284	0.06349	0.06515		0.12248	0.12242		0.05249	0.05495		0.16579	0.16599		0.10485	0.11288
774.767	0.0679	0.06487		0.12415	0.12207		0.05122	0.0539		0.16677	0.16502		0.10833	0.11265
775.249	0.07144	0.06473		0.12521	0.12184		0.05204	0.05304		0.16861	0.16418		0.11451	0.11258
775.731	0.0725	0.06478		0.12474	0.12167		0.05361	0.05246		0.16858	0.16345		0.1186	0.11265
776.213	0.071	0.06495		0.1219	0.12153		0.05375	0.05207		0.16666	0.16283		0.11768	0.11284
776.695	0.06792	0.06512		0.11755	0.12139		0.05188	0.05171		0.16344	0.16233		0.11463	0.11313
777.177	0.06553	0.0652		0.11523	0.12123		0.05031	0.05129		0.15979	0.16192		0.11395	0.11343
777.659	0.06516	0.06514		0.117	0.12099		0.05094	0.05078		0.15745	0.16149		0.11557	0.11354
778.141	0.06467	0.06497		0.1203	0.12066		0.05204	0.05022		0.15754	0.16097		0.11635	0.11338
778.624	0.06241	0.06467		0.12144	0.12023		0.05154	0.04968		0.15978	0.16034		0.11555	0.11307
779.106	0.06044	0.06425		0.11984	0.11974		0.05028	0.04915		0.16267	0.15965		0.1144	0.11275
779.588	0.06083	0.06374		0.11682	0.11925		0.04934	0.04864		0.16311	0.15894		0.11274	0.11247
780.07	0.06333	0.06324		0.11342	0.11881		0.04896	0.0482		0.1585	0.1583		0.10991	0.11225
780.552	0.06607	0.06285		0.1114	0.11847		0.05006	0.04788		0.15147	0.15774		0.10703	0.11212
781.034	0.06663	0.06253		0.11245	0.11824		0.05191	0.04762		0.14797	0.15721		0.10607	0.11208
781.516	0.06445	0.06218		0.11551	0.11805		0.05206	0.04722		0.14906	0.15663		0.10768	0.11201
781.998	0.06128	0.06175		0.11767	0.11777		0.05042	0.04663		0.15121	0.15598		0.11059	0.11187
782.481	0.05916	0.0613		0.11837	0.11739		0.04892	0.04599		0.15275	0.15525		0.11285	0.11168
782.963	0.05856	0.06087		0.11946	0.11697		0.04803	0.04548		0.15414	0.15448		0.11372	0.11147
783.445	0.05811	0.06045		0.12083	0.11659		0.04673	0.04515		0.15535	0.15373		0.11378	0.11131
783.927	0.05706	0.06004		0.12015	0.11622		0.04485	0.04492		0.15577	0.153		0.11345	0.11121
784.409	0.05634	0.05961		0.11771	0.11584		0.04293	0.0447		0.1549	0.15224		0.11288	0.11112
784.891	0.05683	0.05924		0.11678	0.1155		0.04107	0.04445		0.15363	0.15147		0.11249	0.111
785.373	0.05872	0.05897		0.11855	0.11531		0.04048	0.04425		0.15383	0.15076		0.11297	0.11086
785.855	0.06099	0.05876		0.12077	0.11526		0.04221	0.04415		0.15525	0.15008		0.11357	0.11071
786.337	0.06123	0.05851		0.12099	0.11521		0.04379	0.0441		0.15479	0.14938		0.11169	0.1105
786.82	0.05868	0.05816		0.11878	0.11501		0.04304	0.04397		0.15115	0.14863		0.107	0.11019
787.302	0.05585	0.05778		0.11606	0.11469		0.04198	0.04379		0.14782	0.14791		0.10419	0.10981
787.784	0.05578	0.05747		0.11565	0.1144		0.04311	0.0436		0.14855	0.14723		0.10771	0.10948
788.266	0.05806	0.05722		0.11746	0.1142		0.04496	0.04341		0.15197	0.14652		0.11509	0.10924
788.748	0.0599	0.05692		0.11835	0.11399		0.04517	0.04321		0.15372	0.1458		0.11918	0.10898
789.23	0.06108	0.05652		0.11702	0.11378		0.04536	0.04307		0.1525	0.14517		0.11773	0.10866
789.712	0.06272	0.05613		0.11509	0.11365		0.04751	0.04301		0.1502	0.14462		0.11505	0.10831
790.194	0.06234	0.05584		0.11345	0.11361		0.04825	0.04298		0.14799	0.1441		0.11322	0.10799
790.677	0.0572	0.05568		0.11174	0.11358		0.04405	0.0429		0.14589	0.14364		0.11011	0.10772
791.159	0.04995	0.05562		0.11012	0.11352		0.03819	0.04281		0.14408	0.14325		0.10568	0.10753
791.641	0.04543	0.05561		0.10897	0.11343		0.03591	0.04275		0.14205	0.14294		0.10209	0.10741
792.123	0.04486	0.05562		0.10799	0.1133		0.03716	0.04279		0.13845	0.14271		0.09964	0.10731
792.605	0.04675	0.05563		0.10771	0.11315		0.03883	0.0429		0.13415	0.14252		0.09855	0.10724
793.087	0.04983	0.05556		0.10887	0.11303		0.03971	0.04305		0.13243	0.14226		0.10017	0.10723
793.569	0.05297	0.05539		0.11044	0.11299		0.04005	0.04324		0.1341	0.14194		0.1034	0.10727
794.051	0.05557	0.05515		0.11161	0.11307		0.0404	0.04348		0.1361	0.1416		0.10556	0.10734
794.534	0.05778	0.05486		0.11289	0.11317		0.04181	0.04375		0.13585	0.14129		0.10641	0.10742
795.016	0.05904	0.05453		0.11384	0.11316		0.04418	0.04398		0.13412	0.14097		0.1071	0.10748
795.498	0.05801	0.05418		0.11303	0.11299		0.04539	0.04409		0.13334	0.14059		0.1072	0.10748
795.98	0.0552	0.05388		0.11004	0.11275		0.04419	0.0441		0.13392	0.14008		0.10566	0.10736
796.462	0.05352	0.05372		0.10668	0.1126		0.04329	0.04416		0.13443	0.13947		0.10346	0.10714
796.944	0.05419	0.05371		0.10593	0.11263		0.04588	0.04441		0.13462	0.1389		0.10295	0.10693
797.426	0.05502	0.05378		0.10877	0.11282		0.04995	0.04478		0.13524	0.13844		0.10405	0.10676
797.908	0.05542	0.05376		0.11326	0.11301		0.05139	0.04513		0.13707	0.13802		0.10534	0.10661
798.39	0.05691	0.05362		0.11693	0.11315		0.05013	0.0454		0.13984	0.13758		0.10699	0.10647
798.873	0.05835	0.05347		0.11876	0.11331		0.04812	0.0457		0.14165	0.13717		0.10845	0.10638
799.355	0.05779	0.05334		0.11967	0.11357		0.0463	0.04604		0.14231	0.13685		0.10834	0.10635
799.837	0.0561	0.05317		0.1205	0.11384		0.04612	0.04636		0.14354	0.1366		0.10735	0.10635
800.319	0.05395	0.0529		0.11985	0.114		0.04766	0.04661		0.14453	0.13636		0.10645	0.10633
800.801	0.05122	0.05263		0.11641	0.1141		0.04767	0.04674		0.14253	0.13612		0.10537	0.10633
801.283	0.04908	0.05245		0.11171	0.11424		0.0445	0.04679		0.13768	0.13593		0.10403	0.10635
801.765	0.04866	0.05234		0.10904	0.11448		0.04124	0.04686		0.13396	0.13579		0.10338	0.10641
802.247	0.05023	0.05226		0.11034	0.11477		0.04137	0.04704		0.13384	0.13565		0.10499	0.1064
802.73	0.05294	0.05215		0.11368	0.1151		0.0445	0.04731		0.13509	0.13544		0.10823	0.10624
803.212	0.0546	0.05195		0.11603	0.11551		0.04866	0.04763		0.1364	0.13515		0.11082	0.10602
803.694	0.05481	0.05169		0.11807	0.11602		0.05317	0.04794		0.13965	0.13486		0.11275	0.10589
804.176	0.05504	0.05143		0.12086	0.11662		0.05633	0.04823		0.14307	0.1346		0.11402	0.10593
804.658	0.0546	0.0512		0.12067	0.1172		0.05499	0.04848		0.14216	0.13435		0.11249	0.10602
805.14	0.05229	0.05102		0.11613	0.1177		0.05019	0.0487		0.13816	0.13408		0.10838	0.10603
805.622	0.04966	0.05093		0.11321	0.11818		0.04749	0.04898		0.13585	0.13386		0.10521	0.10599
806.104	0.04834	0.05093		0.11541	0.11871		0.04912	0.04937		0.13587	0.13371		0.10517	0.10597
806.587	0.04818	0.05089		0.11952	0.11921		0.05231	0.04972		0.13605	0.13356		0.10758	0.10587
807.069	0.04791	0.05069		0.12281	0.11955		0.05399	0.04989		0.13455	0.13335		0.11003	0.10563
807.551	0.04591	0.05036		0.12392	0.11976		0.05246	0.04994		0.13047	0.13308		0.1095	0.10529
808.033	0.04344	0.04998		0.12207	0.11996		0.04884	0.04999		0.12614	0.13276		0.10592	0.10489
808.515	0.0442	0.0496		0.11959	0.1202		0.04658	0.05006		0.12469	0.13235		0.10295	0.10448
808.997	0.0481	0.0493		0.11825	0.12052		0.04629	0.05012		0.12491	0.13186		0.10214	0.1041
809.479	0.05121	0.04914		0.11744	0.12092		0.04572	0.05018		0.12468	0.1314		0.10178	0.1038
809.961	0.05194	0.04909		0.11867	0.12139		0.04462	0.05022		0.12553	0.13099		0.10102	0.10358
810.443	0.05233	0.04905		0.12371	0.12188		0.04564	0.05026		0.12913	0.13057		0.1005	0.10338
810.926	0.05383	0.04897		0.12944	0.12237		0.0506	0.05034		0.13414	0.13008		0.10131	0.1032
811.408	0.05508	0.04884		0.13089	0.12286		0.05634	0.05045		0.13728	0.12959		0.10335	0.10304
811.89	0.05369	0.04869		0.12682	0.12332		0.05743	0.05055		0.13592	0.12922		0.10406	0.10284
812.372	0.04884	0.04858		0.12033	0.12369		0.05335	0.0506		0.13087	0.12895		0.10216	0.10259
812.854	0.04404	0.04851		0.11673	0.12398		0.04969	0.05062		0.12647	0.12869		0.10076	0.10232
813.336	0.04416	0.04842		0.11865	0.1242		0.05071	0.05065		0.12622	0.12833		0.1024	0.10204
813.818	0.04718	0.04833		0.12263	0.12446		0.05338	0.05071		0.12868	0.12792		0.10434	0.10181
814.3	0.04711	0.04832		0.12394	0.12482		0.05307	0.0509		0.12947	0.12755		0.10344	0.10168
814.783	0.04487	0.04841		0.12293	0.12532		0.05086	0.05126		0.12744	0.12728		0.1011	0.10169
815.265	0.0456	0.04855		0.12344	0.12594		0.05022	0.05183		0.12538	0.12709		0.09984	0.10175
815.747	0.04847	0.04864		0.12692	0.12663		0.05196	0.05263		0.12473	0.12699		0.09953	0.1018
816.229	0.04907	0.04863		0.13091	0.12734		0.05524	0.0537		0.12401	0.12697		0.09887	0.10177
816.711	0.04747	0.04853		0.1331	0.12805		0.05885	0.05497		0.12272	0.12695		0.09762	0.10163
817.193	0.04641	0.0484		0.13427	0.12871		0.06074	0.05631		0.12202	0.12686		0.09686	0.10142
817.675	0.04596	0.04831		0.13517	0.12931		0.05901	0.05766		0.12218	0.1267		0.09752	0.10119
818.157	0.0453	0.04832		0.13403	0.12991		0.05463	0.05902		0.12247	0.12655		0.09847	0.101
818.64	0.04583	0.04843		0.13014	0.13061		0.05177	0.06046		0.12259	0.12643		0.0977	0.10093
819.122	0.04843	0.04861		0.12631	0.13141		0.05281	0.06198		0.12348	0.12636		0.09573	0.10095
819.604	0.05138	0.04879		0.12559	0.13225		0.0558	0.0636		0.12642	0.12638		0.09543	0.10106
820.086	0.05307	0.04893		0.12831	0.1331		0.05882	0.06524		0.13017	0.12648		0.09821	0.10119
820.568	0.05373	0.04904		0.13197	0.13389		0.06175	0.06679		0.13174	0.12661		0.10162	0.10126
821.05	0.05319	0.04911		0.13266	0.13455		0.06264	0.06816		0.12989	0.1267		0.10236	0.10123
821.532	0.05098	0.04912		0.13002	0.13512		0.06031	0.06938		0.12643	0.1268		0.10145	0.10114
822.014	0.04898	0.0491		0.13	0.13574		0.05893	0.07055		0.12504	0.12693		0.10231	0.10106
822.496	0.04877	0.04908		0.13584	0.13652		0.06137	0.07169		0.12688	0.12705		0.10468	0.10102
822.979	0.04906	0.04906		0.14185	0.13744		0.06427	0.07276		0.1284	0.12707		0.10584	0.101
823.461	0.04952	0.04897		0.14308	0.13844		0.06542	0.07366		0.12765	0.12692		0.10541	0.10096
823.943	0.0505	0.04877		0.14192	0.13939		0.06683	0.07435		0.12741	0.12666		0.10483	0.10087
824.425	0.04952	0.04851		0.14094	0.14025		0.06891	0.07486		0.12852	0.1264		0.10431	0.10075
824.907	0.04579	0.04831		0.13958	0.14106		0.07037	0.07527		0.12862	0.12617		0.1033	0.10061
825.389	0.04354	0.04818		0.13868	0.14186		0.07218	0.07562		0.12819	0.1259		0.10254	0.10044
825.871	0.04547	0.04805		0.13983	0.14267		0.07532	0.07587		0.1292	0.12563		0.10249	0.10019
826.353	0.04915	0.0479		0.14176	0.14352		0.07828	0.07605		0.13049	0.12543		0.10222	0.09989
826.836	0.05126	0.04776		0.14235	0.14441		0.08044	0.07622		0.12949	0.12534		0.10197	0.09959
827.318	0.05032	0.04764		0.14165	0.14529		0.08281	0.0764		0.12533	0.12527		0.10224	0.09934
827.8	0.04757	0.04754		0.14171	0.14612		0.08679	0.07655		0.12026	0.12515		0.10232	0.09912
828.282	0.04662	0.0474		0.14491	0.14685		0.09425	0.07659		0.119	0.12497		0.10258	0.09888
828.764	0.04844	0.04719		0.15074	0.14751		0.10371	0.07651		0.12275	0.12478		0.10346	0.0986
829.246	0.0498	0.04696		0.15557	0.1482		0.10988	0.07634		0.12706	0.12462		0.10315	0.09835
829.728	0.0487	0.0468		0.15711	0.14895		0.11037	0.07616		0.12846	0.12448		0.1003	0.09812
830.21	0.0464	0.04666		0.15606	0.14968		0.10695	0.07595		0.12767	0.12433		0.09604	0.09786
830.693	0.04497	0.04647		0.15461	0.15034		0.10124	0.07563		0.1262	0.12414		0.09246	0.09756
831.175	0.04576	0.0463		0.15485	0.15099		0.09409	0.07515		0.12474	0.1239		0.09127	0.09726
831.657	0.04833	0.04618		0.15581	0.15172		0.08648	0.07453		0.12374	0.12361		0.09298	0.09699
832.139	0.05037	0.04601		0.15476	0.15259		0.07901	0.07385		0.12298	0.12323		0.09576	0.09668
832.621	0.0498	0.04576		0.15282	0.15359		0.07204	0.07319		0.12208	0.12277		0.09706	0.0963
833.103	0.04712	0.0455		0.15308	0.15468		0.06652	0.0726		0.12128	0.12231		0.09657	0.09592
833.585	0.04437	0.04529		0.15426	0.15574		0.06276	0.07199		0.12074	0.12189		0.09537	0.0956
834.067	0.04221	0.04506		0.15342	0.15662		0.05944	0.07124		0.12006	0.12146		0.09363	0.0953
834.549	0.0406	0.04482		0.15172	0.15724		0.05595	0.07036		0.11929	0.12097		0.09143	0.09494
835.032	0.04057	0.04462		0.15218	0.15766		0.05328	0.06944		0.11911	0.12041		0.09001	0.09449
835.514	0.04218	0.04447		0.15524	0.15804		0.05199	0.06851		0.11948	0.1198		0.09033	0.09397
835.996	0.04341	0.04433		0.15877	0.15846		0.05147	0.06749		0.11898	0.11917		0.09155	0.09347
836.478	0.04326	0.04419		0.16112	0.15896		0.05111	0.06642		0.11697	0.11855		0.09207	0.09307
836.96	0.04263	0.04411		0.16265	0.15955		0.05054	0.06536		0.11451	0.11796		0.09123	0.09273
837.442	0.04197	0.04401		0.16312	0.1601		0.04976	0.06427		0.11279	0.11737		0.09007	0.09241
837.924	0.04101	0.04384		0.16154	0.16057		0.04978	0.06309		0.11294	0.11677		0.09047	0.09209
838.406	0.03987	0.04364		0.15897	0.16104		0.05118	0.06188		0.11559	0.1162		0.09212	0.09184
838.889	0.03935	0.04347		0.15749	0.16154		0.05333	0.06068		0.11859	0.11565		0.09289	0.09167
839.371	0.04035	0.04333		0.15798	0.16203		0.05577	0.05952		0.1188	0.11504		0.09198	0.09151
839.853	0.04217	0.04324		0.15958	0.16248		0.05762	0.0584		0.11642	0.11439		0.09016	0.09137
840.335	0.04283	0.04313		0.16002	0.1629		0.05756	0.05734		0.1142	0.11374		0.08887	0.09127
840.817	0.04237	0.04292		0.15886	0.16325		0.05613	0.05632		0.11361	0.11309		0.08951	0.0912
841.299	0.04285	0.04262		0.15858	0.16347		0.05476	0.05532		0.11341	0.1124		0.09129	0.09108
841.781	0.04479	0.04231		0.16135	0.16361		0.05426	0.05434		0.11229	0.1117		0.0923	0.09089
842.263	0.04706	0.04207		0.16622	0.16368		0.05562	0.05338		0.11212	0.11106		0.09252	0.09068
842.746	0.04842	0.04194		0.16958	0.16372		0.05808	0.05247		0.1146	0.11045		0.0925	0.09052
843.228	0.0476	0.04185		0.16932	0.16373		0.05841	0.0517		0.11663	0.10979		0.09191	0.09042
843.71	0.04509	0.0417		0.16733	0.16371		0.05613	0.0511		0.11451	0.10899		0.09107	0.09033
844.192	0.04341	0.04145		0.16589	0.16363		0.05467	0.05075		0.10984	0.10811		0.09084	0.09023
844.674	0.04324	0.04119		0.1653	0.16357		0.05526	0.05076		0.10689	0.10732		0.09135	0.09018
845.156	0.04273	0.04101		0.16556	0.16359		0.05495	0.05112		0.10668	0.10667		0.09229	0.09022
845.638	0.04142	0.04089		0.16665	0.16367		0.05251	0.05168		0.10671	0.10612		0.0932	0.09031
846.12	0.04025	0.0408		0.16766	0.1637		0.05119	0.05233		0.10543	0.1056		0.09308	0.09037
846.602	0.03923	0.04069		0.1677	0.16366		0.0533	0.05302		0.10384	0.10506		0.09138	0.09035
847.085	0.03908	0.04056		0.16653	0.1636		0.0573	0.05368		0.10339	0.10449		0.08979	0.09026
847.567	0.04109	0.04048		0.16355	0.16354		0.06051	0.05426		0.10437	0.10392		0.09029	0.0902
848.049	0.04307	0.04048		0.15871	0.16341		0.061	0.05477		0.10469	0.10341		0.09137	0.0902
848.531	0.04179	0.04055		0.15434	0.16319		0.05858	0.05524		0.10202	0.10296		0.0901	0.09023
849.013	0.03893	0.04061		0.15405	0.1629		0.0556	0.0557		0.09801	0.10256		0.08745	0.09025
849.495	0.03777	0.04061		0.1589	0.16253		0.05431	0.05613		0.09576	0.10218		0.08641	0.09022
849.977	0.03776	0.0405		0.16502	0.16202		0.05367	0.05649		0.09543	0.10179		0.08709	0.09014
850.459	0.03745	0.04032		0.16759	0.16137		0.05217	0.05679		0.09652	0.10137		0.08841	0.08998
850.942	0.038	0.04009		0.16694	0.16064		0.05227	0.05703		0.09975	0.10094		0.09029	0.08973
851.424	0.03985	0.03989		0.16586	0.15992		0.05616	0.05724		0.10376	0.10053		0.09166	0.08944
851.906	0.04045	0.03972		0.16339	0.15921		0.05982	0.05742		0.10493	0.10015		0.09092	0.08917
852.388	0.0386	0.03959		0.15804	0.15851		0.05876	0.05758		0.10204	0.09982		0.08899	0.08895
852.87	0.03706	0.03949		0.15306	0.15783		0.05587	0.05772		0.09783	0.09951		0.08817	0.08877
853.352	0.03797	0.03939		0.15221	0.15712		0.05613	0.05785		0.09528	0.09921		0.08864	0.08856
853.834	0.03913	0.03923		0.15422	0.15625		0.05834	0.05798		0.09448	0.09887		0.08847	0.0883
854.316	0.03838	0.03897		0.15572	0.15519		0.05899	0.05811		0.09439	0.09849		0.08744	0.08802
854.799	0.03714	0.03865		0.15542	0.15401		0.05804	0.05825		0.09492	0.0981		0.08701	0.08774
855.281	0.03655	0.03831		0.15334	0.15276		0.05668	0.05842		0.09573	0.09775		0.08653	0.08742
855.763	0.03608	0.03798		0.15034	0.15148		0.0552	0.05864		0.09604	0.09746		0.08459	0.087
856.245	0.03616	0.03768		0.14839	0.15015		0.05433	0.05891		0.09639	0.09724		0.08305	0.08651
856.727	0.03752	0.03743		0.14851	0.1488		0.05502	0.05919		0.09793	0.09709		0.08451	0.08603
857.209	0.03943	0.03722		0.14976	0.14744		0.05767	0.05946		0.09979	0.09693		0.08779	0.0856
857.691	0.04009	0.03705		0.15056	0.14615		0.06133	0.0597		0.09987	0.09676		0.08958	0.0852
858.173	0.03837	0.03695		0.14908	0.14496		0.06332	0.05993		0.09819	0.09661		0.08866	0.08484
858.655	0.03606	0.03692		0.14522	0.14386		0.06286	0.06022		0.09724	0.0966		0.08705	0.08453
859.138	0.03639	0.03689		0.14253	0.14277		0.06277	0.06054		0.09838	0.09673		0.0875	0.08424
859.62	0.03971	0.03681		0.14343	0.14165		0.06391	0.06084		0.10009	0.09687		0.08977	0.08393
860.102	0.04273	0.03672		0.14486	0.14049		0.06386	0.06112		0.10074	0.09694		0.09042	0.08358
860.584	0.04232	0.03669		0.14328	0.13928		0.06244	0.0614		0.09992	0.09695		0.08755	0.0832
861.066	0.03911	0.03668		0.14	0.13801		0.06187	0.06166		0.09828	0.09698		0.08333	0.08285
861.548	0.03631	0.03665		0.13768	0.13672		0.0624	0.06185		0.09765	0.09702		0.08057	0.08259
862.03	0.03572	0.03655		0.13599	0.13544		0.06284	0.06197		0.09886	0.09707		0.07976	0.08239
862.512	0.03682	0.03636		0.13364	0.13413		0.06358	0.06208		0.10049	0.0971		0.07978	0.08217
862.995	0.0379	0.03614		0.13093	0.13278		0.06521	0.06223		0.10083	0.09717		0.07948	0.08187
863.477	0.03709	0.03599		0.12834	0.13142		0.06602	0.06245		0.09929	0.09735		0.07863	0.08154
863.959	0.03444	0.03594		0.12586	0.13009		0.06454	0.06272		0.09676	0.09764		0.07795	0.08123
864.441	0.03213	0.0359		0.12408	0.12877		0.06235	0.06298		0.09488	0.09794		0.07788	0.08095
864.923	0.03192	0.03581		0.12368	0.1275		0.06177	0.06319		0.09434	0.09816		0.07795	0.08065
865.405	0.03334	0.03569		0.12414	0.12629		0.0626	0.06333		0.09478	0.0983		0.07777	0.08033
865.887	0.03476	0.03553		0.1241	0.12517		0.06306	0.06339		0.09594	0.09837		0.07796	0.07996
866.369	0.03565	0.0353		0.1229	0.1241		0.06298	0.06337		0.09759	0.09842		0.07935	0.07958
866.852	0.03618	0.03505		0.12129	0.12306		0.06335	0.06334		0.09869	0.09853		0.08099	0.07927
867.334	0.0358	0.03488		0.11994	0.12209		0.06407	0.06342		0.09815	0.09879		0.0808	0.07906
867.816	0.03402	0.0348		0.11789	0.12117		0.06463	0.06365		0.09587	0.09914		0.0782	0.0789
868.298	0.03148	0.03474		0.11489	0.12019		0.06472	0.06393		0.09271	0.09946		0.07491	0.07868
868.78	0.03003	0.03466		0.11338	0.11908		0.06404	0.06421		0.09078	0.09966		0.07356	0.07842
869.262	0.03095	0.03459		0.11498	0.11799		0.06347	0.06456		0.09257	0.09978		0.0749	0.07817
869.744	0.03299	0.03454		0.11729	0.11702		0.06429	0.06499		0.09789	0.09988		0.07653	0.07799
870.226	0.03463	0.03445		0.11789	0.11614		0.06609	0.06541		0.10319	0.09997		0.07672	0.07781
870.708	0.03635	0.03429		0.11804	0.1153		0.06759	0.06577		0.10501	0.1		0.07706	0.0776
871.191	0.03783	0.03411		0.11895	0.11444		0.06809	0.06607		0.10303	0.09992		0.07897	0.07735
871.673	0.03736	0.03393		0.11888	0.11358		0.06722	0.06629		0.0998	0.09975		0.08078	0.07708
872.155	0.0354	0.0338		0.11672	0.11276		0.06554	0.06647		0.09846	0.09956		0.08094	0.07683
872.637	0.03438	0.03376		0.11391	0.11202		0.06472	0.06673		0.09977	0.09944		0.08045	0.07666
873.119	0.03465	0.03378		0.11171	0.11135		0.0657	0.0671		0.10177	0.09938		0.08009	0.07657
873.601	0.03463	0.0338		0.10996	0.11071		0.06753	0.06758		0.10231	0.0993		0.07905	0.0765
874.083	0.03411	0.03378		0.10827	0.11006		0.06852	0.0681		0.1011	0.09912		0.07723	0.07643
874.565	0.03429	0.03371		0.10648	0.10938		0.06803	0.0686		0.09976	0.0989		0.07576	0.07638
875.048	0.03491	0.03367		0.1045	0.10868		0.06698	0.06912		0.09966	0.09872		0.07552	0.07638
875.53	0.03432	0.03372		0.10305	0.10806		0.06658	0.06975		0.10036	0.09863		0.07685	0.07648
876.012	0.03224	0.03387		0.10356	0.10755		0.06705	0.07049		0.1012	0.09861		0.07876	0.07666
876.494	0.03022	0.03401		0.10549	0.10707		0.06777	0.07132		0.10207	0.09858		0.07886	0.07683
876.976	0.02997	0.03408		0.10685	0.10652		0.06837	0.07221		0.1028	0.09845		0.07643	0.07692
877.458	0.03189	0.03406		0.10801	0.1059		0.06962	0.0732		0.10353	0.09825		0.07378	0.07693
877.94	0.03448	0.03399		0.11041	0.10525		0.07214	0.07431		0.10406	0.09802		0.07326	0.07691
878.422	0.03569	0.03393		0.11244	0.10459		0.07486	0.07551		0.10326	0.09775		0.07493	0.07689
878.904	0.03516	0.0339		0.11105	0.10395		0.07641	0.07682		0.10067	0.09745		0.07703	0.07688
879.387	0.0338	0.03388		0.10596	0.10329		0.07672	0.07824		0.09732	0.0971		0.07759	0.07685
879.869	0.03242	0.03382		0.1	0.10261		0.07639	0.07971		0.09445	0.09672		0.07597	0.07682
880.351	0.03161	0.0337		0.0966	0.10189		0.07679	0.08115		0.09295	0.09631		0.07383	0.07674
880.833	0.03182	0.03352		0.09716	0.10116		0.07934	0.08256		0.09339	0.09586		0.07376	0.0766
881.315	0.03339	0.03336		0.10004	0.10045		0.08327	0.08397		0.09507	0.09539		0.07603	0.07643
881.797	0.03597	0.03324		0.10234	0.09975		0.08664	0.08537		0.09632	0.09493		0.07819	0.07627
882.279	0.03784	0.03317		0.10249	0.09905		0.08875	0.08674		0.09604	0.0945		0.07803	0.07615
882.761	0.03728	0.03314		0.10051	0.09834		0.08975	0.08807		0.09399	0.09408		0.07584	0.07608
883.244	0.03464	0.03309		0.09798	0.09762		0.0896	0.08934		0.09098	0.09362		0.07401	0.07601
883.726	0.03224	0.03298		0.09727	0.09688		0.08858	0.09049		0.08903	0.09309		0.07467	0.07586
884.208	0.0316	0.03279		0.09823	0.09606		0.0871	0.0915		0.08898	0.09246		0.07684	0.07564
884.69	0.03181	0.03257		0.09786	0.0952		0.08574	0.09242		0.08853	0.09175		0.07724	0.07539
885.172	0.03208	0.03238		0.09565	0.09439		0.0859	0.09329		0.08616	0.09103		0.07528	0.07519
885.654	0.03318	0.03224		0.09419	0.09364		0.08814	0.09413		0.08434	0.09037		0.07432	0.07502
886.136	0.03494	0.03213		0.09421	0.09293		0.0913	0.0949		0.08541	0.08979		0.07605	0.07484
886.618	0.03601	0.03209		0.09413	0.09225		0.09479	0.09562		0.08865	0.08929		0.0782	0.07467
887.101	0.03571	0.03214		0.09286	0.09162		0.09853	0.0963		0.09168	0.0888		0.0782	0.07457
887.583	0.03386	0.03219		0.09028	0.09099		0.10102	0.09689		0.092	0.08829		0.07597	0.07451
888.065	0.03122	0.03216		0.0876	0.09033		0.10111	0.09734		0.08963	0.08774		0.07398	0.07444
888.547	0.03011	0.03206		0.08683	0.08967		0.1005	0.09764		0.0878	0.0872		0.07458	0.07438
889.029	0.03112	0.03195		0.0877	0.08906		0.10182	0.09783		0.08836	0.0867		0.07653	0.07434
889.511	0.03176	0.03187		0.08802	0.08848		0.10533	0.09792		0.08973	0.08624		0.0769	0.07427
889.993	0.03097	0.0318		0.08737	0.0879		0.10921	0.09789		0.09008	0.08581		0.07569	0.07415
890.475	0.02999	0.03179		0.08656	0.0873		0.11177	0.09772		0.08857	0.08544		0.0748	0.07397
890.957	0.02917	0.03187		0.08524	0.08668		0.11212	0.09744		0.08515	0.08514		0.07425	0.07379
891.44	0.0284	0.03199		0.08332	0.08606		0.11055	0.0971		0.08157	0.0849		0.07282	0.07367
891.922	0.02836	0.03204		0.08219	0.0855		0.10874	0.09669		0.08005	0.08467		0.07123	0.0736
892.404	0.02903	0.032		0.08283	0.08501		0.10744	0.09615		0.08053	0.08443		0.07096	0.07349
892.886	0.03003	0.03189		0.08466	0.08455		0.10551	0.0955		0.08152	0.08422		0.07146	0.07331
893.368	0.03139	0.03184		0.0861	0.08415		0.10273	0.09479		0.08277	0.08407		0.07159	0.07309
893.85	0.03245	0.03189		0.08562	0.08384		0.10007	0.09409		0.08479	0.08403		0.07138	0.0729
894.332	0.03252	0.03204		0.08359	0.08365		0.09726	0.09341		0.08668	0.08407		0.07084	0.07275
894.814	0.03178	0.03221		0.08195	0.08347		0.09337	0.0927		0.08666	0.08411		0.06963	0.07263
895.297	0.03101	0.03234		0.08133	0.08325		0.08912	0.09189		0.08486	0.08409		0.06875	0.07252
895.779	0.03137	0.03245		0.08114	0.08296		0.08624	0.09099		0.08337	0.08399		0.06988	0.07236
896.261	0.03286	0.03254		0.08127	0.08263		0.08453	0.09002		0.08303	0.08383		0.07223	0.07212
896.743	0.03393	0.03263		0.08147	0.08231		0.08262	0.08907		0.08279	0.08366		0.07328	0.07187
897.225	0.03371	0.03274		0.08137	0.08207		0.08042	0.08813		0.08215	0.08351		0.07276	0.07168
897.707	0.03262	0.03288		0.08121	0.08193		0.07817	0.08719		0.08148	0.0834		0.07219	0.07154
898.189	0.03185	0.03305		0.08092	0.08188		0.07612	0.08625		0.08125	0.08334		0.07217	0.07142
898.671	0.03247	0.03323		0.08025	0.08185		0.07554	0.08535		0.08163	0.08332		0.07257	0.07128
899.154	0.03394	0.03339		0.07977	0.08179		0.07733	0.08445		0.08184	0.08328		0.07318	0.07115
899.636	0.03491	0.03352		0.08011	0.0817		0.0798	0.08348		0.08151	0.08321		0.07337	0.07106
900.118	0.03486	0.03363		0.08067	0.0816		0.07978	0.08242		0.08147	0.08311		0.07252	0.07102
900.6	0.03421	0.03372		0.08073	0.08147		0.07704	0.08131		0.08238	0.083		0.07126	0.07097
901.082	0.03412	0.03383		0.08069	0.08132		0.07513	0.0802		0.08425	0.08285		0.07096	0.07086
901.564	0.03464	0.03398		0.081	0.08118		0.07542	0.07914		0.08626	0.0827		0.07132	0.07074
902.046	0.034	0.03417		0.08135	0.08108		0.07512	0.07815		0.0866	0.08259		0.07077	0.0707
902.528	0.03223	0.03436		0.08216	0.08096		0.07305	0.07725		0.0849	0.08255		0.06971	0.07071
903.01	0.03203	0.03451		0.08421	0.08076		0.07145	0.07646		0.08354	0.08257		0.06971	0.07071
903.493	0.03436	0.03458		0.08599	0.0805		0.07143	0.07575		0.08417	0.08259		0.07022	0.0706
903.975	0.03713	0.03455		0.08537	0.08021		0.07192	0.07506		0.08584	0.08258		0.06996	0.07039
904.457	0.03852	0.03449		0.08313	0.07998		0.07258	0.07439		0.08718	0.08256		0.06924	0.07019
904.939	0.03883	0.0345		0.08156	0.0798		0.07408	0.0738		0.08756	0.08261		0.06906	0.07009
905.421	0.03857	0.03459		0.0812	0.07965		0.07626	0.07337		0.08661	0.08274		0.0698	0.07003
905.903	0.03716	0.03466		0.08117	0.07949		0.07783	0.07311		0.08435	0.08292		0.07067	0.06993
906.385	0.03462	0.03468		0.08083	0.07932		0.07747	0.07304		0.0816	0.08313		0.07018	0.06979
906.867	0.03268	0.03467		0.07982	0.07912		0.07561	0.07314		0.08019	0.0833		0.06873	0.06963
907.35	0.03311	0.03463		0.07847	0.07886		0.07483	0.07335		0.08134	0.08338		0.06869	0.06946
907.832	0.03552	0.03458		0.07819	0.07854		0.07637	0.07362		0.0839	0.0834		0.07048	0.06931
908.314	0.0377	0.03452		0.07902	0.07823		0.07806	0.07391		0.08555	0.08341		0.07151	0.06916
908.796	0.03792	0.03448		0.07942	0.07797		0.07776	0.07419		0.08519	0.08346		0.07024	0.06898
909.278	0.0362	0.03444		0.07916	0.07775		0.07604	0.07445		0.0833	0.08359		0.06827	0.06877
909.76	0.03394	0.0344		0.07916	0.07754		0.07442	0.07472		0.08115	0.08384		0.06762	0.06856
910.242	0.03276	0.03436		0.07921	0.07731		0.07404	0.07506		0.07999	0.08423		0.06801	0.06838
910.724	0.03276	0.03434		0.0784	0.07702		0.07495	0.07539		0.0803	0.08468		0.06833	0.06818
911.207	0.03268	0.0343		0.07677	0.07669		0.07589	0.07568		0.08156	0.08511		0.06887	0.06793
911.689	0.03209	0.03424		0.07547	0.07633		0.07571	0.07594		0.08313	0.08551		0.06975	0.06769
912.171	0.03171	0.03421		0.07544	0.07601		0.07496	0.07624		0.0851	0.08597		0.0701	0.06756
912.653	0.03227	0.03421		0.07582	0.07574		0.07545	0.07661		0.08751	0.08651		0.07007	0.06753
913.135	0.03377	0.03421		0.07485	0.0755		0.0776	0.07703		0.08928	0.08711		0.07028	0.06752
913.617	0.035	0.0342		0.07231	0.0753		0.07896	0.07742		0.08901	0.08776		0.07012	0.06751
914.099	0.0347	0.03418		0.0699	0.07515		0.07787	0.07773		0.08719	0.08846		0.06881	0.0675
914.581	0.03329	0.03418		0.06919	0.07501		0.07679	0.078		0.08616	0.08923		0.06669	0.06751
915.063	0.03235	0.03422		0.07012	0.07487		0.07806	0.07833		0.08709	0.09005		0.06489	0.06757
915.546	0.03264	0.03431		0.07193	0.07472		0.08004	0.07877		0.089	0.0909		0.0645	0.06765
916.028	0.03304	0.0344		0.07365	0.07456		0.08055	0.07923		0.09057	0.09178		0.0654	0.06772
916.51	0.03217	0.03447		0.07379	0.07439		0.07989	0.07961		0.09086	0.09272		0.06586	0.06773
916.992	0.03091	0.03452		0.07214	0.07422		0.07946	0.07994		0.09017	0.09371		0.06473	0.0677
917.474	0.03098	0.03455		0.07126	0.07406		0.07981	0.08024		0.09026	0.09476		0.06298	0.06765
917.956	0.03222	0.03454		0.07307	0.07391		0.08018	0.08054		0.0919	0.09582		0.06215	0.06757
918.438	0.03391	0.0345		0.07602	0.07379		0.08016	0.08083		0.09424	0.09684		0.063	0.06748
918.92	0.03623	0.03448		0.07744	0.07375		0.08086	0.08111		0.09668	0.09785		0.06556	0.06744
919.403	0.03849	0.0345		0.07648	0.07376		0.08274	0.08139		0.09886	0.0989		0.06814	0.06744
919.885	0.03886	0.03456		0.07429	0.07378		0.08422	0.08162		0.09997	0.09999		0.06842	0.06741
920.367	0.03694	0.03463		0.07269	0.07375		0.08444	0.08183		0.10017	0.10108		0.06678	0.06731
920.849	0.03476	0.03472		0.07231	0.07366		0.08473	0.08206		0.10077	0.10213		0.06587	0.06715
921.331	0.03433	0.03482		0.07216	0.07355		0.08548	0.0824		0.10176	0.10313		0.06686	0.067
921.813	0.03514	0.03491		0.07179	0.07343		0.0849	0.08285		0.10215	0.1041		0.06863	0.06689
922.295	0.0355	0.03497		0.072	0.07329		0.08257	0.08337		0.10278	0.10503		0.06951	0.06681
922.777	0.03527	0.03498		0.07298	0.07317		0.08069	0.08388		0.10513	0.10593		0.06873	0.06674
923.26	0.03524	0.03503		0.07389	0.07308		0.08095	0.08441		0.10865	0.10683		0.06708	0.0667
923.742	0.03525	0.03518		0.07423	0.07301		0.08309	0.08505		0.11177	0.10779		0.06655	0.06674
924.224	0.03538	0.03542		0.07449	0.07296		0.08643	0.08583		0.1138	0.10882		0.06809	0.06681
924.706	0.03639	0.03567		0.07481	0.07292		0.08978	0.08672		0.11457	0.10983		0.07021	0.06684
925.188	0.03759	0.03588		0.07451	0.07289		0.09125	0.08767		0.11419	0.11074		0.07054	0.06679
925.67	0.03742	0.03606		0.07396	0.0729		0.09079	0.0887		0.1136	0.11151		0.06923	0.06669
926.152	0.03634	0.03623		0.07483	0.07296		0.09081	0.08984		0.11429	0.11215		0.06901	0.06659
926.634	0.03626	0.03637		0.07711	0.07301		0.09252	0.09107		0.11671	0.11271		0.07069	0.06648
927.116	0.03705	0.03644		0.07847	0.073		0.09416	0.09238		0.11913	0.11322		0.07142	0.06637
927.599	0.03728	0.03643		0.07778	0.07295		0.09383	0.09376		0.11965	0.11367		0.06946	0.06629
928.081	0.03717	0.0364		0.07649	0.0729		0.09162	0.09524		0.11887	0.11408		0.06682	0.06625
928.563	0.0372	0.03639		0.0756	0.07287		0.08936	0.09681		0.11812	0.11447		0.06554	0.06625
929.045	0.03683	0.03641		0.07411	0.0728		0.08937	0.09848		0.11726	0.11481		0.06525	0.06628
929.527	0.03622	0.03646		0.07177	0.07267		0.09208	0.10019		0.11625	0.11507		0.06504	0.06631
930.009	0.0359	0.03651		0.06994	0.07247		0.09483	0.10181		0.11553	0.1152		0.06443	0.06632
930.491	0.03528	0.03651		0.06931	0.07228		0.09528	0.10332		0.11482	0.11523		0.06324	0.06628
930.973	0.03416	0.03646		0.06942	0.07214		0.09493	0.10476		0.11389	0.11518		0.06202	0.06621
931.456	0.03351	0.03641		0.06988	0.07206		0.09606	0.1062		0.11297	0.11506		0.06175	0.06612
931.938	0.03375	0.03636		0.07031	0.07204		0.09842	0.10759		0.11208	0.11491		0.06262	0.06604
932.42	0.0344	0.0363		0.07029	0.07199		0.1012	0.10885		0.11151	0.11467		0.06386	0.06593
932.902	0.03546	0.03616		0.07006	0.07185		0.10433	0.10993		0.11181	0.11429		0.06499	0.06575
933.384	0.03649	0.03596		0.06985	0.07162		0.10675	0.11086		0.11258	0.11378		0.06588	0.0655
933.866	0.0361	0.03575		0.06934	0.07142		0.10744	0.11167		0.11271	0.11322		0.06557	0.0652
934.348	0.03476	0.03558		0.06868	0.0713		0.10794	0.11237		0.11187	0.11263		0.06352	0.06488
934.83	0.03469	0.03547		0.06835	0.07124		0.11045	0.11296		0.11067	0.11199		0.06166	0.0646
935.313	0.03615	0.03542		0.06835	0.07118		0.11486	0.11352		0.11008	0.11127		0.06216	0.06439
935.795	0.03759	0.03538		0.06872	0.07109		0.11953	0.11405		0.11099	0.11048		0.06457	0.06418
936.277	0.03836	0.0353		0.06984	0.07096		0.12315	0.11449		0.11321	0.10965		0.06694	0.06391
936.759	0.03849	0.03516		0.07141	0.07084		0.12501	0.11482		0.11465	0.10882		0.06784	0.0636
937.241	0.03818	0.03501		0.07288	0.07075		0.12558	0.11504		0.11359	0.10797		0.06723	0.06332
937.723	0.03812	0.03487		0.07386	0.07064		0.12676	0.1151		0.11125	0.10704		0.0661	0.06312
938.205	0.03813	0.03474		0.07336	0.07052		0.12927	0.11501		0.10965	0.10604		0.06479	0.06298
938.687	0.03703	0.03464		0.07147	0.07042		0.13152	0.11477		0.1084	0.10507		0.06286	0.06283
939.169	0.03491	0.03455		0.07035	0.07036		0.13218	0.11443		0.10601	0.10419		0.0609	0.06265
939.652	0.03336	0.03443		0.07097	0.07032		0.13164	0.11401		0.10263	0.10337		0.06012	0.06246
940.134	0.03312	0.03428		0.07185	0.07029		0.13058	0.11354		0.09983	0.10253		0.06081	0.0623
940.616	0.03308	0.03413		0.07162	0.07027		0.129	0.11305		0.0987	0.10164		0.06207	0.06215
941.098	0.03194	0.03403		0.07027	0.07022		0.1264	0.1125		0.09884	0.10072		0.06282	0.062
941.58	0.03041	0.03397		0.0689	0.07012		0.12306	0.11185		0.09888	0.09981		0.06316	0.06186
942.062	0.03046	0.03391		0.06888	0.07004		0.12029	0.11111		0.09822	0.09897		0.06396	0.06178
942.544	0.03248	0.03386		0.0701	0.07003		0.11812	0.11032		0.09741	0.09825		0.06479	0.06177
943.026	0.03443	0.0338		0.07101	0.07009		0.11452	0.1095		0.09668	0.09763		0.06456	0.06177
943.509	0.03473	0.03372		0.07103	0.07018		0.10877	0.1086		0.09587	0.09703		0.0634	0.06172
943.991	0.03402	0.03364		0.07112	0.07026		0.10243	0.10757		0.09513	0.09644		0.06205	0.06164
944.473	0.03336	0.03358		0.07182	0.07035		0.09705	0.10643		0.09467	0.09586		0.06103	0.06158
944.955	0.03282	0.03357		0.07256	0.07047		0.09335	0.10525		0.09413	0.0953		0.06068	0.06155
945.437	0.03232	0.0336		0.07262	0.07058		0.09153	0.1041		0.09303	0.09477		0.06054	0.06155
945.919	0.03233	0.03364		0.07154	0.07067		0.09092	0.10298		0.09188	0.09428		0.05988	0.06155
946.401	0.03289	0.03365		0.06944	0.07072		0.08998	0.10181		0.09153	0.0938		0.05884	0.06153
946.883	0.03294	0.03362		0.06741	0.07077		0.08754	0.10057		0.09121	0.09335		0.05796	0.06148
947.366	0.03189	0.03357		0.06648	0.07081		0.08489	0.09929		0.08992	0.09295		0.05768	0.06139
947.848	0.03103	0.0335		0.06708	0.07083		0.08473	0.09803		0.08897	0.09259		0.05827	0.06129
948.33	0.03176	0.03343		0.06911	0.0708		0.08687	0.09679		0.08967	0.09228		0.05921	0.06118
948.812	0.03355	0.03337		0.07141	0.07074		0.08853	0.09559		0.09064	0.09203		0.05989	0.06108
949.294	0.03473	0.03332		0.07246	0.07069		0.08889	0.09441		0.0902	0.09185		0.06048	0.06103
949.776	0.03452	0.03328		0.07222	0.07067		0.08929	0.09321		0.08939	0.09174		0.06105	0.06102
950.258	0.03369	0.03323		0.07166	0.07065		0.08963	0.09201		0.09027	0.09166		0.06114	0.06102
950.74	0.03338	0.03316		0.07132	0.0706		0.08849	0.09085		0.09262	0.09158		0.06092	0.06098
951.222	0.03383	0.03309		0.07141	0.07048		0.08655	0.08979		0.09414	0.09149		0.06123	0.06091
951.705	0.03437	0.03306		0.07153	0.07032		0.08558	0.08886		0.09339	0.09145		0.06234	0.06085
952.187	0.03444	0.03311		0.07077	0.07017		0.08592	0.08808		0.09146	0.09154		0.06334	0.06085
952.669	0.03445	0.03325		0.06956	0.0701		0.08721	0.08742		0.09086	0.09177		0.06307	0.0609
953.151	0.03476	0.03343		0.06937	0.07011		0.08864	0.08688		0.09239	0.09207		0.06173	0.06098
953.633	0.03451	0.0336		0.06998	0.07015		0.08885	0.08646		0.09378	0.09241		0.06069	0.06108
954.115	0.0333	0.03376		0.06998	0.07017		0.08801	0.08624		0.09308	0.0928		0.06048	0.06116
954.597	0.03248	0.03394		0.06928	0.07014		0.08774	0.08623		0.09152	0.09325		0.06025	0.06122
955.079	0.03328	0.03412		0.06864	0.07011		0.08847	0.08641		0.09142	0.09373		0.05993	0.06126
955.562	0.03506	0.0343		0.06835	0.07013		0.08937	0.08674		0.09361	0.09419		0.0608	0.0613
956.044	0.03621	0.03447		0.06867	0.07017		0.09001	0.08719		0.09689	0.09463		0.0629	0.06137
956.526	0.03595	0.03459		0.06989	0.07022		0.09056	0.08773		0.09921	0.09509		0.06425	0.06145
957.008	0.03475	0.03465		0.07175	0.07026		0.09132	0.08834		0.09943	0.09562		0.06367	0.06154
957.49	0.03355	0.03466		0.07309	0.07028		0.09219	0.08898		0.09794	0.09619		0.06216	0.06165
957.972	0.03335	0.03467		0.07304	0.0703		0.09282	0.08965		0.09641	0.09681		0.06159	0.06179
958.454	0.03456	0.03473		0.07239	0.07033		0.09358	0.09037		0.09648	0.09751		0.06285	0.06197
958.936	0.03636	0.03486		0.0723	0.07036		0.09477	0.09111		0.09788	0.09827		0.06447	0.06214
959.419	0.03734	0.03499		0.07248	0.07033		0.09558	0.09179		0.09937	0.09905		0.0644	0.06226
959.901	0.03677	0.03509		0.07193	0.07026		0.09546	0.09238		0.10061	0.09981		0.06301	0.06233
960.383	0.035	0.03518		0.07028	0.07019		0.09457	0.09288		0.10146	0.10056		0.06166	0.06237
960.865	0.03318	0.03526		0.06834	0.07014		0.09307	0.09329		0.10181	0.10132		0.06057	0.06239
961.347	0.03244	0.03532		0.06737	0.0701		0.09188	0.09367		0.10249	0.10209		0.05975	0.06239
961.829	0.03268	0.03539		0.06733	0.07007		0.0919	0.09411		0.10375	0.1029		0.05934	0.06235
962.311	0.03302	0.03551		0.06729	0.07005		0.09246	0.0946		0.10443	0.10377		0.0593	0.06229
962.793	0.03333	0.03566		0.06733	0.07002		0.0926	0.09509		0.10436	0.10468		0.05992	0.06221
963.275	0.03398	0.03576		0.06826	0.06996		0.09244	0.0955		0.10436	0.10558		0.06133	0.06212
963.758	0.03491	0.0358		0.07004	0.06985		0.09248	0.09585		0.10453	0.10648		0.06298	0.06201
964.24	0.03584	0.0358		0.07143	0.06977		0.09312	0.09622		0.10479	0.10742		0.06409	0.06188
964.722	0.03644	0.03581		0.0709	0.06973		0.09433	0.0966		0.10525	0.10843		0.06393	0.06177
965.204	0.03648	0.03584		0.06874	0.06972		0.09556	0.097		0.10574	0.10947		0.06229	0.06171
965.686	0.03647	0.03585		0.06732	0.06974		0.0967	0.09745		0.10659	0.11051		0.06039	0.06173
966.168	0.03748	0.03586		0.06811	0.06977		0.09817	0.09797		0.10867	0.11158		0.06003	0.06177
966.65	0.03953	0.03588		0.07036	0.06976		0.10017	0.0985		0.1119	0.11268		0.06158	0.06177
967.132	0.04067	0.03593		0.07247	0.06973		0.10205	0.09897		0.11473	0.1138		0.06367	0.06172
967.615	0.03912	0.036		0.07312	0.06971		0.10312	0.0994		0.11595	0.11491		0.06467	0.06167
968.097	0.03632	0.03607		0.07184	0.06968		0.10377	0.09981		0.1162	0.11601		0.06441	0.06166
968.579	0.03542	0.03614		0.07006	0.06959		0.10444	0.10019		0.11687	0.11709		0.06374	0.06164
969.061	0.03673	0.0362		0.06983	0.0695		0.10483	0.10058		0.11802	0.11818		0.06323	0.0616
969.543	0.03773	0.03627		0.07109	0.06946		0.10474	0.101		0.11886	0.11929		0.06294	0.06155
970.025	0.03707	0.03633		0.07176	0.06948		0.10391	0.10144		0.11942	0.12037		0.06261	0.06149
970.507	0.03535	0.03638		0.0709	0.06948		0.10235	0.10189		0.12041	0.12137		0.06178	0.06139
970.989	0.03387	0.03646		0.06969	0.06944		0.10114	0.10234		0.12188	0.1223		0.0605	0.06127
971.472	0.03392	0.03661		0.06918	0.06938		0.10098	0.10283		0.12339	0.12323		0.05965	0.06118
971.954	0.03545	0.03677		0.06886	0.06932		0.10127	0.10333		0.12464	0.12418		0.05973	0.06119
972.436	0.03696	0.03687		0.0679	0.06929		0.10161	0.10386		0.12572	0.12516		0.06005	0.06126
972.918	0.03763	0.03689		0.06664	0.06931		0.10233	0.10442		0.127	0.12609		0.05983	0.06129
973.4	0.03765	0.03688		0.06584	0.06937		0.10342	0.105		0.12784	0.12693		0.05899	0.06126
973.882	0.03709	0.03689		0.0657	0.06944		0.10428	0.10559		0.12722	0.12771		0.05812	0.06119
974.364	0.03648	0.03699		0.06654	0.0695		0.1049	0.10625		0.12641	0.12849		0.05821	0.06117
974.846	0.03672	0.03716		0.06855	0.06957		0.10574	0.10697		0.12753	0.12927		0.0594	0.06122
975.328	0.03746	0.03736		0.07065	0.06966		0.10687	0.10772		0.13021	0.13001		0.06035	0.0613
975.811	0.03766	0.03754		0.07169	0.06976		0.10856	0.10846		0.13303	0.1307		0.06032	0.06132
976.293	0.03752	0.03764		0.07223	0.06982		0.11086	0.10919		0.13536	0.13131		0.06038	0.06127
976.775	0.0377	0.03769		0.07278	0.0698		0.11228	0.10991		0.13645	0.13181		0.06144	0.06114
977.257	0.03731	0.03771		0.07208	0.06974		0.11141	0.11062		0.13608	0.13224		0.06242	0.06098
977.739	0.03555	0.03772		0.06952	0.06966		0.10914	0.11135		0.13538	0.13261		0.06206	0.06082
978.221	0.03397	0.03771		0.06723	0.06957		0.10795	0.11207		0.13535	0.13291		0.06116	0.06067
978.703	0.03417	0.03768		0.06731	0.0695		0.1092	0.11275		0.136	0.1331		0.06117	0.06054
979.185	0.03564	0.03768		0.06876	0.06947		0.11178	0.11341		0.13662	0.13321		0.0623	0.06044
979.668	0.03724	0.03772		0.06969	0.06953		0.11411	0.11407		0.13634	0.13327		0.06364	0.06039
980.15	0.03854	0.03776		0.06996	0.06964		0.11603	0.11473		0.13526	0.1333		0.06366	0.06037
980.632	0.03959	0.03779		0.06965	0.06971		0.1173	0.11541		0.13418	0.13324		0.06168	0.06034
981.114	0.04031	0.0378		0.06865	0.0697		0.11701	0.11609		0.1332	0.13306		0.0589	0.06025
981.596	0.04023	0.03778		0.06818	0.06961		0.11552	0.11679		0.13268	0.13275		0.05737	0.06011
982.078	0.03953	0.03775		0.06923	0.0695		0.11491	0.11752		0.13355	0.13237		0.05818	0.05992
982.56	0.039	0.03777		0.0704	0.06941		0.11609	0.11829		0.1347	0.13198		0.06016	0.05975
983.042	0.03871	0.03788		0.07041	0.06939		0.11764	0.11914		0.13395	0.13162		0.06113	0.05963
983.525	0.03862	0.03802		0.07068	0.06942		0.1192	0.12006		0.13194	0.13127		0.06095	0.05958
984.007	0.03918	0.03815		0.07217	0.06947		0.12205	0.12102		0.13083	0.13089		0.06087	0.05955
984.489	0.03987	0.03829		0.07271	0.0695		0.12486	0.12203		0.13057	0.13049		0.06066	0.05951
984.971	0.03975	0.03845		0.07086	0.06956		0.12526	0.12306		0.1298	0.13008		0.0599	0.05948
985.453	0.03911	0.03861		0.06876	0.06967		0.12458	0.12411		0.12864	0.12967		0.05969	0.05949
985.935	0.03842	0.03872		0.0685	0.06982		0.12509	0.12509		0.12819	0.12924		0.06064	0.05952
986.417	0.03737	0.03875		0.06936	0.06991		0.12629	0.12596		0.12842	0.12875		0.06136	0.0595
986.899	0.03617	0.0387		0.06976	0.06993		0.1272	0.12673		0.12851	0.12822		0.06039	0.05944
987.381	0.03634	0.03861		0.06961	0.0699		0.12794	0.1275		0.12806	0.12766		0.05814	0.05935
987.864	0.03863	0.03854		0.06948	0.06983		0.12854	0.12827		0.12751	0.12708		0.05661	0.05924
988.346	0.04128	0.03847		0.0694	0.06972		0.12931	0.12902		0.12759	0.12646		0.05707	0.05909
988.828	0.04198	0.0384		0.06937	0.06959		0.13072	0.12973		0.12768	0.12584		0.05858	0.05891
989.31	0.04056	0.03832		0.06942	0.06947		0.13177	0.13046		0.12595	0.12524		0.0592	0.05873
989.792	0.03837	0.03828		0.06936	0.06938		0.13146	0.13125		0.12268	0.12462		0.05827	0.05857
990.274	0.03662	0.03829		0.06917	0.06934		0.13114	0.13208		0.1201	0.12396		0.05655	0.05844
990.756	0.03602	0.03836		0.06886	0.06937		0.13214	0.13289		0.11903	0.12333		0.05536	0.05835
991.238	0.03654	0.03845		0.06842	0.06945		0.13361	0.13365		0.11877	0.12277		0.0557	0.05827
991.721	0.03747	0.03852		0.0685	0.06952		0.13446	0.13437		0.11918	0.1223		0.0575	0.05819
992.203	0.03799	0.03856		0.06956	0.06956		0.13459	0.13509		0.12018	0.12188		0.05941	0.05808
992.685	0.03782	0.03858		0.07069	0.06958		0.13425	0.1358		0.12065	0.12149		0.05997	0.05798
993.167	0.03775	0.03858		0.07109	0.0696		0.13411	0.13645		0.12024	0.12112		0.05913	0.05791
993.649	0.0385	0.03855		0.07116	0.06959		0.13509	0.13702		0.12052	0.12079		0.05811	0.05785
994.131	0.03906	0.03846		0.0708	0.06956		0.13695	0.1375		0.12187	0.12053		0.05762	0.05777
994.613	0.0382	0.03835		0.06911	0.06953		0.13825	0.13793		0.12212	0.12033		0.05711	0.05768
995.095	0.03702	0.03826		0.06679	0.06956		0.13855	0.13835		0.12019	0.12023		0.05632	0.05762
995.578	0.03719	0.03824		0.06582	0.06961		0.13901	0.13878		0.11821	0.12026		0.05603	0.05761
996.06	0.03817	0.03828		0.0666	0.06965		0.14001	0.13921		0.1182	0.12039		0.05648	0.05762
996.542	0.03902	0.03837		0.06787	0.06963		0.14086	0.13963		0.11997	0.12057		0.05696	0.05761
997.024	0.04047	0.03849		0.06922	0.06953		0.14164	0.13999		0.12254	0.12076		0.05755	0.05755
997.506	0.04234	0.03858		0.07095	0.06939		0.1426	0.14019		0.1247	0.12097		0.05876	0.05742
997.988	0.04285	0.03864		0.07235	0.06925		0.14303	0.14024		0.12548	0.12125		0.0599	0.05729
998.47	0.04145	0.0387		0.07238	0.06914		0.14246	0.14026		0.12508	0.12161		0.05985	0.05722
998.952	0.03904	0.03878		0.07137	0.06905		0.14133	0.14027		0.1242	0.12203		0.05876	0.05718
999.434	0.03649	0.03884		0.07027	0.069		0.14019	0.14028		0.12333	0.12248		0.05803	0.05717
999.917	0.03473	0.03889		0.06922	0.069		0.13915	0.14031		0.12287	0.123		0.0581	0.05714
1000.4	0.03427	0.03893		0.06787	0.06903		0.13807	0.14032		0.12234	0.1236		0.05764	0.0571
1000.88	0.03468	0.03895		0.06634	0.069		0.1374	0.14024		0.12121	0.12428		0.05596	0.05702
1001.36	0.03571	0.03898		0.06574	0.06894		0.13859	0.14009		0.12067	0.12503		0.05482	0.05696
1001.85	0.03726	0.03904		0.06685	0.0689		0.14161	0.13994		0.1219	0.12587		0.05536	0.05696
1002.33	0.03868	0.0391		0.06871	0.0689		0.14369	0.13977		0.12387	0.12683		0.05604	0.057
1002.81	0.03969	0.03915		0.07027	0.06889		0.14319	0.13955		0.12551	0.12791		0.05606	0.05704
1003.29	0.04063	0.0392		0.07182	0.06887		0.14207	0.13928		0.12741	0.12911		0.05698	0.05706
1003.77	0.04189	0.03928		0.07304	0.06884		0.14227	0.13898		0.12973	0.13043		0.05904	0.05706
1004.26	0.04351	0.03939		0.07301	0.0688		0.14294	0.13864		0.13157	0.13184		0.06022	0.05703
1004.74	0.04437	0.03953		0.07173	0.0688		0.1419	0.13828		0.13265	0.13331		0.0594	0.057
1005.22	0.04317	0.03966		0.06985	0.06882		0.13861	0.13793		0.13372	0.13482		0.05765	0.05696
1005.7	0.04045	0.03975		0.06779	0.06885		0.13522	0.13758		0.13522	0.13635		0.05628	0.05689
1006.18	0.03811	0.03979		0.06604	0.06884		0.134	0.13723		0.13671	0.13792		0.0554	0.05678
1006.67	0.03743	0.0398		0.06546	0.06878		0.13455	0.13686		0.13794	0.13953		0.05487	0.05666
1007.15	0.03823	0.03982		0.06648	0.0687		0.13512	0.13644		0.13948	0.14122		0.05502	0.05657
1007.63	0.03961	0.03988		0.06849	0.06862		0.13529	0.13596		0.14216	0.143		0.05585	0.05653
1008.11	0.04068	0.03998		0.07012	0.06857		0.13519	0.13542		0.14579	0.1449		0.05665	0.05654
1008.59	0.04094	0.04009		0.07018	0.06856		0.13428	0.13481		0.14885	0.14687		0.05666	0.05657
1009.08	0.04087	0.04022		0.069	0.06856		0.13281	0.13411		0.15064	0.14892		0.05619	0.05661
1009.56	0.04152	0.04041		0.06786	0.06859		0.13199	0.13337		0.15257	0.15112		0.05627	0.05668
1010.04	0.04248	0.04068		0.06676	0.06866		0.1318	0.13263		0.15523	0.1535		0.05671	0.05679
1010.52	0.04256	0.04095		0.06517	0.06871		0.13122	0.13193		0.15678	0.15599		0.05679	0.05689
1011.01	0.04173	0.04118		0.06409	0.06869		0.13018	0.13122		0.15631	0.15849		0.05679	0.05693
1011.49	0.04036	0.04141		0.06466	0.06859		0.12872	0.13052		0.1558	0.16097		0.05662	0.05692
1011.97	0.03899	0.04166		0.06632	0.06849		0.12678	0.12982		0.15734	0.1635		0.05587	0.05692
1012.45	0.0389	0.04194		0.0681	0.0684		0.12605	0.12912		0.16078	0.16614		0.05555	0.05697
1012.93	0.04024	0.04223		0.06969	0.06835		0.12773	0.1284		0.16473	0.16885		0.05639	0.05704
1013.42	0.04124	0.04255		0.07068	0.06832		0.12956	0.12767		0.1685	0.17159		0.05729	0.05709
1013.9	0.04087	0.04286		0.07089	0.06834		0.12927	0.12694		0.17218	0.17433		0.05719	0.05713
1014.38	0.04014	0.04312		0.07057	0.0684		0.12742	0.12619		0.17573	0.17704		0.05649	0.05716
1014.86	0.04046	0.0433		0.06976	0.06846		0.1253	0.12537		0.17888	0.17971		0.05606	0.05715
1015.34	0.04208	0.0434		0.06896	0.0685		0.12398	0.12449		0.18186	0.18235		0.05645	0.05712
1015.83	0.04413	0.04347		0.06914	0.06851		0.12452	0.12359		0.18492	0.18498		0.05772	0.05712
1016.31	0.04532	0.04355		0.06992	0.06847		0.12594	0.12269		0.18792	0.18762		0.0589	0.0571
1016.79	0.04507	0.04365		0.06967	0.06837		0.12545	0.12176		0.19074	0.19021		0.05868	0.05701
1017.27	0.04401	0.04375		0.06845	0.06826		0.12303	0.12083		0.19319	0.19274		0.05757	0.05688
1017.76	0.04311	0.04388		0.06786	0.06819		0.12165	0.12		0.19534	0.19519		0.05695	0.05679
1018.24	0.04259	0.04403		0.06807	0.06815		0.12201	0.1193		0.19747	0.19757		0.05635	0.05675
1018.72	0.04254	0.04421		0.06836	0.06813		0.12212	0.11868		0.19909	0.19989		0.05507	0.05671
1019.2	0.04363	0.04441		0.06889	0.06813		0.12139	0.11813		0.20029	0.20218		0.05441	0.05664
1019.68	0.04546	0.04463		0.06916	0.06813		0.12101	0.11762		0.20284	0.20443		0.05549	0.0566
1020.17	0.04636	0.04486		0.06795	0.06809		0.12073	0.11718		0.20732	0.2066		0.05719	0.05657
1020.65	0.04618	0.0451		0.0662	0.06802		0.11896	0.11672		0.21142	0.20864		0.0584	0.05653
1021.13	0.04649	0.0453		0.06593	0.06789		0.11568	0.1162		0.21372	0.21053		0.05937	0.05644
1021.61	0.04782	0.04545		0.06704	0.06772		0.11256	0.11561		0.21582	0.2123		0.06003	0.05631
1022.09	0.04917	0.04558		0.06827	0.06755		0.11087	0.11502		0.21875	0.21396		0.05958	0.05618
1022.58	0.04977	0.04569		0.06918	0.06741		0.11096	0.11448		0.22126	0.21551		0.05841	0.05605
1023.06	0.04965	0.04582		0.06939	0.06733		0.11181	0.11407		0.22289	0.21698		0.05783	0.05594
1023.54	0.04931	0.04597		0.06891	0.0673		0.11194	0.1138		0.22486	0.21838		0.05821	0.05587
1024.02	0.04925	0.04613		0.0688	0.0673		0.11191	0.11364		0.22732	0.21971		0.05847	0.05581
1024.5	0.04903	0.04627		0.069	0.06732		0.11294	0.11347		0.22855	0.22093		0.05755	0.05574
1024.99	0.04764	0.04641		0.068	0.06734		0.11413	0.11329		0.22753	0.222		0.05545	0.05566
1025.47	0.04542	0.04658		0.06597	0.06736		0.1139	0.11315		0.22523	0.22295		0.05315	0.05558
1025.95	0.04413	0.04679		0.06488	0.06731		0.1126	0.11313		0.22383	0.22379		0.05222	0.05552
1026.43	0.04425	0.047		0.06544	0.06716		0.11133	0.1132		0.22444	0.2245		0.0532	0.05544
1026.92	0.04434	0.0472		0.06664	0.06695		0.11036	0.11335		0.22548	0.22502		0.05441	0.05536
1027.4	0.04366	0.04734		0.0673	0.06677		0.10978	0.11353		0.22477	0.22537		0.05389	0.05527
1027.88	0.04316	0.04743		0.06718	0.06667		0.10987	0.11373		0.223	0.22561		0.05196	0.05516
1028.36	0.04362	0.04749		0.06718	0.06669		0.11084	0.114		0.22272	0.22573		0.0509	0.05508
1028.84	0.0447	0.04757		0.06774	0.0668		0.11209	0.11441		0.2244	0.22571		0.05192	0.05505
1029.33	0.04583	0.04765		0.06756	0.06691		0.11263	0.115		0.22618	0.22556		0.05355	0.05506
1029.81	0.04723	0.04766		0.06614	0.067		0.11331	0.11568		0.22717	0.22529		0.05443	0.05502
1030.29	0.04911	0.0476		0.06502	0.06704		0.11565	0.11638		0.22792	0.22491		0.05491	0.0549
1030.77	0.05016	0.0475		0.06498	0.06707		0.11843	0.11704		0.22793	0.22438		0.05488	0.05472
1031.25	0.04937	0.04743		0.0653	0.06707		0.1195	0.11771		0.22629	0.22372		0.05415	0.05456
1031.74	0.04803	0.04742		0.06566	0.0671		0.11977	0.11851		0.22341	0.22298		0.05419	0.05448
1032.22	0.04734	0.04745		0.06585	0.06717		0.12147	0.11952		0.22067	0.22219		0.05552	0.05445
1032.7	0.04716	0.04745		0.06522	0.06724		0.1243	0.1207		0.21914	0.22134		0.05603	0.05442
1033.18	0.04721	0.04739		0.06412	0.06725		0.12602	0.12204		0.21878	0.22039		0.05436	0.05438
1033.66	0.04712	0.04729		0.06363	0.06722		0.12555	0.12362		0.21874	0.21934		0.05224	0.05434
1034.15	0.04666	0.04717		0.06398	0.06722		0.12426	0.1255		0.21778	0.21823		0.0519	0.05428
1034.63	0.04632	0.04708		0.06497	0.06729		0.12395	0.12762		0.21549	0.21709		0.05321	0.05417
1035.11	0.04678	0.04705		0.06666	0.0674		0.12479	0.12986		0.21321	0.21586		0.0545	0.05399
1035.59	0.04806	0.04709		0.06871	0.06751		0.12654	0.1322		0.21223	0.21457		0.05514	0.05381
1036.08	0.04952	0.04717		0.07047	0.06759		0.12952	0.13461		0.21246	0.21331		0.05579	0.05367
1036.56	0.05042	0.04722		0.07182	0.06761		0.13332	0.13703		0.21295	0.21205		0.05662	0.0536
1037.04	0.05024	0.04726		0.07235	0.06759		0.13706	0.13938		0.21274	0.21067		0.05695	0.05358
1037.52	0.04924	0.04732		0.07135	0.06758		0.14064	0.14168		0.21168	0.20919		0.05657	0.05364
1038	0.0484	0.04744		0.06945	0.06759		0.14338	0.14407		0.21	0.20772		0.05587	0.05375
1038.49	0.04799	0.04757		0.06808	0.06759		0.14367	0.14659		0.20748	0.20629		0.05487	0.05383
1038.97	0.04775	0.0477		0.0677	0.06757		0.14233	0.14926		0.20449	0.20486		0.05381	0.05386
1039.45	0.04825	0.04782		0.06801	0.06753		0.14308	0.15201		0.20243	0.20343		0.05359	0.05387
1039.93	0.04909	0.04794		0.06803	0.06751		0.14731	0.15477		0.20186	0.20203		0.05408	0.05392
1040.41	0.04885	0.04807		0.0669	0.0675		0.15219	0.15749		0.20148	0.20064		0.05415	0.05401
1040.9	0.04787	0.04821		0.06613	0.06745		0.15515	0.16016		0.20019	0.19918		0.0537	0.05411
1041.38	0.04709	0.04831		0.06754	0.06732		0.15651	0.16273		0.19855	0.19762		0.05352	0.05418
1041.86	0.04626	0.0484		0.07012	0.06715		0.15778	0.16518		0.1973	0.196		0.05379	0.05419
1042.34	0.04573	0.04851		0.07168	0.06702		0.16	0.16745		0.19578	0.19444		0.05419	0.05416
1042.83	0.04598	0.0486		0.07133	0.06692		0.16314	0.16951		0.19283	0.19297		0.05443	0.05414
1043.31	0.04622	0.04862		0.06908	0.06683		0.1665	0.17129		0.18901	0.1915		0.05409	0.05409
1043.79	0.04582	0.04857		0.06565	0.06674		0.16943	0.17278		0.18667	0.19		0.05268	0.05397
1044.27	0.0452	0.0485		0.06315	0.06663		0.17155	0.17402		0.18651	0.18854		0.0506	0.05383
1044.75	0.04541	0.04848		0.06326	0.06654		0.1731	0.17501		0.18637	0.18722		0.04945	0.05375
1045.24	0.047	0.04852		0.06498	0.06646		0.17564	0.17569		0.18514	0.18604		0.05064	0.05376
1045.72	0.04894	0.04859		0.06621	0.06637		0.18083	0.17607		0.18467	0.1849		0.05349	0.05378
1046.2	0.05006	0.04868		0.06673	0.06624		0.188	0.17621		0.18573	0.18379		0.05555	0.05376
1046.68	0.0502	0.04878		0.06701	0.06608		0.1944	0.17617		0.18632	0.18274		0.05532	0.05368
1047.16	0.04958	0.0489		0.06647	0.0659		0.19822	0.1759		0.18499	0.18177		0.05376	0.05355
1047.65	0.04915	0.04903		0.06526	0.06575		0.19994	0.1754		0.1826	0.18083		0.05266	0.05342
1048.13	0.05001	0.04917		0.06512	0.06564		0.20063	0.17467		0.18093	0.17994		0.05257	0.05332
1048.61	0.05179	0.04931		0.06658	0.06553		0.19944	0.17377		0.18076	0.17912		0.05246	0.05322
1049.09	0.05322	0.04948		0.06774	0.06538		0.19476	0.17275		0.18068	0.17844		0.05173	0.05309
1049.57	0.05339	0.04968		0.06661	0.06519		0.188	0.17162		0.17862	0.1779		0.05157	0.05293
1050.06	0.05229	0.04989		0.06403	0.06501		0.18274	0.17036		0.17561	0.17746		0.0529	0.0528
1050.54	0.05074	0.05008		0.06239	0.06484		0.18023	0.16894		0.17408	0.17709		0.05481	0.05273
1051.02	0.04924	0.05025		0.06212	0.06468		0.17885	0.16733		0.1728	0.17681		0.05603	0.05269
1051.5	0.04839	0.05043		0.06198	0.06455		0.17767	0.16558		0.1703	0.17665		0.05626	0.05264
1051.99	0.04906	0.05065		0.06187	0.06447		0.17782	0.16382		0.16949	0.17662		0.05592	0.05258
1052.47	0.05035	0.05092		0.06228	0.06448		0.17916	0.16213		0.17223	0.17673		0.05498	0.05252
1052.95	0.05054	0.05121		0.06258	0.06454		0.17836	0.16049		0.17525	0.17698		0.05306	0.05247
1053.43	0.0501	0.05144		0.06248	0.06457		0.17305	0.1589		0.17533	0.17729		0.05119	0.05242
1053.91	0.05039	0.05154		0.06309	0.06452		0.16486	0.15734		0.17385	0.17767		0.05145	0.05236
1054.4	0.05133	0.05153		0.06456	0.06441		0.15632	0.15581		0.17374	0.17816		0.05359	0.05231
1054.88	0.05217	0.05151		0.0651	0.06431		0.14833	0.15429		0.17485	0.17876		0.05511	0.05225
1055.36	0.05281	0.05154		0.06436	0.06429		0.14179	0.15282		0.17554	0.1795		0.05473	0.05217
1055.84	0.05294	0.05166		0.06411	0.06432		0.13733	0.1515		0.17649	0.18038		0.05277	0.05207
1056.32	0.05229	0.05182		0.06515	0.06438		0.1336	0.15038		0.17919	0.18142		0.0501	0.05198
1056.81	0.05152	0.05198		0.06642	0.06446		0.1291	0.14945		0.18296	0.18262		0.04872	0.05193
1057.29	0.05077	0.05213		0.06668	0.06462		0.12428	0.14869		0.18552	0.18395		0.04964	0.05194
1057.77	0.04977	0.05227		0.06594	0.06486		0.12037	0.14813		0.18569	0.18538		0.05118	0.05199
1058.25	0.04982	0.0524		0.06541	0.06516		0.11833	0.14778		0.18529	0.18689		0.05208	0.05206
1058.74	0.05191	0.05257		0.06561	0.06551		0.11854	0.14768		0.18677	0.18849		0.05299	0.05217
1059.22	0.05449	0.05276		0.0661	0.06587		0.12006	0.14784		0.18943	0.19012		0.0538	0.05234
1059.7	0.05568	0.05294		0.06662	0.06617		0.12155	0.14823		0.19057	0.19179		0.05322	0.0525
1060.18	0.05509	0.05308		0.06684	0.06639		0.12347	0.14883		0.18979	0.19352		0.05081	0.0526
1060.66	0.05379	0.05319		0.06634	0.06655		0.1272	0.14957		0.18984	0.19528		0.04819	0.05264
1061.15	0.0538	0.05332		0.06565	0.06669		0.13218	0.15048		0.19299	0.19709		0.04766	0.05268
1061.63	0.05561	0.05349		0.0659	0.06684		0.13646	0.15166		0.19791	0.19897		0.04945	0.05281
1062.11	0.05706	0.05366		0.06727	0.06703		0.14	0.15315		0.20167	0.20093		0.05169	0.053
1062.59	0.05664	0.05382		0.06852	0.06725		0.14397	0.15494		0.20378	0.20293		0.05305	0.05318
1063.07	0.05544	0.05395		0.06807	0.06744		0.1489	0.15695		0.2057	0.20488		0.05358	0.05326
1063.56	0.05502	0.05408		0.06627	0.06755		0.15517	0.15916		0.20819	0.20676		0.05394	0.05328
1064.04	0.05501	0.05424		0.06527	0.06763		0.16166	0.16152		0.21024	0.20859		0.05462	0.05333
1064.52	0.05401	0.0545		0.06589	0.06776		0.16571	0.16402		0.2109	0.21042		0.05503	0.05344
1065	0.05232	0.05488		0.06666	0.06796		0.16724	0.16658		0.2116	0.21226		0.05441	0.0536
1065.48	0.0514	0.05532		0.06651	0.06815		0.16918	0.16913		0.21381	0.214		0.05286	0.0538
1065.97	0.05154	0.05571		0.06645	0.0683		0.17378	0.17163		0.21599	0.21558		0.05132	0.05403
1066.45	0.05222	0.05599		0.06765	0.06839		0.18082	0.17407		0.21689	0.21701		0.05092	0.05422
1066.93	0.053	0.05617		0.06921	0.06847		0.18766	0.17645		0.21798	0.21832		0.05193	0.05438
1067.41	0.05281	0.05631		0.0694	0.06855		0.1916	0.17879		0.21988	0.2195		0.0534	0.05452
1067.9	0.05128	0.05648		0.06836	0.06862		0.19331	0.18116		0.22163	0.22056		0.05456	0.05467
1068.38	0.05033	0.05667		0.06776	0.06869		0.19594	0.18356		0.22386	0.22155		0.05552	0.05485
1068.86	0.05224	0.05687		0.06902	0.06874		0.20027	0.18593		0.22776	0.2225		0.05653	0.055
1069.34	0.05695	0.05706		0.07204	0.06876		0.20434	0.18816		0.2318	0.22338		0.05701	0.05509
1069.82	0.06185	0.05725		0.07486	0.06875		0.20709	0.19018		0.23353	0.22414		0.0565	0.05514
1070.31	0.06404	0.05746		0.07539	0.06872		0.20919	0.19197		0.23316	0.22475		0.05632	0.05521
1070.79	0.06318	0.05768		0.07398	0.06869		0.21116	0.19347		0.23304	0.22521		0.05796	0.05535
1071.27	0.0614	0.05791		0.07254	0.06864		0.21277	0.19467		0.23369	0.22555		0.06045	0.05554
1071.75	0.06041	0.05815		0.07159	0.0686		0.21356	0.19555		0.23319	0.22582		0.06144	0.05574
1072.23	0.06016	0.05838		0.07039	0.0686		0.21332	0.1961		0.23139	0.22607		0.06022	0.05591
1072.72	0.06029	0.05857		0.06912	0.06866		0.21185	0.19631		0.23043	0.22628		0.05849	0.05603
1073.2	0.06062	0.05872		0.0686	0.06873		0.20912	0.19613		0.23056	0.22637		0.05797	0.05612
1073.68	0.06033	0.05885		0.0683	0.06879		0.20567	0.1956		0.23005	0.2263		0.05805	0.05619
1074.16	0.05899	0.05897		0.06693	0.06882		0.20193	0.19475		0.22843	0.22609		0.05699	0.05626
1074.65	0.0577	0.05912		0.06467	0.06887		0.19757	0.19358		0.22646	0.22584		0.05486	0.05638
1075.13	0.05758	0.05925		0.06314	0.06889		0.1928	0.19204		0.22491	0.22555		0.05352	0.05654
1075.61	0.05834	0.05937		0.06357	0.06889		0.18904	0.19014		0.22451	0.2252		0.05399	0.05669
1076.09	0.05908	0.05948		0.06566	0.06887		0.18649	0.1879		0.22455	0.22471		0.05516	0.05678
1076.57	0.05947	0.05958		0.06768	0.06883		0.18346	0.18537		0.22304	0.22408		0.05554	0.05677
1077.06	0.05986	0.05967		0.06816	0.06878		0.17936	0.18259		0.22001	0.22335		0.05485	0.05671
1077.54	0.06075	0.05979		0.06743	0.06872		0.1754	0.17953		0.2177	0.22259		0.05404	0.05671
1078.02	0.06208	0.05996		0.06677	0.0687		0.17216	0.17623		0.21701	0.22181		0.05486	0.05678
1078.5	0.06325	0.06015		0.06735	0.06872		0.16923	0.17278		0.21717	0.22101		0.05768	0.05689
1078.98	0.06372	0.06031		0.06937	0.06877		0.16643	0.16927		0.21744	0.22015		0.06	0.05697
1079.47	0.06316	0.06043		0.07117	0.0688		0.16347	0.16571		0.21685	0.21926		0.05952	0.05701
1079.95	0.06115	0.06053		0.07107	0.06882		0.15963	0.16212		0.2148	0.21836		0.05695	0.05703
1080.43	0.05787	0.06062		0.06982	0.06886		0.15437	0.15842		0.21236	0.21744		0.05383	0.05706
1080.91	0.05519	0.06069		0.06901	0.06892		0.14848	0.15457		0.21131	0.21651		0.05119	0.05707
1081.39	0.05552	0.06071		0.06893	0.06896		0.14419	0.15057		0.2123	0.2156		0.05084	0.05703
1081.88	0.05859	0.06069		0.06901	0.06896		0.14257	0.14649		0.21374	0.21471		0.05347	0.05693
1082.36	0.06134	0.06063		0.06882	0.06894		0.14171	0.14241		0.2134	0.2138		0.05678	0.0568
1082.84	0.06189	0.06056		0.06831	0.06895		0.13944	0.1384		0.21172	0.21286		0.05842	0.05668
1083.32	0.06135	0.06051		0.06769	0.069		0.13596	0.1345		0.21114	0.21196		0.05826	0.0566
1083.81	0.06107	0.06047		0.06731	0.06908		0.13263	0.13073		0.21186	0.21114		0.0572	0.05661
1084.29	0.06097	0.06042		0.06747	0.06918		0.12989	0.1271		0.21141	0.21042		0.05656	0.05667
1084.77	0.06066	0.06038		0.06816	0.06925		0.12689	0.12358		0.20906	0.20976		0.05761	0.05675
1085.25	0.06023	0.06041		0.06955	0.06934		0.12255	0.12016		0.20728	0.20914		0.05982	0.05678
1085.73	0.0601	0.06051		0.07147	0.06946		0.11707	0.11688		0.20771	0.20851		0.0613	0.05673
1086.22	0.06032	0.0606		0.07255	0.06961		0.11199	0.1138		0.20894	0.20784		0.06094	0.05666
1086.7	0.06022	0.06065		0.07234	0.06978		0.10841	0.11093		0.20887	0.20722		0.05918	0.0567
1087.18	0.05963	0.06066		0.07187	0.07		0.10587	0.10829		0.20675	0.20671		0.05698	0.05689
1087.66	0.05928	0.06066		0.07126	0.07025		0.1033	0.10588		0.20391	0.20625		0.05528	0.05716
1088.14	0.05948	0.06064		0.07012	0.07046		0.10049	0.10365		0.203	0.20576		0.05515	0.05736
1088.63	0.0596	0.0606		0.06932	0.07063		0.09751	0.10158		0.2047	0.20526		0.0568	0.05748
1089.11	0.05894	0.06053		0.06929	0.0708		0.0935	0.09967		0.20652	0.20483		0.05871	0.0576
1089.59	0.05784	0.06046		0.0691	0.07099		0.08852	0.09793		0.20618	0.20447		0.05922	0.05775
1090.07	0.05814	0.06039		0.06875	0.07116		0.08518	0.09636		0.20423	0.20408		0.05844	0.0579
1090.56	0.06051	0.06029		0.06949	0.07126		0.08505	0.09492		0.20236	0.20364		0.05753	0.05798
1091.04	0.0626	0.06017		0.07121	0.07128		0.08594	0.09358		0.20092	0.20316		0.05707	0.05799
1091.52	0.06249	0.06002		0.07253	0.07124		0.08585	0.09232		0.19979	0.20265		0.05725	0.05798
1092	0.06163	0.05988		0.07302	0.0712		0.08601	0.09122		0.19983	0.20216		0.05808	0.05797
1092.48	0.06171	0.05976		0.07318	0.07118		0.08777	0.09033		0.20121	0.20168		0.05845	0.05797
1092.97	0.06207	0.05971		0.07358	0.07118		0.09033	0.08965		0.20245	0.20118		0.05723	0.05796
1093.45	0.06163	0.05972		0.07396	0.0712		0.09183	0.08916		0.20244	0.20066		0.0553	0.05792
1093.93	0.06062	0.05978		0.07343	0.07124		0.09086	0.08887		0.20197	0.20014		0.05445	0.05792
1094.41	0.06041	0.05987		0.07238	0.0713		0.08798	0.0888		0.20235	0.19964		0.05532	0.05801
1094.89	0.06151	0.05995		0.07171	0.07139		0.08566	0.0889		0.20316	0.19917		0.057	0.05819
1095.38	0.06209	0.06001		0.07083	0.07148		0.08505	0.08914		0.20299	0.19868		0.05813	0.05835
1095.86	0.06107	0.06001		0.06961	0.07153		0.08542	0.0895		0.20182	0.19811		0.05845	0.0584
1096.34	0.05996	0.0599		0.06917	0.0715		0.08663	0.08995		0.20032	0.19745		0.05877	0.05833
1096.82	0.0599	0.05969		0.0697	0.07142		0.08914	0.0905		0.19877	0.19676		0.05937	0.05817
1097.3	0.06072	0.05947		0.0708	0.07135		0.09283	0.09118		0.19768	0.1961		0.06	0.05797
1097.79	0.06204	0.05932		0.0724	0.07134		0.09696	0.09203		0.19745	0.19554		0.06058	0.05783
1098.27	0.06263	0.05927		0.07331	0.07138		0.0999	0.09306		0.19747	0.19506		0.06094	0.05779
1098.75	0.06095	0.05928		0.07198	0.07144		0.09972	0.09425		0.19613	0.1946		0.06018	0.05781
1099.23	0.05762	0.05934		0.06927	0.0715		0.09694	0.0956		0.19254	0.19416		0.05789	0.05786
1099.72	0.05497	0.05942		0.06795	0.07153		0.09557	0.09708		0.18885	0.19377		0.05567	0.05789
1100.2	0.05401	0.05949		0.06938	0.07156		0.09834	0.09871		0.18803	0.19341		0.05573	0.0579
1100.68	0.05416	0.05956		0.07229	0.07158		0.10258	0.10046		0.18994	0.19303		0.05828	0.05792
1101.16	0.0552	0.0596		0.07461	0.07157		0.10489	0.10229		0.19275	0.19261		0.06146	0.05798
1101.64	0.05717	0.05959		0.07541	0.07156		0.10589	0.10411		0.19466	0.19219		0.06258	0.05806
1102.13	0.05888	0.05957		0.07452	0.07155		0.10692	0.10595		0.19375	0.19179		0.06024	0.05811
1102.61	0.0589	0.05959		0.07221	0.07156		0.10766	0.10787		0.19062	0.19142		0.05619	0.05815
1103.09	0.05809	0.05965		0.07039	0.07159		0.10862	0.10991		0.1888	0.19105		0.05433	0.05817
1103.57	0.05838	0.0597		0.07076	0.07161		0.11092	0.11198		0.18947	0.19064		0.05613	0.05816
1104.05	0.05994	0.0597		0.07178	0.07161		0.11396	0.11407		0.18962	0.19021		0.05845	0.05811
1104.54	0.06136	0.05971		0.07133	0.07162		0.1164	0.11619		0.18744	0.18984		0.05833	0.05809
1105.02	0.06149	0.05974		0.06995	0.07164		0.11797	0.11836		0.18517	0.18953		0.05679	0.05808
1105.5	0.06051	0.05974		0.0691	0.07164		0.11929	0.12053		0.18491	0.18925		0.05608	0.05808
1105.98	0.05987	0.05975		0.06903	0.07162		0.12124	0.12267		0.18584	0.18895		0.05652	0.05806
1106.47	0.06071	0.05982		0.06974	0.07164		0.12504	0.1248		0.18699	0.18863		0.05755	0.05806
1106.95	0.06251	0.05997		0.07148	0.07176		0.1305	0.12697		0.18835	0.18833		0.05879	0.05812
1107.43	0.06355	0.06012		0.07346	0.07197		0.13466	0.12917		0.18896	0.18807		0.05954	0.05823
1107.91	0.06278	0.06027		0.07447	0.07219		0.13581	0.13144		0.18808	0.18784		0.05952	0.05837
1108.39	0.06091	0.06043		0.07411	0.07238		0.1361	0.13384		0.18671	0.18765		0.05939	0.05849
1108.88	0.05906	0.06062		0.07253	0.07255		0.13705	0.13638		0.18589	0.18749		0.05936	0.05854
1109.36	0.05801	0.06082		0.0705	0.07274		0.13774	0.13903		0.18539	0.18733		0.05868	0.05855
1109.84	0.05821	0.06102		0.06941	0.07294		0.13828	0.14175		0.18471	0.18717		0.05701	0.05856
1110.32	0.05912	0.06126		0.0698	0.07313		0.14036	0.14446		0.18426	0.18706		0.05544	0.05862
1110.8	0.06009	0.06152		0.07114	0.07329		0.14419	0.14714		0.18509	0.18701		0.05577	0.05874
1111.29	0.06139	0.06178		0.07319	0.0734		0.14824	0.1498		0.18704	0.18695		0.05792	0.05887
1111.77	0.0631	0.06202		0.07584	0.07345		0.15136	0.15245		0.18903	0.18686		0.05995	0.05899
1112.25	0.06459	0.06225		0.07788	0.0735		0.15357	0.15513		0.19064	0.18672		0.06108	0.05912
1112.73	0.06551	0.06251		0.0779	0.07358		0.15551	0.15788		0.19132	0.18655		0.06159	0.05932
1113.21	0.06589	0.0628		0.07609	0.07371		0.1581	0.16072		0.19001	0.18634		0.06124	0.05956
1113.7	0.06537	0.06311		0.07379	0.07388		0.16132	0.16365		0.18726	0.1861		0.06027	0.05984
1114.18	0.06366	0.06346		0.07219	0.07408		0.16393	0.16664		0.18531	0.1858		0.05938	0.06013
1114.66	0.06184	0.06377		0.07155	0.07425		0.16574	0.1696		0.18487	0.1854		0.05854	0.06039
1115.14	0.06121	0.064		0.07116	0.07434		0.16769	0.17238		0.18443	0.18484		0.05788	0.06056
1115.63	0.06132	0.06414		0.07079	0.07435		0.16978	0.17498		0.18316	0.18409		0.05792	0.0606
1116.11	0.06139	0.06421		0.0714	0.07435		0.17188	0.17751		0.1821	0.18323		0.05837	0.06058
1116.59	0.06238	0.06427		0.07339	0.07439		0.17495	0.18005		0.18213	0.18234		0.0589	0.06062
1117.07	0.06485	0.06435		0.07583	0.07446		0.17939	0.18258		0.18311	0.1815		0.06015	0.06076
1117.55	0.06644	0.06446		0.0774	0.07455		0.1832	0.185		0.184	0.18071		0.06159	0.06095
1118.04	0.06507	0.06459		0.07742	0.07464		0.1847	0.18724		0.18355	0.17993		0.06156	0.0611
1118.52	0.0631	0.06468		0.07692	0.07472		0.18575	0.18931		0.18223	0.17909		0.06044	0.06118
1119	0.06377	0.06471		0.07719	0.07477		0.18891	0.19124		0.18155	0.17821		0.06013	0.06122
1119.48	0.06597	0.06472		0.07754	0.07483		0.1933	0.19307		0.18156	0.17733		0.06105	0.06126
1119.96	0.06663	0.06476		0.07702	0.07489		0.19608	0.19474		0.18119	0.17642		0.06231	0.06131
1120.45	0.06583	0.06482		0.0765	0.07492		0.19645	0.19619		0.18027	0.1754		0.06363	0.06135
1120.93	0.06567	0.06488		0.07714	0.07494		0.19664	0.1974		0.17956	0.17427		0.06511	0.06135
1121.41	0.06627	0.06493		0.07805	0.07495		0.19904	0.19839		0.1793	0.17308		0.06599	0.06135
1121.89	0.06629	0.06496		0.07713	0.07497		0.20307	0.19915		0.17828	0.17188		0.06512	0.06132
1122.38	0.06594	0.06502		0.0744	0.07495		0.20673	0.19973		0.17551	0.17067		0.06276	0.06127
1122.86	0.06615	0.06513		0.07209	0.07494		0.20922	0.20017		0.17216	0.16948		0.06073	0.06122
1123.34	0.06653	0.06529		0.0717	0.07497		0.21027	0.20048		0.16974	0.16836		0.06049	0.06119
1123.82	0.06661	0.06544		0.07296	0.07504		0.21002	0.20056		0.1682	0.16729		0.06197	0.06118
1124.3	0.06673	0.06555		0.07451	0.07511		0.20945	0.20035		0.16717	0.16625		0.06379	0.06119
1124.79	0.06664	0.06557		0.0748	0.07516		0.20858	0.19986		0.16626	0.16521		0.06428	0.06121
1125.27	0.0658	0.06552		0.07375	0.07516		0.20696	0.19904		0.16445	0.16418		0.06306	0.0612
1125.75	0.06469	0.06542		0.07306	0.07509		0.20537	0.19788		0.16165	0.16311		0.06126	0.06108
1126.23	0.06458	0.06532		0.07381	0.07498		0.2044	0.19642		0.15898	0.16205		0.06035	0.06086
1126.71	0.06569	0.06522		0.07527	0.07486		0.20349	0.19476		0.15721	0.16105		0.06076	0.06063
1127.2	0.06641	0.06513		0.07624	0.07476		0.20204	0.19291		0.15614	0.16017		0.06149	0.06046
1127.68	0.06567	0.06509		0.076	0.07474		0.19958	0.19085		0.155	0.15948		0.06115	0.06038
1128.16	0.06453	0.06509		0.07468	0.0748		0.19577	0.18854		0.15306	0.15896		0.05936	0.06036
1128.64	0.06425	0.06513		0.07336	0.07488		0.19128	0.18596		0.15109	0.15859		0.05726	0.06036
1129.12	0.06439	0.06517		0.07274	0.07491		0.18693	0.18313		0.15037	0.1583		0.05611	0.06032
1129.61	0.06405	0.0652		0.07237	0.07487		0.18232	0.18009		0.15059	0.15803		0.05557	0.06022
1130.09	0.06353	0.06518		0.07198	0.07476		0.17776	0.17686		0.15125	0.1578		0.05539	0.06007
1130.57	0.06368	0.06512		0.07201	0.07463		0.17493	0.17342		0.153	0.15765		0.05661	0.05988
1131.05	0.06435	0.06505		0.07289	0.07446		0.17353	0.16978		0.15565	0.15762		0.05925	0.05965
1131.54	0.06488	0.06501		0.07433	0.07427		0.17072	0.16595		0.15795	0.15771		0.06142	0.05939
1132.02	0.06483	0.06498		0.07562	0.07408		0.1648	0.16195		0.15931	0.15793		0.06154	0.05914
1132.5	0.06408	0.06495		0.07668	0.07394		0.15772	0.15782		0.15972	0.15832		0.06029	0.0589
1132.98	0.06332	0.06499		0.07745	0.07386		0.15268	0.15361		0.1593	0.15889		0.05943	0.0587
1133.46	0.0636	0.06508		0.07714	0.07383		0.14971	0.14932		0.15838	0.15962		0.05907	0.05852
1133.95	0.06477	0.06516		0.0758	0.07381		0.14566	0.14491		0.15728	0.16046		0.05799	0.05833
1134.43	0.06588	0.06519		0.07476	0.0738		0.13916	0.1404		0.15652	0.1614		0.05681	0.05809
1134.91	0.06655	0.06523		0.0748	0.07381		0.13234	0.1359		0.15664	0.16247		0.05722	0.05784
1135.39	0.06681	0.06533		0.07551	0.07384		0.12738	0.13144		0.15771	0.16369		0.05849	0.0576
1135.87	0.06704	0.06548		0.07592	0.07385		0.12423	0.127		0.15997	0.16504		0.05869	0.05738
1136.36	0.06745	0.06565		0.07508	0.07387		0.12115	0.12254		0.16298	0.1665		0.05776	0.05721
1136.84	0.06741	0.06585		0.07336	0.07392		0.11694	0.11808		0.16559	0.16809		0.05693	0.05712
1137.32	0.06683	0.06609		0.07261	0.07401		0.11253	0.11371		0.1682	0.16982		0.05722	0.05712
1137.8	0.06635	0.06634		0.07356	0.07408		0.10852	0.10951		0.17158	0.17166		0.05848	0.05716
1138.28	0.06573	0.06656		0.07451	0.07409		0.10359	0.1055		0.17418	0.17354		0.05937	0.05719
1138.77	0.06473	0.06675		0.07433	0.07405		0.09772	0.10165		0.17484	0.17542		0.05908	0.05718
1139.25	0.06401	0.06696		0.0737	0.07399		0.09276	0.09797		0.17482	0.17726		0.05797	0.05715
1139.73	0.06392	0.06719		0.07289	0.07396		0.08905	0.09446		0.17542	0.17909		0.05648	0.05716
1140.21	0.06451	0.06745		0.07183	0.07399		0.08583	0.09113		0.17705	0.18094		0.05525	0.05723
1140.7	0.06595	0.06775		0.07137	0.07407		0.08356	0.088		0.18009	0.1828		0.05546	0.05734
1141.18	0.0676	0.06805		0.07193	0.07412		0.08232	0.08507		0.18417	0.18465		0.0574	0.05743
1141.66	0.06849	0.06836		0.07294	0.07415		0.08052	0.0824		0.18819	0.18645		0.05945	0.05749
1142.14	0.06882	0.06869		0.07408	0.07419		0.07732	0.08006		0.19133	0.18817		0.05991	0.05755
1142.62	0.0693	0.06903		0.07472	0.07423		0.07375	0.07806		0.19297	0.18978		0.0587	0.05763
1143.11	0.06969	0.06938		0.07406	0.07427		0.07085	0.07641		0.19321	0.19126		0.05659	0.05774
1143.59	0.06956	0.06971		0.07282	0.07427		0.06896	0.07512		0.1932	0.1926		0.05451	0.05785
1144.07	0.06944	0.07002		0.07235	0.07427		0.0682	0.07415		0.19397	0.19379		0.05365	0.05792
1144.55	0.07011	0.07034		0.07277	0.07426		0.06803	0.0735		0.19577	0.19485		0.05439	0.05793
1145.03	0.07131	0.07068		0.07355	0.07428		0.06733	0.07319		0.19851	0.19584		0.05563	0.05791
1145.52	0.07243	0.07105		0.07429	0.07432		0.06615	0.07319		0.20159	0.19676		0.05628	0.0579
1146	0.0731	0.07143		0.07484	0.07437		0.06553	0.07349		0.20396	0.19758		0.05673	0.05791
1146.48	0.07291	0.07178		0.07532	0.07441		0.06566	0.07407		0.20526	0.19828		0.05758	0.05797
1146.96	0.07226	0.07208		0.07563	0.07446		0.06595	0.07493		0.20583	0.19886		0.05822	0.05809
1147.45	0.07221	0.07233		0.07562	0.07451		0.06632	0.076		0.20556	0.1993		0.05808	0.05825
1147.93	0.07284	0.07257		0.07554	0.07457		0.06695	0.07721		0.20441	0.19961		0.05768	0.0584
1148.41	0.07335	0.07279		0.07559	0.07464		0.06806	0.07851		0.20341	0.19978		0.05743	0.0585
1148.89	0.0734	0.07299		0.07556	0.07472		0.07007	0.07991		0.20342	0.1998		0.05759	0.05854
1149.37	0.07351	0.07319		0.07532	0.0748		0.07263	0.08144		0.20404	0.19966		0.05844	0.05854
1149.86	0.0743	0.0734		0.075	0.0749		0.07461	0.08303		0.2042	0.19933		0.05956	0.05852
1150.34	0.07527	0.07364		0.07491	0.07503		0.07584	0.08461		0.20342	0.19881		0.06038	0.05849
1150.82	0.07542	0.0739		0.07526	0.07518		0.07751	0.08612		0.20224	0.19806		0.06111	0.05845
1151.3	0.07487	0.07416		0.07566	0.07531		0.0803	0.08757		0.20104	0.19708		0.06199	0.05844
1151.78	0.07423	0.07438		0.07564	0.07542		0.08368	0.08898		0.19953	0.19594		0.06262	0.05841
1152.27	0.07345	0.07458		0.07543	0.07547		0.087	0.09034		0.19747	0.19468		0.06215	0.05834
1152.75	0.0727	0.07476		0.07556	0.07547		0.08993	0.09162		0.19471	0.19329		0.06047	0.05822
1153.23	0.07293	0.07491		0.07594	0.07547		0.09248	0.09281		0.19146	0.19176		0.05865	0.0581
1153.71	0.07457	0.07501		0.07616	0.07549		0.09535	0.09391		0.18865	0.19011		0.05764	0.058
1154.19	0.07659	0.07508		0.07634	0.07554		0.09932	0.09487		0.18704	0.18833		0.05758	0.05791
1154.68	0.07761	0.07511		0.07671	0.07558		0.10375	0.09564		0.18622	0.18638		0.05815	0.05784
1155.16	0.07755	0.07513		0.07659	0.07562		0.1076	0.09627		0.1851	0.18425		0.05852	0.05777
1155.64	0.07719	0.07515		0.07545	0.07565		0.11142	0.09679		0.18301	0.18198		0.05825	0.05768
1156.12	0.07685	0.07517		0.07423	0.07565		0.11585	0.09717		0.18006	0.1796		0.05801	0.05758
1156.61	0.07625	0.07521		0.07386	0.07564		0.11971	0.09743		0.17659	0.17717		0.05826	0.05748
1157.09	0.07534	0.0753		0.07394	0.07566		0.12174	0.09759		0.17293	0.17475		0.05836	0.05744
1157.57	0.07474	0.07541		0.07417	0.07568		0.12224	0.09763		0.16992	0.17235		0.05799	0.05744
1158.05	0.07523	0.07552		0.07517	0.07569		0.12198	0.09751		0.16821	0.16995		0.05767	0.05746
1158.53	0.07628	0.0756		0.07713	0.07567		0.12099	0.09716		0.16742	0.16746		0.05756	0.05744
1159.02	0.07666	0.07566		0.07879	0.07565		0.11907	0.0966		0.16674	0.16486		0.05745	0.05737
1159.5	0.07647	0.07569		0.07893	0.07564		0.11625	0.09584		0.16535	0.16216		0.05761	0.05726
1159.98	0.07615	0.07573		0.07783	0.07563		0.11229	0.09493		0.16228	0.15941		0.05812	0.05713
1160.46	0.07504	0.07577		0.07632	0.07562		0.10697	0.09387		0.15743	0.15663		0.05815	0.05699
1160.94	0.07302	0.0758		0.07481	0.07561		0.10068	0.09266		0.15205	0.15389		0.05699	0.05684
1161.43	0.07159	0.07584		0.07369	0.07559		0.09431	0.09128		0.1478	0.15121		0.05491	0.05667
1161.91	0.07205	0.07589		0.0732	0.07556		0.08881	0.08976		0.14536	0.1486		0.05308	0.05651
1162.39	0.07402	0.07595		0.07328	0.07555		0.08466	0.08814		0.14412	0.14607		0.05227	0.05639
1162.87	0.07606	0.07598		0.074	0.07554		0.08125	0.0864		0.14305	0.14361		0.05215	0.05632
1163.36	0.07691	0.07602		0.07513	0.07552		0.07744	0.08453		0.14135	0.1412		0.05239	0.05626
1163.84	0.07651	0.07608		0.0761	0.07548		0.07283	0.08253		0.13871	0.13879		0.05334	0.0562
1164.32	0.07597	0.07615		0.07689	0.07544		0.06847	0.08041		0.1354	0.1364		0.05478	0.05615
1164.8	0.0759	0.07621		0.07702	0.07538		0.06507	0.07823		0.13174	0.13402		0.05573	0.05608
1165.28	0.07571	0.07627		0.07549	0.07531		0.06194	0.07604		0.12786	0.13171		0.05563	0.05602
1165.77	0.07504	0.07635		0.07322	0.07527		0.05901	0.07385		0.12477	0.12949		0.05501	0.056
1166.25	0.07438	0.07645		0.07226	0.07528		0.0571	0.07165		0.12347	0.12738		0.05465	0.05603
1166.73	0.07443	0.07655		0.07311	0.07532		0.05616	0.06945		0.12292	0.12539		0.05476	0.0561
1167.21	0.07532	0.07664		0.07493	0.07539		0.05562	0.06727		0.12134	0.12347		0.0555	0.05622
1167.69	0.07645	0.07672		0.07656	0.07546		0.0553	0.06514		0.11889	0.12162		0.05662	0.05636
1168.18	0.07725	0.07678		0.07711	0.07553		0.05503	0.06306		0.11683	0.11983		0.05751	0.05651
1168.66	0.07798	0.07683		0.07676	0.0756		0.05435	0.06104		0.11557	0.11809		0.05812	0.05662
1169.14	0.07901	0.07686		0.07646	0.07564		0.05357	0.05906		0.11474	0.11638		0.05887	0.05665
1169.62	0.0799	0.07689		0.07668	0.07564		0.05374	0.05715		0.1141	0.1147		0.0595	0.05663
1170.1	0.07997	0.07695		0.07679	0.07564		0.05417	0.05535		0.1136	0.11309		0.05935	0.0566
1170.59	0.07945	0.07705		0.07633	0.07567		0.05317	0.05373		0.1131	0.11161		0.05862	0.0566
1171.07	0.07886	0.07718		0.07596	0.07572		0.05136	0.05231		0.11237	0.11026		0.05802	0.05664
1171.55	0.07827	0.0773		0.07586	0.07573		0.05035	0.05108		0.11104	0.109		0.0575	0.05668
1172.03	0.07775	0.07738		0.07515	0.07568		0.0498	0.05008		0.10886	0.10781		0.05685	0.05669
1172.52	0.07708	0.07739		0.07407	0.07561		0.04861	0.04928		0.10596	0.10667		0.0564	0.05668
1173	0.07595	0.07735		0.07419	0.07553		0.04713	0.04867		0.10285	0.10555		0.05626	0.05664
1173.48	0.07538	0.0773		0.07596	0.07548		0.04662	0.04826		0.10083	0.10449		0.05654	0.05662
1173.96	0.07638	0.0773		0.07752	0.07547		0.04739	0.04805		0.10099	0.10352		0.05718	0.05662
1174.44	0.07765	0.07735		0.07702	0.07553		0.04844	0.04803		0.10216	0.10268		0.05723	0.05667
1174.93	0.07763	0.0774		0.07524	0.07565		0.04915	0.04815		0.10259	0.10199		0.05644	0.05672
1175.41	0.07695	0.07744		0.07409	0.07578		0.04983	0.04839		0.10254	0.10143		0.056	0.05678
1175.89	0.07693	0.07746		0.07401	0.07589		0.0506	0.04873		0.1026	0.10096		0.0565	0.05685
1176.37	0.07771	0.07747		0.0745	0.07595		0.05139	0.04912		0.10242	0.10053		0.05775	0.05694
1176.85	0.07854	0.07744		0.07521	0.07599		0.05207	0.04955		0.10195	0.1001		0.05925	0.05701
1177.34	0.07874	0.0774		0.07562	0.07603		0.05203	0.05002		0.10106	0.09968		0.0597	0.05705
1177.82	0.0785	0.07737		0.07567	0.07609		0.05147	0.05052		0.09945	0.09933		0.05869	0.05705
1178.3	0.0783	0.07737		0.07591	0.07615		0.05164	0.05106		0.0977	0.09908		0.05759	0.057
1178.78	0.07798	0.07737		0.07641	0.07619		0.05282	0.05161		0.09669	0.09888		0.05692	0.05691
1179.27	0.07752	0.07735		0.077	0.07619		0.05444	0.05214		0.0965	0.09871		0.05622	0.05676
1179.75	0.07731	0.07729		0.07795	0.07619		0.05629	0.05264		0.09715	0.09855		0.0559	0.05659
1180.23	0.07741	0.0772		0.07906	0.07621		0.0576	0.05311		0.09867	0.0984		0.05634	0.05645
1180.71	0.07736	0.07711		0.07939	0.07625		0.05742	0.05355		0.1001	0.09823		0.05681	0.05634
1181.19	0.07706	0.07702		0.07841	0.07625		0.05631	0.05396		0.10004	0.09806		0.05651	0.05623
1181.68	0.0769	0.07693		0.07664	0.0762		0.05543	0.05434		0.09841	0.09793		0.05549	0.05612
1182.16	0.07694	0.07686		0.07512	0.07613		0.0549	0.05473		0.09676	0.09791		0.05439	0.05601
1182.64	0.0768	0.07682		0.07435	0.0761		0.05448	0.05516		0.09641	0.09801		0.05366	0.05592
1183.12	0.07632	0.07681		0.07391	0.07613		0.05442	0.05564		0.09708	0.09815		0.05321	0.05586
1183.6	0.07559	0.07683		0.07338	0.07618		0.05478	0.05612		0.0976	0.09828		0.05299	0.0558
1184.09	0.07496	0.07684		0.07326	0.07623		0.05519	0.05659		0.09777	0.09838		0.05336	0.05574
1184.57	0.07521	0.07684		0.07451	0.07626		0.056	0.05704		0.09853	0.09852		0.05456	0.05569
1185.05	0.07632	0.07685		0.07651	0.07627		0.05761	0.05748		0.09995	0.09873		0.05604	0.05568
1185.53	0.07682	0.07691		0.07708	0.07627		0.05893	0.05795		0.10076	0.09901		0.05658	0.0557
1186.01	0.07598	0.07699		0.07603	0.07628		0.05895	0.05847		0.10043	0.09934		0.05585	0.05572
1186.5	0.0749	0.0771		0.07551	0.07628		0.05829	0.05897		0.09989	0.0997		0.05487	0.05572
1186.98	0.07478	0.07721		0.07636	0.07628		0.05812	0.05944		0.09994	0.10008		0.05467	0.05573
1187.46	0.07603	0.0773		0.07761	0.07627		0.05898	0.05989		0.1005	0.10049		0.05556	0.05573
1187.94	0.0783	0.07736		0.07851	0.07624		0.06073	0.06033		0.10135	0.10089		0.05725	0.05571
1188.43	0.08017	0.07741		0.07872	0.07616		0.06227	0.06074		0.10245	0.10127		0.05872	0.05568
1188.91	0.08013	0.07744		0.07813	0.0761		0.06252	0.06113		0.10356	0.10161		0.05881	0.05567
1189.39	0.07869	0.07748		0.07723	0.07609		0.06199	0.06152		0.10421	0.10193		0.05757	0.05569
1189.87	0.07773	0.07756		0.0764	0.07614		0.06207	0.06192		0.10429	0.10228		0.05622	0.05576
1190.35	0.07808	0.0777		0.0758	0.07617		0.0629	0.06234		0.10412	0.1027		0.05575	0.05582
1190.84	0.07897	0.07785		0.07586	0.07617		0.06383	0.06276		0.10375	0.10318		0.0559	0.05586
1191.32	0.07943	0.078		0.07654	0.07613		0.06472	0.06318		0.10316	0.10372		0.05595	0.05587
1191.8	0.07918	0.07816		0.07704	0.07607		0.06538	0.06359		0.10297	0.10429		0.05558	0.05587
1192.28	0.07834	0.07836		0.07662	0.07601		0.06527	0.06401		0.10349	0.10488		0.05495	0.05588
1192.76	0.07711	0.07859		0.07518	0.07597		0.06433	0.06445		0.10382	0.10549		0.05428	0.05596
1193.25	0.07608	0.07885		0.07337	0.07594		0.06328	0.0649		0.10336	0.1061		0.05369	0.05608
1193.73	0.076	0.07913		0.07258	0.0759		0.06312	0.06535		0.10325	0.10669		0.05363	0.05619
1194.21	0.07728	0.07943		0.07365	0.07586		0.06406	0.06579		0.10463	0.10725		0.05485	0.05628
1194.69	0.07947	0.07975		0.0756	0.07582		0.0654	0.06623		0.10678	0.10781		0.05691	0.05636
1195.18	0.08131	0.08007		0.07682	0.07579		0.06638	0.06668		0.10885	0.10837		0.05821	0.05643
1195.66	0.08224	0.08038		0.07701	0.07576		0.06708	0.06717		0.11108	0.10898		0.05828	0.05651
1196.14	0.08283	0.08071		0.07688	0.07576		0.06811	0.06771		0.11333	0.10965		0.05811	0.0566
1196.62	0.0832	0.08105		0.07691	0.07578		0.06943	0.06824		0.11458	0.11039		0.05816	0.05672
1197.1	0.08285	0.08139		0.07686	0.07579		0.07022	0.06876		0.11418	0.11117		0.05792	0.05684
1197.59	0.08186	0.08174		0.07616	0.07577		0.0699	0.06927		0.11255	0.11196		0.05709	0.05695
1198.07	0.08069	0.08208		0.07476	0.0757		0.06878	0.06977		0.11097	0.11274		0.05602	0.05701
1198.55	0.07975	0.08241		0.07374	0.07561		0.068	0.07026		0.11094	0.11352		0.05552	0.05705
1199.03	0.07987	0.08274		0.07385	0.07552		0.06858	0.07076		0.11287	0.1143		0.05613	0.05708
1199.51	0.0813	0.08308		0.07436	0.07545		0.07022	0.07127		0.11518	0.11511		0.05727	0.05712
1200	0.08295	0.08341		0.07468	0.07537		0.07188	0.07176		0.11614	0.11593		0.05773	0.05714
1200.48	0.08396	0.08373		0.07525	0.07528		0.07295	0.07223		0.11583	0.11674		0.05729	0.05717
1200.96	0.08437	0.08405		0.07589	0.07521		0.07333	0.0727		0.11535	0.11756		0.057	0.05722
1201.44	0.08421	0.08436		0.07593	0.07514		0.07346	0.07318		0.11572	0.11839		0.05753	0.05727
1201.92	0.08378	0.08466		0.07556	0.07504		0.07407	0.07365		0.11717	0.1192		0.05807	0.05734
1202.41	0.084	0.08496		0.07541	0.07495		0.07508	0.07412		0.11881	0.12001		0.05789	0.0574
1202.89	0.0853	0.08526		0.07568	0.07488		0.07589	0.07461		0.11998	0.12084		0.05778	0.05747
1203.37	0.08698	0.0856		0.07624	0.07486		0.07652	0.07514		0.12105	0.12167		0.05849	0.05755
1203.85	0.08823	0.08599		0.07658	0.07486		0.07712	0.07572		0.12239	0.1225		0.05912	0.05767
1204.34	0.08873	0.08643		0.07609	0.07486		0.07722	0.07634		0.12366	0.12333		0.05855	0.05781
1204.82	0.08862	0.08688		0.07508	0.07484		0.07683	0.07697		0.12463	0.12419		0.05714	0.05797
1205.3	0.08852	0.08731		0.07449	0.07481		0.07684	0.07757		0.12559	0.12507		0.05624	0.0581
1205.78	0.08877	0.08773		0.0743	0.07477		0.0774	0.07814		0.1262	0.12594		0.05628	0.05819
1206.26	0.08909	0.08816		0.07404	0.07473		0.07796	0.07873		0.12604	0.12676		0.05672	0.05826
1206.75	0.08934	0.08863		0.07408	0.07469		0.07883	0.07934		0.12608	0.12751		0.05764	0.05836
1207.23	0.0897	0.08912		0.07447	0.07465		0.08018	0.07996		0.12711	0.12818		0.05908	0.05847
1207.71	0.09012	0.08962		0.07425	0.07461		0.08107	0.08059		0.1283	0.12881		0.05979	0.05861
1208.19	0.09048	0.09011		0.07346	0.07457		0.0813	0.08123		0.12919	0.12943		0.05933	0.05876
1208.67	0.0909	0.09055		0.07332	0.07451		0.08133	0.08184		0.13048	0.13002		0.05894	0.0589
1209.16	0.09104	0.09095		0.07363	0.0744		0.08119	0.08241		0.13205	0.13058		0.05918	0.05901
1209.64	0.09067	0.09132		0.07346	0.07425		0.08153	0.08295		0.13319	0.13109		0.05954	0.05909
1210.12	0.09066	0.09172		0.07332	0.0741		0.0831	0.0835		0.13415	0.13157		0.05981	0.05921
1210.6	0.09137	0.09219		0.07387	0.07399		0.08491	0.08408		0.13512	0.13204		0.05988	0.05937
1211.09	0.09206	0.09273		0.07446	0.07391		0.0857	0.08469		0.13559	0.13249		0.05973	0.05958
1211.57	0.09246	0.09329		0.0747	0.07382		0.0861	0.08533		0.13572	0.13293		0.05966	0.05978
1212.05	0.09272	0.09387		0.07471	0.07372		0.08699	0.086		0.13592	0.13336		0.05965	0.05998
1212.53	0.09289	0.09445		0.07438	0.07364		0.0878	0.0867		0.13568	0.13376		0.05942	0.06018
1213.01	0.09354	0.09503		0.07419	0.07358		0.08804	0.08742		0.13473	0.13411		0.05944	0.06039
1213.5	0.09493	0.09562		0.07474	0.07354		0.08827	0.08812		0.13406	0.1344		0.06015	0.0606
1213.98	0.09597	0.0962		0.07499	0.07348		0.08862	0.08881		0.1344	0.13464		0.06073	0.06081
1214.46	0.09601	0.09675		0.07376	0.0734		0.08854	0.08949		0.13481	0.13483		0.06039	0.06102
1214.94	0.09576	0.09729		0.07197	0.07329		0.0885	0.09018		0.13431	0.13499		0.05994	0.06124
1215.42	0.09611	0.09786		0.07142	0.07317		0.08961	0.09091		0.13382	0.13511		0.06038	0.06147
1215.91	0.09737	0.09848		0.07236	0.07304		0.09158	0.09167		0.13453	0.13518		0.06147	0.06172
1216.39	0.09922	0.09913		0.07352	0.07292		0.09352	0.09245		0.1358	0.13518		0.06251	0.06196
1216.87	0.1008	0.09977		0.07394	0.07284		0.09537	0.09324		0.13657	0.1351		0.06306	0.06218
1217.35	0.10148	0.1004		0.0738	0.07278		0.0969	0.09408		0.13664	0.13496		0.0627	0.06241
1217.83	0.10154	0.10101		0.07339	0.07272		0.09724	0.09497		0.136	0.13479		0.06182	0.06263
1218.32	0.1016	0.10163		0.07263	0.07266		0.09665	0.09595		0.13491	0.13461		0.06147	0.06285
1218.8	0.10201	0.10227		0.0719	0.07261		0.09637	0.09701		0.1343	0.1344		0.06187	0.06307
1219.28	0.10291	0.10295		0.07184	0.07256		0.09662	0.09817		0.1345	0.13417		0.06254	0.0633
1219.76	0.104	0.10365		0.07236	0.07253		0.0969	0.09944		0.13444	0.13394		0.06332	0.06354
1220.25	0.10465	0.10436		0.07276	0.0725		0.09745	0.10077		0.13327	0.1337		0.06396	0.06375
1220.73	0.10502	0.10507		0.07259	0.07245		0.09883	0.10216		0.13183	0.13344		0.06455	0.06394
1221.21	0.10579	0.10575		0.07196	0.07237		0.10061	0.10359		0.13123	0.13314		0.06554	0.06409
1221.69	0.10663	0.10638		0.07134	0.07228		0.10177	0.10506		0.13154	0.1328		0.0665	0.06422
1222.17	0.107	0.10701		0.07117	0.07219		0.10256	0.10653		0.13242	0.13241		0.06668	0.06433
1222.66	0.10728	0.10765		0.07157	0.0721		0.10387	0.10798		0.13326	0.132		0.06621	0.06447
1223.14	0.10767	0.10832		0.07198	0.07203		0.10528	0.10943		0.13326	0.13159		0.06549	0.06467
1223.62	0.10816	0.10903		0.07174	0.07196		0.10617	0.11084		0.13237	0.13117		0.06471	0.06492
1224.1	0.10926	0.10974		0.07107	0.07185		0.10723	0.11217		0.13111	0.13074		0.06443	0.06516
1224.58	0.111	0.11043		0.07092	0.07172		0.10908	0.11337		0.12986	0.13031		0.06498	0.0654
1225.07	0.11245	0.11109		0.07139	0.0716		0.11104	0.11441		0.12886	0.12988		0.06577	0.06562
1225.55	0.11296	0.11172		0.07174	0.07152		0.11247	0.11532		0.12818	0.12948		0.06599	0.06584
1226.03	0.11276	0.11236		0.07181	0.07146		0.11359	0.11612		0.12778	0.12911		0.06572	0.06606
1226.51	0.11266	0.11303		0.0721	0.07142		0.11462	0.11683		0.1277	0.12878		0.06582	0.06629
1227	0.11333	0.1137		0.07268	0.07138		0.11544	0.11743		0.128	0.12848		0.06656	0.06654
1227.48	0.1146	0.11433		0.07311	0.07135		0.11627	0.1179		0.12856	0.12818		0.06741	0.06676
1227.96	0.11583	0.11491		0.073	0.07132		0.11767	0.11826		0.12891	0.12785		0.06792	0.06694
1228.44	0.11645	0.11542		0.07231	0.0713		0.11959	0.11851		0.1285	0.1275		0.06792	0.06707
1228.92	0.1163	0.11588		0.07123	0.07128		0.12133	0.11865		0.12711	0.12711		0.06734	0.06717
1229.41	0.11601	0.11632		0.07013	0.07129		0.12261	0.11868		0.12516	0.12672		0.06653	0.06727
1229.89	0.11642	0.11675		0.06976	0.07133		0.12381	0.11863		0.12366	0.12636		0.06606	0.06737
1230.37	0.11724	0.11716		0.07045	0.07136		0.12509	0.11848		0.12339	0.12603		0.06611	0.06744
1230.85	0.11747	0.11754		0.07159	0.07136		0.12645	0.11823		0.12397	0.12569		0.06634	0.06751
1231.33	0.11716	0.11789		0.0723	0.07132		0.12827	0.11789		0.12453	0.12535		0.06638	0.06756
1231.82	0.11736	0.11821		0.0722	0.07128		0.13053	0.11751		0.12474	0.12501		0.06631	0.06762
1232.3	0.11818	0.11852		0.07159	0.07127		0.13221	0.1171		0.12472	0.12471		0.0665	0.0677
1232.78	0.11881	0.11884		0.07092	0.07127		0.13258	0.11671		0.12452	0.12445		0.06702	0.0678
1233.26	0.11897	0.11915		0.07039	0.07129		0.13219	0.11631		0.12424	0.1242		0.0676	0.0679
1233.74	0.11895	0.11939		0.0702	0.0713		0.13144	0.11588		0.12403	0.12392		0.06783	0.06795
1234.23	0.11899	0.11957		0.0704	0.0713		0.12962	0.11539		0.12376	0.12358		0.06767	0.06797
1234.71	0.11933	0.11973		0.07062	0.0713		0.12644	0.11483		0.12314	0.12323		0.06776	0.06799
1235.19	0.11971	0.11986		0.07049	0.07129		0.12273	0.11423		0.12223	0.1229		0.06842	0.06801
1235.67	0.11962	0.11996		0.07031	0.0713		0.11893	0.11359		0.12137	0.12258		0.06899	0.06802
1236.16	0.11959	0.12		0.07048	0.07132		0.11467	0.11293		0.12102	0.12224		0.06903	0.06802
1236.64	0.12073	0.12		0.07097	0.07132		0.11012	0.11227		0.12152	0.12187		0.06925	0.06804
1237.12	0.12267	0.11999		0.07145	0.07131		0.10607	0.11162		0.12226	0.12149		0.07024	0.06809
1237.6	0.12384	0.11998		0.07158	0.07128		0.10272	0.11094		0.12222	0.12113		0.07124	0.06816
1238.08	0.12337	0.11992		0.07129	0.07123		0.09964	0.11024		0.12147	0.1208		0.07103	0.06822
1238.57	0.12182	0.11982		0.07103	0.07118		0.09664	0.10953		0.12085	0.12048		0.06972	0.06823
1239.05	0.12046	0.11967		0.07135	0.07114		0.09402	0.10883		0.1206	0.12016		0.06837	0.0682
1239.53	0.12002	0.11949		0.07234	0.07111		0.09243	0.10813		0.12058	0.11984		0.06769	0.06814
1240.01	0.12034	0.11929		0.07335	0.07109		0.09231	0.10744		0.12076	0.11949		0.06757	0.06809
1240.49	0.12085	0.11909		0.07333	0.07108		0.0933	0.1068		0.12088	0.1191		0.06768	0.06804
1240.98	0.12064	0.11889		0.07209	0.07108		0.09442	0.10622		0.12047	0.11867		0.0679	0.06799
1241.46	0.11898	0.11864		0.0709	0.07109		0.09507	0.10567		0.1193	0.1182		0.06766	0.06792
1241.94	0.11675	0.11834		0.07081	0.07109		0.09569	0.10516		0.11764	0.11772		0.06642	0.06784
1242.42	0.11546	0.11801		0.07138	0.0711		0.09688	0.10469		0.11634	0.11725		0.0651	0.06776
1242.9	0.11526	0.1177		0.07172	0.07113		0.09845	0.10431		0.11606	0.11679		0.06499	0.06769
1243.39	0.11563	0.1174		0.07181	0.07118		0.10001	0.10403		0.1166	0.11634		0.06601	0.06763
1243.87	0.11652	0.11713		0.07186	0.07125		0.10169	0.10385		0.11728	0.11591		0.06718	0.06758
1244.35	0.11752	0.11688		0.07178	0.07132		0.10346	0.10381		0.11745	0.11549		0.06782	0.06754
1244.83	0.11786	0.1166		0.07144	0.07137		0.10482	0.1039		0.11668	0.11505		0.06801	0.06748
1245.32	0.11735	0.11628		0.07085	0.07139		0.10566	0.10406		0.11523	0.11455		0.06811	0.0674
1245.8	0.11618	0.11594		0.07014	0.07137		0.1065	0.10431		0.11374	0.11396		0.06797	0.06727
1246.28	0.11471	0.11556		0.06984	0.07136		0.10793	0.10464		0.11262	0.11333		0.06762	0.06711
1246.76	0.11401	0.11514		0.07039	0.07138		0.11005	0.10509		0.11207	0.11269		0.0676	0.06692
1247.24	0.11422	0.11468		0.07133	0.07144		0.11194	0.10567		0.11164	0.11206		0.0678	0.0667
1247.73	0.11385	0.1142		0.07173	0.07149		0.11255	0.10641		0.11055	0.11144		0.06734	0.06646
1248.21	0.11252	0.11372		0.07153	0.07155		0.11238	0.10728		0.1091	0.11082		0.06639	0.06623
1248.69	0.11171	0.11324		0.07137	0.07159		0.1124	0.10825		0.10844	0.1102		0.06593	0.06602
1249.17	0.11199	0.11278		0.07139	0.07164		0.11276	0.10933		0.10887	0.10959		0.06591	0.06584
1249.65	0.1121	0.11234		0.07131	0.0717		0.11355	0.11055		0.1096	0.10897		0.06574	0.06567
1250.14	0.11119	0.11192		0.07103	0.07177		0.11469	0.11187		0.10958	0.10835		0.06545	0.06549
1250.62	0.11034	0.11149		0.07073	0.07185		0.11564	0.11322		0.10855	0.1077		0.06543	0.0653
1251.1	0.11072	0.11106		0.07077	0.07189		0.11607	0.11455		0.10742	0.10702		0.06571	0.06511
1251.58	0.1115	0.11063		0.07118	0.07192		0.11613	0.11585		0.1069	0.10631		0.0657	0.06492
1252.07	0.11118	0.1102		0.07152	0.07195		0.11624	0.11713		0.10646	0.1056		0.065	0.06474
1252.55	0.10991	0.10979		0.07166	0.072		0.11696	0.11838		0.10548	0.10492		0.06399	0.06458
1253.03	0.10889	0.10941		0.07203	0.07209		0.11842	0.11962		0.10421	0.10427		0.0634	0.06447
1253.51	0.10852	0.10909		0.07278	0.07219		0.12007	0.12085		0.10326	0.10364		0.06366	0.06441
1253.99	0.10847	0.10879		0.0736	0.07229		0.12143	0.12205		0.10283	0.10302		0.0646	0.06437
1254.48	0.10847	0.10849		0.07402	0.07239		0.12269	0.12319		0.10236	0.1024		0.06537	0.06431
1254.96	0.1083	0.10817		0.07373	0.0725		0.12429	0.12426		0.10135	0.1018		0.06504	0.06423
1255.44	0.10778	0.10785		0.073	0.07265		0.12595	0.1253		0.10039	0.10123		0.06392	0.06414
1255.92	0.10725	0.10754		0.07236	0.07282		0.12697	0.12632		0.10021	0.10069		0.06334	0.06406
1256.4	0.10735	0.10725		0.07219	0.07298		0.12777	0.12732		0.10046	0.10017		0.06374	0.06398
1256.89	0.10809	0.10697		0.07259	0.07311		0.12953	0.12832		0.10047	0.09966		0.06412	0.06392
1257.37	0.10849	0.10666		0.07321	0.07321		0.13191	0.12931		0.09997	0.09912		0.06372	0.06383
1257.85	0.10797	0.1063		0.07353	0.07331		0.1334	0.13031		0.0989	0.09855		0.06304	0.06367
1258.33	0.10691	0.10591		0.07364	0.07344		0.13366	0.13134		0.09776	0.09796		0.06275	0.06347
1258.81	0.10562	0.10551		0.07372	0.07359		0.13347	0.13239		0.09703	0.09735		0.06267	0.06327
1259.3	0.10407	0.10513		0.07344	0.07373		0.133	0.1335		0.09605	0.09677		0.06223	0.06309
1259.78	0.10267	0.10478		0.07287	0.07387		0.13224	0.13466		0.09434	0.09623		0.06141	0.06294
1260.26	0.10189	0.10446		0.0727	0.074		0.13205	0.13589		0.09297	0.09572		0.06079	0.06282
1260.74	0.10153	0.10416		0.07339	0.07413		0.13314	0.13716		0.09295	0.09524		0.06068	0.06271
1261.23	0.10148	0.10386		0.07453	0.07424		0.135	0.13846		0.09376	0.09477		0.06097	0.06262
1261.71	0.10218	0.10355		0.07516	0.07432		0.13671	0.13978		0.09434	0.0943		0.06173	0.06253
1262.19	0.10339	0.1032		0.07508	0.07436		0.13792	0.14113		0.0944	0.09382		0.06288	0.06244
1262.67	0.10404	0.10282		0.07501	0.07438		0.1387	0.14251		0.09401	0.09334		0.06382	0.06233
1263.15	0.10395	0.10246		0.07519	0.07443		0.13976	0.14386		0.09329	0.09287		0.06421	0.06223
1263.64	0.10408	0.10209		0.07535	0.07449		0.14187	0.14516		0.09259	0.09236		0.06406	0.06212
1264.12	0.10425	0.1017		0.07536	0.07455		0.14434	0.14639		0.09208	0.09182		0.06333	0.06199
1264.6	0.10331	0.1013		0.07511	0.07459		0.14559	0.14756		0.09142	0.09127		0.06235	0.06187
1265.08	0.10158	0.10093		0.07448	0.07464		0.14548	0.14865		0.0907	0.09077		0.06174	0.06176
1265.56	0.10054	0.10058		0.07387	0.0747		0.14562	0.14966		0.09042	0.09032		0.06179	0.06168
1266.05	0.10046	0.1002		0.07413	0.07477		0.14731	0.15058		0.09071	0.08992		0.06232	0.06161
1266.53	0.10035	0.09981		0.07528	0.07484		0.15014	0.15138		0.09114	0.08952		0.06303	0.06154
1267.01	0.09974	0.09941		0.07632	0.07489		0.15288	0.15204		0.09117	0.08912		0.06348	0.06148
1267.49	0.09921	0.09905		0.0765	0.07494		0.15479	0.15257		0.09075	0.08875		0.06344	0.06141
1267.98	0.09941	0.09872		0.0761	0.07498		0.15573	0.15298		0.0903	0.08842		0.06316	0.06134
1268.46	0.09988	0.09838		0.07566	0.07504		0.15572	0.15327		0.08985	0.08813		0.06262	0.06126
1268.94	0.09938	0.09804		0.0753	0.07511		0.15537	0.15347		0.08911	0.08785		0.06163	0.06118
1269.42	0.09798	0.09771		0.07509	0.07519		0.15567	0.15358		0.08827	0.08757		0.06084	0.06112
1269.9	0.09699	0.09739		0.07498	0.07529		0.15666	0.15358		0.08767	0.0873		0.06077	0.06111
1270.39	0.09658	0.09707		0.0747	0.07539		0.15752	0.15349		0.08691	0.08705		0.06057	0.06111
1270.87	0.09615	0.09676		0.07438	0.07547		0.15797	0.15331		0.08583	0.08679		0.0599	0.06112
1271.35	0.09582	0.09647		0.07448	0.07553		0.15852	0.15306		0.08496	0.08654		0.05942	0.06111
1271.83	0.09562	0.09621		0.07499	0.07556		0.15965	0.15274		0.08447	0.08633		0.05902	0.06112
1272.31	0.09523	0.09597		0.07557	0.0756		0.16107	0.15235		0.08426	0.08618		0.05863	0.06117
1272.8	0.09488	0.09575		0.07587	0.07567		0.16184	0.15192		0.08439	0.08608		0.0592	0.06126
1273.28	0.09488	0.09554		0.0756	0.07577		0.16168	0.15147		0.08467	0.086		0.06057	0.06134
1273.76	0.09483	0.09533		0.07491	0.07588		0.16122	0.15099		0.08493	0.0859		0.06127	0.06139
1274.24	0.09442	0.09512		0.07449	0.07597		0.1606	0.15048		0.08535	0.0858		0.06106	0.06142
1274.72	0.09383	0.09491		0.07476	0.07605		0.15919	0.14992		0.08579	0.08571		0.06077	0.06143
1275.21	0.09338	0.09468		0.07519	0.07609		0.15686	0.14929		0.08582	0.08563		0.06068	0.06142
1275.69	0.09322	0.09444		0.0752	0.0761		0.15422	0.14859		0.08537	0.08556		0.06055	0.0614
1276.17	0.09303	0.09421		0.07486	0.07609		0.15176	0.14783		0.08468	0.08549		0.06034	0.06135
1276.65	0.09255	0.09398		0.07475	0.0761		0.14915	0.14705		0.08402	0.08545		0.06012	0.06129
1277.14	0.09222	0.09374		0.07537	0.07614		0.14577	0.14624		0.08359	0.08544		0.06	0.06121
1277.62	0.0926	0.09353		0.07655	0.07621		0.1421	0.14541		0.08347	0.08547		0.06028	0.06114
1278.1	0.09322	0.09337		0.07745	0.07629		0.13943	0.14458		0.08356	0.08553		0.06104	0.06112
1278.58	0.09329	0.09326		0.07758	0.07638		0.138	0.14377		0.08398	0.08562		0.06188	0.06115
1279.06	0.09313	0.09318		0.07748	0.07648		0.13686	0.143		0.08508	0.08573		0.06245	0.06121
1279.55	0.09328	0.0931		0.07778	0.07657		0.13515	0.14225		0.08654	0.08587		0.06278	0.06128
1280.03	0.09321	0.093		0.07827	0.07664		0.13298	0.14154		0.0874	0.08603		0.06281	0.06132
1280.51	0.09263	0.09287		0.07835	0.07669		0.13107	0.14082		0.08741	0.08616		0.06242	0.06132
1280.99	0.09221	0.0927		0.07779	0.07672		0.12988	0.14009		0.0872	0.08627		0.0619	0.06129
1281.47	0.0924	0.09253		0.07691	0.07673		0.12953	0.13939		0.0872	0.08641		0.06154	0.06127
1281.96	0.09301	0.09238		0.07647	0.07675		0.12998	0.13876		0.08753	0.0866		0.06168	0.06129
1282.44	0.09358	0.09223		0.07681	0.0768		0.13079	0.13822		0.08822	0.08682		0.06242	0.06135
1282.92	0.09365	0.09205		0.07739	0.07686		0.1314	0.13777		0.08862	0.08705		0.06315	0.06141
1283.4	0.0932	0.09185		0.07753	0.07693		0.13167	0.1374		0.08812	0.08728		0.06331	0.06148
1283.89	0.09255	0.09166		0.07717	0.07699		0.1318	0.13712		0.08722	0.08753		0.06316	0.06155
1284.37	0.09199	0.09148		0.07672	0.07705		0.13217	0.1369		0.08699	0.08778		0.06293	0.06161
1284.85	0.09173	0.0913		0.0766	0.07709		0.13312	0.13673		0.08753	0.08803		0.06251	0.06164
1285.33	0.0919	0.09109		0.07682	0.07711		0.13441	0.13661		0.0881	0.08826		0.06213	0.06165
1285.81	0.09227	0.09085		0.07712	0.07712		0.13566	0.13656		0.08862	0.08849		0.06221	0.06164
1286.3	0.09219	0.09062		0.07753	0.0771		0.13692	0.13662		0.08951	0.0887		0.06259	0.06164
1286.78	0.0913	0.09042		0.07818	0.07709		0.13819	0.1368		0.09018	0.08891		0.06256	0.06162
1287.26	0.09014	0.09021		0.07857	0.0771		0.1393	0.1371		0.08977	0.0891		0.06165	0.0616
1287.74	0.08962	0.08998		0.07808	0.07711		0.14023	0.13752		0.08883	0.08927		0.06019	0.06156
1288.22	0.08994	0.08972		0.0769	0.07713		0.14118	0.13807		0.08858	0.08943		0.0591	0.0615
1288.71	0.09051	0.08948		0.07585	0.07716		0.14217	0.13875		0.08921	0.08961		0.05887	0.06144
1289.19	0.09086	0.08927		0.07546	0.07723		0.14288	0.13958		0.09015	0.08982		0.05921	0.06141
1289.67	0.09085	0.08908		0.07577	0.07729		0.1431	0.14052		0.09106	0.09005		0.05988	0.06139
1290.15	0.09047	0.08886		0.0765	0.07735		0.14335	0.14155		0.09172	0.09028		0.06057	0.06136
1290.63	0.08982	0.08862		0.07734	0.07739		0.14415	0.14263		0.09183	0.09051		0.0608	0.06133
1291.12	0.08902	0.08837		0.07818	0.07744		0.14497	0.14374		0.09136	0.09073		0.06069	0.06131
1291.6	0.08818	0.08813		0.07866	0.07748		0.14517	0.14487		0.09086	0.09093		0.06081	0.06129
1292.08	0.08763	0.08789		0.07851	0.07753		0.1457	0.14603		0.09095	0.09111		0.06137	0.06127
1292.56	0.08752	0.08764		0.07808	0.07759		0.14753	0.14719		0.09144	0.09127		0.0621	0.06126
1293.05	0.08723	0.0874		0.07765	0.07767		0.14951	0.14832		0.09176	0.09143		0.06244	0.06126
1293.53	0.08603	0.08718		0.07708	0.07777		0.14993	0.14938		0.09186	0.09157		0.06195	0.06124
1294.01	0.08433	0.08697		0.0765	0.07787		0.14911	0.15035		0.0918	0.09169		0.0609	0.0612
1294.49	0.0833	0.08674		0.07628	0.07796		0.14858	0.15122		0.09126	0.09177		0.06005	0.06114
1294.97	0.08349	0.0865		0.07656	0.07803		0.14919	0.15203		0.0905	0.09185		0.05992	0.06108
1295.46	0.08449	0.08628		0.0772	0.07813		0.15079	0.15279		0.09056	0.09195		0.06056	0.06105
1295.94	0.08538	0.0861		0.07798	0.07828		0.1528	0.15348		0.09172	0.09208		0.06171	0.06105
1296.42	0.08547	0.08593		0.0785	0.07846		0.15426	0.15408		0.09276	0.09223		0.06252	0.06107
1296.9	0.08476	0.08575		0.07836	0.07863		0.15442	0.15456		0.09255	0.09239		0.06215	0.06108
1297.38	0.08397	0.08558		0.07792	0.07877		0.15412	0.15496		0.09171	0.09257		0.06109	0.0611
1297.87	0.0838	0.08542		0.07797	0.07888		0.15483	0.15529		0.09155	0.09276		0.0606	0.06116
1298.35	0.08428	0.08526		0.07848	0.07901		0.15617	0.15555		0.09218	0.09295		0.06078	0.06124
1298.83	0.08492	0.0851		0.07878	0.07916		0.15699	0.15572		0.09276	0.09311		0.06079	0.0613
1299.31	0.08525	0.08492		0.0788	0.0793		0.15736	0.1558		0.09283	0.09324		0.06068	0.06134
1299.8	0.08522	0.08474		0.07891	0.07942		0.15771	0.15582		0.09276	0.09333		0.06094	0.06135
1300.28	0.08534	0.0846		0.07928	0.07954		0.15833	0.15579		0.09317	0.09341		0.06139	0.06137
1300.76	0.08594	0.08451		0.08001	0.07968		0.15966	0.15572		0.09399	0.0935		0.06173	0.06138
1301.24	0.08634	0.08448		0.08106	0.07985		0.1612	0.1556		0.09459	0.0936		0.06205	0.06142
1301.72	0.0857	0.0845		0.08176	0.08003		0.16157	0.15542		0.09467	0.09371		0.06216	0.0615
1302.21	0.08453	0.08454		0.08161	0.08019		0.1605	0.15518		0.09459	0.09386		0.06185	0.06162
1302.69	0.0843	0.08458		0.08136	0.08035		0.15939	0.15488		0.09484	0.09402		0.06145	0.06172
1303.17	0.08535	0.0846		0.08183	0.08052		0.15924	0.15454		0.09545	0.09415		0.0614	0.06178
1303.65	0.08632	0.0846		0.08253	0.08069		0.15936	0.15418		0.09584	0.09425		0.06161	0.0618
1304.13	0.08585	0.08461		0.08235	0.08085		0.15836	0.15379		0.09527	0.09434		0.06179	0.06181
1304.62	0.08438	0.08464		0.08133	0.08097		0.15605	0.15339		0.09416	0.09444		0.06193	0.06178
1305.1	0.08362	0.08469		0.08063	0.08106		0.15385	0.15299		0.09368	0.09454		0.0622	0.0617
1305.58	0.08422	0.08475		0.08085	0.08113		0.1528	0.15256		0.09399	0.09464		0.0624	0.06157
1306.06	0.08503	0.08478		0.08145	0.0812		0.15233	0.15211		0.09437	0.09471		0.0622	0.06142
1306.54	0.08499	0.08478		0.08183	0.08128		0.15149	0.15164		0.09466	0.09476		0.06177	0.06125
1307.03	0.08461	0.08475		0.08187	0.08138		0.14998	0.15113		0.09506	0.09481		0.06143	0.06106
1307.51	0.08466	0.0847		0.08148	0.08153		0.14798	0.15058		0.0953	0.09486		0.06092	0.06087
1307.99	0.08467	0.08466		0.08079	0.0817		0.14581	0.15002		0.09505	0.09494		0.05999	0.06072
1308.47	0.08393	0.08463		0.08036	0.08186		0.14378	0.14946		0.09452	0.09506		0.05913	0.06062
1308.96	0.08321	0.08464		0.08071	0.08202		0.14247	0.1489		0.09434	0.0952		0.05927	0.06054
1309.44	0.08367	0.08463		0.0817	0.08215		0.14252	0.14831		0.09493	0.09536		0.06071	0.06044
1309.92	0.08486	0.08458		0.08288	0.08226		0.14339	0.14762		0.09614	0.09551		0.0626	0.06032
1310.4	0.08544	0.08448		0.08368	0.08234		0.14339	0.14684		0.09746	0.09564		0.06354	0.06017
1310.88	0.08499	0.08438		0.08342	0.08239		0.14176	0.14597		0.09806	0.09575		0.06299	0.06001
1311.37	0.08406	0.0843		0.08223	0.08243		0.1398	0.14505		0.09765	0.09585		0.06188	0.05987
1311.85	0.08333	0.08423		0.08128	0.08248		0.13888	0.1441		0.09691	0.09598		0.06131	0.05979
1312.33	0.08318	0.08418		0.08146	0.08257		0.13854	0.14312		0.09621	0.09615		0.06094	0.05977
1312.81	0.08353	0.08414		0.08237	0.08266		0.13799	0.14208		0.09528	0.09635		0.05977	0.05978
1313.29	0.08412	0.08408		0.0829	0.08272		0.13753	0.14096		0.09458	0.09654		0.05819	0.05977
1313.78	0.08501	0.08401		0.08261	0.08277		0.13767	0.13978		0.09496	0.09672		0.05768	0.05974
1314.26	0.08639	0.08392		0.08248	0.08282		0.13807	0.13855		0.0962	0.09691		0.05871	0.05972
1314.74	0.08778	0.08386		0.0833	0.08289		0.13807	0.13731		0.0975	0.09714		0.06026	0.0597
1315.22	0.08817	0.08382		0.08424	0.08298		0.13735	0.13606		0.09811	0.09741		0.06118	0.05971
1315.71	0.08714	0.0838		0.08409	0.08308		0.13598	0.13476		0.09794	0.0977		0.0613	0.05975
1316.19	0.0854	0.08375		0.08297	0.08317		0.13449	0.13339		0.09793	0.09799		0.06096	0.05978
1316.67	0.08383	0.08371		0.08198	0.08325		0.13356	0.13198		0.09822	0.09828		0.05989	0.05982
1317.15	0.0826	0.08369		0.08188	0.08336		0.13341	0.13056		0.09787	0.09858		0.05793	0.05988
1317.63	0.08164	0.08367		0.08273	0.08348		0.13372	0.12911		0.09719	0.09889		0.05626	0.05997
1318.12	0.08124	0.08362		0.08372	0.0836		0.13373	0.12761		0.0974	0.0992		0.05631	0.06007
1318.6	0.08136	0.08355		0.0839	0.08371		0.13306	0.12603		0.09815	0.09954		0.05712	0.06017
1319.08	0.08144	0.08348		0.08346	0.08382		0.13194	0.1244		0.09835	0.09991		0.05659	0.06026
1319.56	0.08133	0.08345		0.08318	0.08394		0.13043	0.12274		0.09814	0.10029		0.05513	0.06034
1320.04	0.08124	0.08344		0.08355	0.08406		0.12833	0.12103		0.09843	0.10068		0.05532	0.06044
1320.53	0.08105	0.08342		0.08425	0.08419		0.12572	0.11926		0.09928	0.10108		0.05749	0.06057
1321.01	0.08093	0.08341		0.08489	0.08432		0.12284	0.11741		0.10061	0.10149		0.05953	0.06077
1321.49	0.08174	0.08341		0.08572	0.08447		0.12004	0.11552		0.10269	0.10195		0.06086	0.06103
1321.97	0.08339	0.08342		0.08661	0.08464		0.11757	0.1136		0.10471	0.10242		0.06219	0.06133
1322.45	0.08467	0.08341		0.08661	0.08482		0.11515	0.11166		0.10553	0.1029		0.06346	0.06161
1322.94	0.08505	0.08339		0.08564	0.08501		0.11222	0.10969		0.10542	0.10341		0.06391	0.06186
1323.42	0.08501	0.08339		0.08471	0.0852		0.10867	0.10767		0.10514	0.10397		0.06339	0.06214
1323.9	0.08452	0.08345		0.08433	0.08537		0.10494	0.1056		0.10485	0.10461		0.0627	0.06247
1324.38	0.0835	0.08352		0.08421	0.08553		0.10142	0.10346		0.10471	0.10531		0.06265	0.06281
1324.87	0.08292	0.08359		0.08418	0.08569		0.09825	0.10125		0.10508	0.10604		0.06327	0.06311
1325.35	0.08331	0.08366		0.08435	0.0859		0.09556	0.09904		0.10585	0.1068		0.06404	0.06341
1325.83	0.08387	0.08374		0.08503	0.08618		0.09351	0.09685		0.10677	0.10754		0.06476	0.06369
1326.31	0.08411	0.08379		0.08637	0.08648		0.09195	0.09467		0.10786	0.10819		0.06553	0.06385
1326.79	0.08434	0.08376		0.08756	0.08674		0.09025	0.09243		0.10894	0.10875		0.06593	0.06387
1327.28	0.08446	0.08368		0.0876	0.08693		0.08797	0.09012		0.10963	0.10925		0.06546	0.06379
1327.76	0.08405	0.08356		0.08685	0.08706		0.08542	0.08778		0.10977	0.10973		0.06441	0.06366
1328.24	0.08325	0.08344		0.0865	0.08719		0.08306	0.08546		0.10963	0.11019		0.06359	0.06351
1328.72	0.08283	0.08335		0.08691	0.08733		0.08116	0.08318		0.1099	0.11064		0.06348	0.06335
1329.2	0.08329	0.08328		0.08769	0.08746		0.0797	0.08093		0.11092	0.11106		0.06413	0.06317
1329.69	0.08405	0.08322		0.08827	0.08757		0.07789	0.07874		0.11194	0.11148		0.06483	0.063
1330.17	0.08393	0.08319		0.08789	0.08766		0.07483	0.0766		0.1119	0.1119		0.06466	0.06282
1330.65	0.08296	0.08319		0.08673	0.08775		0.07122	0.07452		0.11112	0.11234		0.06387	0.06266
1331.13	0.08257	0.08323		0.08625	0.08786		0.06885	0.07253		0.11098	0.11281		0.06359	0.06252
1331.62	0.08333	0.08328		0.08701	0.08797		0.06806	0.07061		0.11203	0.11328		0.06412	0.06238
1332.1	0.0841	0.08334		0.08789	0.08804		0.06744	0.06876		0.1136	0.11377		0.06473	0.06226
1332.58	0.08398	0.08338		0.08822	0.08808		0.06604	0.06702		0.11499	0.11426		0.06477	0.06214
1333.06	0.08358	0.08339		0.08836	0.08812		0.06427	0.06538		0.11613	0.11473		0.0643	0.06198
1333.54	0.08383	0.0834		0.0887	0.08818		0.06299	0.06386		0.1171	0.11519		0.06385	0.06179
1334.03	0.08472	0.08342		0.08933	0.08829		0.06227	0.06248		0.11781	0.11566		0.06389	0.06162
1334.51	0.08562	0.08348		0.09021	0.08841		0.06176	0.0612		0.11855	0.11616		0.06458	0.06148
1334.99	0.08588	0.08352		0.0911	0.08851		0.06127	0.06003		0.11966	0.11665		0.06561	0.06131
1335.47	0.08522	0.08353		0.09144	0.08858		0.06047	0.05899		0.12064	0.11708		0.06597	0.06104
1335.95	0.08405	0.08351		0.09097	0.08866		0.05928	0.05806		0.1209	0.11747		0.06496	0.06071
1336.44	0.08316	0.08347		0.09034	0.08873		0.05834	0.05724		0.12065	0.11782		0.06279	0.06038
1336.92	0.083	0.08341		0.0901	0.08878		0.0578	0.0565		0.12031	0.11815		0.06009	0.06007
1337.4	0.08363	0.08336		0.08996	0.08882		0.05694	0.05583		0.12059	0.11847		0.05816	0.05979
1337.88	0.08462	0.08333		0.08982	0.08889		0.05557	0.05526		0.12175	0.1188		0.0581	0.05954
1338.36	0.08486	0.08336		0.08982	0.08899		0.05418	0.0548		0.1223	0.11914		0.05804	0.05933
1338.85	0.08383	0.08343		0.08964	0.08909		0.05287	0.05444		0.12076	0.1195		0.05552	0.05914
1339.33	0.08194	0.08351		0.08935	0.08917		0.05184	0.05416		0.11753	0.11986		0.05114	0.05899
1339.81	0.08004	0.0836		0.08947	0.08921		0.05162	0.05396		0.11438	0.12023		0.04807	0.0589
1340.29	0.07869	0.08368		0.08939	0.08925		0.05184	0.05386		0.11186	0.12059		0.04709	0.05885
1340.78	0.07795	0.08376		0.08801	0.08931		0.05152	0.05384		0.11004	0.12092		0.0463	0.05882
1341.26	0.0783	0.08384		0.0859	0.08939		0.05067	0.05391		0.11116	0.12122		0.0471	0.05876
1341.74	0.08003	0.08392		0.08507	0.0895		0.05065	0.05409		0.1156	0.12148		0.0515	0.05869
1342.22	0.08237	0.084		0.08601	0.08961		0.05209	0.05438		0.11989	0.12171		0.0566	0.05862
1342.7	0.08437	0.08409		0.08757	0.08973		0.0542	0.05479		0.12253	0.12191		0.05995	0.05857
1343.19	0.08533	0.08418		0.08858	0.08986		0.05582	0.05531		0.12383	0.12211		0.06185	0.05854
1343.67	0.0853	0.08428		0.08872	0.09		0.05637	0.05595		0.12411	0.1223		0.06272	0.05853
1344.15	0.08501	0.08437		0.0887	0.09014		0.05638	0.05671		0.12399	0.12248		0.0624	0.0585
1344.63	0.08493	0.08443		0.08912	0.09028		0.05681	0.05756		0.12429	0.12262		0.06134	0.05845
1345.11	0.08536	0.0845		0.08989	0.09041		0.058	0.05851		0.12513	0.12277		0.06071	0.05841
1345.6	0.08649	0.08461		0.09066	0.09055		0.05957	0.05957		0.12607	0.12294		0.06117	0.05843
1346.08	0.08771	0.08475		0.09125	0.09069		0.06091	0.0607		0.12666	0.12311		0.06225	0.05851
1346.56	0.088	0.08486		0.09154	0.09079		0.0617	0.06187		0.12667	0.12323		0.06308	0.05863
1347.04	0.08727	0.08493		0.09168	0.09088		0.0621	0.06308		0.12617	0.1233		0.06316	0.05874
1347.53	0.08637	0.085		0.09206	0.09097		0.06247	0.06436		0.12555	0.12336		0.06253	0.05891
1348.01	0.08612	0.0851		0.09269	0.0911		0.06298	0.06569		0.12532	0.12348		0.06164	0.05921
1348.49	0.08645	0.08519		0.09284	0.09125		0.06379	0.06709		0.12542	0.12364		0.061	0.05955
1348.97	0.08622	0.08521		0.09212	0.0914		0.065	0.06852		0.12499	0.12371		0.06032	0.05972
1349.45	0.08476	0.08518		0.09116	0.09155		0.06652	0.06999		0.12338	0.12365		0.05881	0.05969
1349.94	0.08326	0.08515		0.0908	0.09172		0.06841	0.07148		0.12146	0.12353		0.05701	0.05959
1350.42	0.08328	0.08516		0.09103	0.09191		0.07031	0.07298		0.12081	0.12339		0.05669	0.05949
1350.9	0.08442	0.08518		0.09125	0.09213		0.07171	0.07448		0.12145	0.12327		0.05811	0.05943
1351.38	0.08542	0.08521		0.09146	0.09236		0.0729	0.07599		0.12222	0.12317		0.05993	0.05941
1351.86	0.0859	0.0852		0.09223	0.09259		0.07447	0.07748		0.12276	0.12309		0.06122	0.05939
1352.35	0.08637	0.08517		0.0937	0.09283		0.07662	0.07894		0.12375	0.123		0.06191	0.05937
1352.83	0.08714	0.08514		0.0952	0.09308		0.07917	0.08037		0.12531	0.12292		0.06222	0.05936
1353.31	0.08755	0.08515		0.09563	0.09336		0.08154	0.08173		0.12626	0.12288		0.06246	0.05939
1353.79	0.08708	0.08525		0.09489	0.09366		0.08354	0.08303		0.12583	0.12291		0.06276	0.0595
1354.27	0.08637	0.08539		0.09427	0.09396		0.08544	0.08426		0.12467	0.12296		0.06263	0.0596
1354.76	0.08602	0.08549		0.09473	0.09425		0.08723	0.08538		0.12318	0.12294		0.06116	0.05956
1355.24	0.08564	0.08552		0.09569	0.09453		0.0887	0.08638		0.1212	0.12279		0.05828	0.05935
1355.72	0.08491	0.08549		0.09596	0.09479		0.08991	0.08724		0.11965	0.12251		0.05568	0.05902
1356.2	0.08454	0.08542		0.09518	0.09503		0.09116	0.08799		0.11949	0.12212		0.05531	0.05864
1356.69	0.08481	0.08532		0.09406	0.09522		0.09255	0.08862		0.12003	0.12164		0.05661	0.05825
1357.17	0.08504	0.08522		0.09365	0.09538		0.09382	0.08913		0.12062	0.12117		0.05811	0.05789
1357.65	0.08517	0.08518		0.0944	0.09551		0.09491	0.08952		0.1215	0.12079		0.05938	0.05763
1358.13	0.08556	0.08521		0.09553	0.09563		0.09603	0.08978		0.12229	0.12053		0.05984	0.05751
1358.61	0.08561	0.08532		0.09561	0.09576		0.09654	0.08993		0.12217	0.12035		0.05888	0.05751
1359.1	0.08503	0.08548		0.09464	0.09589		0.09579	0.08996		0.12133	0.12022		0.05762	0.05765
1359.58	0.08476	0.08561		0.09404	0.09599		0.09492	0.08982		0.12071	0.12005		0.05766	0.05781
1360.06	0.08512	0.08571		0.09456	0.09604		0.09492	0.0895		0.12045	0.11984		0.05883	0.05789
1360.54	0.08509	0.08579		0.09551	0.09607		0.0948	0.08902		0.11986	0.1196		0.05958	0.05784
1361.02	0.08406	0.08584		0.09614	0.09609		0.09376	0.08843		0.11851	0.11933		0.05849	0.05766
1361.51	0.08265	0.08587		0.09635	0.09613		0.09231	0.08772		0.11679	0.119		0.05567	0.05738
1361.99	0.08217	0.08592		0.09658	0.09619		0.09085	0.08689		0.1159	0.11863		0.05348	0.05709
1362.47	0.08282	0.08599		0.09709	0.09625		0.08958	0.08592		0.11609	0.11826		0.0529	0.05683
1362.95	0.0832	0.08608		0.09744	0.09633		0.08878	0.08484		0.11517	0.1179		0.05061	0.05665
1363.43	0.08261	0.0862		0.0971	0.09641		0.08784	0.08364		0.11168	0.11755		0.04484	0.05654
1363.92	0.08246	0.08631		0.09653	0.09649		0.0857	0.08232		0.1087	0.1172		0.04143	0.05643
1364.4	0.08473	0.08641		0.09686	0.09655		0.08307	0.08089		0.11157	0.11685		0.04738	0.05632
1364.88	0.08736	0.08649		0.09749	0.09657		0.08099	0.07937		0.1164	0.11649		0.05506	0.0562
1365.36	0.08855	0.08652		0.0977	0.09654		0.07915	0.07778		0.11898	0.1161		0.05916	0.05605
1365.85	0.0887	0.08649		0.09784	0.09651		0.07747	0.07614		0.11966	0.11566		0.06103	0.05584
1366.33	0.0888	0.08644		0.09826	0.09648		0.07572	0.07445		0.11969	0.1152		0.06208	0.05561
1366.81	0.08926	0.08641		0.09867	0.09645		0.07342	0.07269		0.11957	0.11476		0.06275	0.0554
1367.29	0.08997	0.08642		0.09879	0.0964		0.0708	0.07088		0.11924	0.11433		0.06322	0.05524
1367.77	0.09092	0.08646		0.09863	0.09637		0.06832	0.06904		0.11872	0.11391		0.06319	0.05512
1368.26	0.09152	0.08653		0.09805	0.09639		0.06615	0.06719		0.11766	0.11351		0.06167	0.05504
1368.74	0.09073	0.08663		0.09699	0.09645		0.06414	0.06534		0.11555	0.11317		0.05815	0.055
1369.22	0.08868	0.08679		0.09586	0.09658		0.06161	0.06353		0.11296	0.11288		0.05449	0.055
1369.7	0.08748	0.087		0.09537	0.09673		0.05837	0.06176		0.11172	0.11263		0.05441	0.05506
1370.18	0.08832	0.08723		0.09554	0.0969		0.05575	0.06004		0.11235	0.11237		0.05756	0.05516
1370.67	0.08963	0.08747		0.09579	0.09705		0.05432	0.05837		0.1134	0.1121		0.0602	0.05529
1371.15	0.09028	0.08771		0.09614	0.09721		0.05337	0.05674		0.11411	0.11181		0.06127	0.05542
1371.63	0.09062	0.08796		0.09673	0.09735		0.05207	0.05519		0.11452	0.11154		0.06117	0.0556
1372.11	0.09084	0.08826		0.09687	0.09748		0.0498	0.05373		0.11437	0.11136		0.05975	0.05589
1372.6	0.09041	0.08863		0.09593	0.09759		0.04676	0.05239		0.11306	0.11123		0.05745	0.05628
1373.08	0.08931	0.089		0.09489	0.0977		0.0443	0.05113		0.11084	0.11107		0.05552	0.05662
1373.56	0.08788	0.08936		0.09493	0.0978		0.04321	0.04995		0.10834	0.1108		0.05371	0.05681
1374.04	0.08607	0.08972		0.09534	0.0979		0.04259	0.04885		0.10541	0.11048		0.05006	0.05689
1374.52	0.0848	0.09011		0.09535	0.09798		0.04191	0.04785		0.10302	0.11012		0.04517	0.05691
1375.01	0.08539	0.0905		0.09597	0.09804		0.04214	0.04692		0.10299	0.10974		0.04352	0.0569
1375.49	0.08627	0.0909		0.09738	0.0981		0.04295	0.04607		0.10327	0.10937		0.04529	0.05692
1375.97	0.08683	0.09132		0.09852	0.09818		0.04304	0.04532		0.10293	0.10903		0.04858	0.057
1376.45	0.08848	0.09176		0.09903	0.09829		0.04261	0.04469		0.10432	0.10869		0.05361	0.05716
1376.93	0.0906	0.09221		0.09906	0.09841		0.04262	0.04419		0.10704	0.10834		0.05846	0.05733
1377.42	0.09203	0.09264		0.09884	0.09855		0.04318	0.0438		0.10898	0.10796		0.0613	0.05748
1377.9	0.09243	0.09308		0.09859	0.0987		0.0436	0.04351		0.10942	0.10759		0.06185	0.0576
1378.38	0.09161	0.09358		0.0983	0.09888		0.0434	0.04331		0.10849	0.10726		0.06016	0.05774
1378.86	0.09044	0.09412		0.09808	0.09908		0.04322	0.0432		0.10737	0.10693		0.05788	0.05788
1379.34	0.09065	0.09468		0.09845	0.09927		0.04367	0.04319		0.10729	0.10654		0.05736	0.05798
1379.83	0.09225	0.09524		0.09963	0.09942		0.04426	0.04322		0.10763	0.10612		0.05786	0.05806
1380.31	0.09395	0.09583		0.10107	0.09958		0.04451	0.04331		0.10753	0.1058		0.05794	0.05827
1380.79	0.09544	0.09646		0.10193	0.09976		0.04442	0.04349		0.10744	0.10561		0.05835	0.05857
1381.27	0.09713	0.09709		0.10199	0.09997		0.04425	0.04375		0.10736	0.10543		0.05964	0.05883
1381.76	0.09902	0.09768		0.10205	0.10019		0.0446	0.04407		0.10696	0.10517		0.06104	0.05898
1382.24	0.10053	0.09827		0.10271	0.10042		0.04559	0.04442		0.1067	0.10487		0.06201	0.05908
1382.72	0.10139	0.09887		0.10349	0.10066		0.0465	0.04482		0.10686	0.1046		0.06266	0.05925
1383.2	0.1023	0.09951		0.10383	0.10091		0.04709	0.04529		0.10714	0.10441		0.06344	0.05954
1383.68	0.10366	0.10021		0.10393	0.10117		0.04785	0.04583		0.10725	0.10426		0.06439	0.05992
1384.17	0.10466	0.10096		0.1036	0.10143		0.04876	0.04642		0.10698	0.10414		0.06501	0.06035
1384.65	0.10475	0.1017		0.10212	0.10168		0.04929	0.04705		0.10619	0.10399		0.06515	0.06071
1385.13	0.10446	0.10233		0.10012	0.10186		0.04938	0.0477		0.10521	0.10368		0.06505	0.06085
1385.61	0.10456	0.10289		0.09916	0.10202		0.04961	0.04834		0.10461	0.10326		0.06486	0.06084
1386.09	0.1055	0.10347		0.09963	0.10217		0.05037	0.04897		0.10431	0.10283		0.06435	0.06083
1386.58	0.10686	0.10409		0.10069	0.10233		0.05125	0.04963		0.1032	0.10242		0.06232	0.06089
1387.06	0.10742	0.10475		0.10157	0.10251		0.05152	0.05032		0.10021	0.10207		0.05782	0.06102
1387.54	0.10642	0.10544		0.1019	0.1027		0.05095	0.05106		0.09567	0.10176		0.052	0.06121
1388.02	0.10511	0.10617		0.1014	0.1029		0.05002	0.0518		0.09194	0.10147		0.04797	0.06142
1388.51	0.1061	0.10693		0.10092	0.10306		0.05041	0.05252		0.09282	0.10119		0.05017	0.06161
1388.99	0.10857	0.10771		0.10181	0.1032		0.05213	0.05322		0.09724	0.10089		0.05731	0.06181
1389.47	0.10999	0.10851		0.10329	0.10334		0.0535	0.05392		0.10067	0.1006		0.0633	0.06206
1389.95	0.11074	0.10932		0.1044	0.10347		0.05452	0.05462		0.10243	0.10032		0.06677	0.06232
1390.43	0.11173	0.1101		0.10483	0.10357		0.05568	0.05527		0.10321	0.09997		0.06849	0.06247
1390.92	0.11295	0.11083		0.10458	0.10365		0.05694	0.0559		0.10321	0.0995		0.06902	0.06244
1391.4	0.11395	0.11154		0.10416	0.10374		0.05804	0.05654		0.10261	0.09895		0.06887	0.06229
1391.88	0.11447	0.11225		0.10412	0.10384		0.05843	0.05718		0.1021	0.09837		0.06859	0.06214
1392.36	0.11482	0.11303		0.10438	0.10395		0.05783	0.05784		0.1022	0.09784		0.06843	0.06208
1392.84	0.11526	0.11389		0.10448	0.10407		0.05717	0.05853		0.10224	0.09741		0.06832	0.06214
1393.33	0.11523	0.1148		0.10412	0.10419		0.05735	0.05926		0.1013	0.09707		0.06806	0.06232
1393.81	0.11447	0.11574		0.10356	0.1043		0.05803	0.05999		0.09979	0.09678		0.06715	0.06258
1394.29	0.11341	0.11668		0.10342	0.10438		0.05873	0.06071		0.09852	0.09651		0.06463	0.06288
1394.77	0.11242	0.11761		0.10403	0.10443		0.05989	0.06141		0.09711	0.09625		0.05981	0.06318
1395.25	0.11204	0.11857		0.10509	0.10447		0.06185	0.06209		0.09437	0.09603		0.05397	0.0635
1395.74	0.11287	0.11956		0.10562	0.10456		0.06283	0.06277		0.09072	0.09583		0.05128	0.06383
1396.22	0.11435	0.12058		0.10534	0.10471		0.06245	0.06345		0.08876	0.09566		0.05245	0.06418
1396.7	0.1166	0.12165		0.10481	0.10488		0.06278	0.06412		0.09029	0.09554		0.05711	0.06458
1397.18	0.11936	0.12276		0.10474	0.10504		0.06457	0.06475		0.09429	0.09543		0.0641	0.06503
1397.67	0.12141	0.12389		0.10514	0.10516		0.06678	0.06535		0.09667	0.09531		0.06846	0.0655
1398.15	0.12262	0.12503		0.10551	0.10528		0.06811	0.06596		0.09575	0.09517		0.06794	0.06597
1398.63	0.12345	0.12618		0.1057	0.10541		0.06809	0.06657		0.09327	0.09504		0.06482	0.06648
1399.11	0.12369	0.12735		0.10563	0.10555		0.06756	0.06718		0.09101	0.09496		0.06197	0.06704
1399.59	0.12339	0.12856		0.10505	0.10572		0.06759	0.06778		0.0886	0.09491		0.05905	0.06765
1400.08	0.12498	0.12982		0.10488	0.10592		0.06845	0.06838		0.08783	0.09489		0.05813	0.06832
1400.56	0.12951	0.13109		0.10615	0.10609		0.06956	0.06895		0.09139	0.09492		0.06363	0.06906
1401.04	0.13329	0.13235		0.10719	0.1062		0.0704	0.0695		0.09517	0.095		0.07069	0.06987
1401.52	0.13551	0.13358		0.10736	0.10626		0.07134	0.07001		0.09696	0.09512		0.07507	0.07074
1402	0.13717	0.13481		0.10714	0.10629		0.07227	0.0705		0.09752	0.09529		0.07676	0.07165
1402.49	0.13876	0.13607		0.10673	0.10636		0.0726	0.07097		0.09739	0.09548		0.07698	0.0726
1402.97	0.14028	0.13737		0.10636	0.10648		0.07241	0.07143		0.09696	0.09565		0.07711	0.07349
1403.45	0.14165	0.13863		0.10637	0.10664		0.07216	0.07186		0.09692	0.09569		0.07752	0.07421
1403.93	0.14264	0.1398		0.10647	0.10678		0.07199	0.07225		0.09722	0.09564		0.07773	0.07481
1404.42	0.14294	0.14096		0.1061	0.10688		0.07176	0.07261		0.09651	0.09564		0.07711	0.0755
1404.9	0.14239	0.14203		0.10544	0.10689		0.07142	0.0729		0.09386	0.09568		0.07456	0.07623
1405.38	0.14154	0.14292		0.10528	0.10687		0.07152	0.07306		0.09054	0.09563		0.07005	0.07675
1405.86	0.14245	0.14369		0.10603	0.10688		0.07298	0.07317		0.09042	0.09551		0.06828	0.07714
1406.34	0.14581	0.14441		0.10696	0.10692		0.07497	0.0733		0.09457	0.09539		0.07321	0.0775
1406.83	0.14874	0.14511		0.10756	0.10698		0.07614	0.07345		0.09826	0.09529		0.07902	0.07785
1407.31	0.1501	0.14579		0.10793	0.10706		0.07653	0.07362		0.09972	0.09519		0.08242	0.07822
1407.79	0.15039	0.14641		0.10794	0.10714		0.07603	0.07377		0.09962	0.09511		0.08432	0.07862
1408.27	0.15035	0.14696		0.10759	0.10722		0.0749	0.07387		0.09878	0.09507		0.08546	0.07911
1408.75	0.15055	0.14746		0.1072	0.10729		0.07404	0.07391		0.0979	0.09512		0.08571	0.07974
1409.24	0.15096	0.14789		0.10713	0.10732		0.07374	0.07391		0.09722	0.09524		0.08498	0.08045
1409.72	0.15099	0.14816		0.10766	0.10732		0.07376	0.07388		0.0966	0.09528		0.08366	0.08101
1410.2	0.15045	0.14826		0.10851	0.10731		0.07412	0.07383		0.09598	0.0952		0.08255	0.08128
1410.68	0.14985	0.14822		0.1087	0.10731		0.07462	0.0738		0.09551	0.09505		0.08258	0.0813
1411.16	0.14961	0.14806		0.1077	0.10735		0.07459	0.07379		0.09524	0.09483		0.08345	0.08113
1411.65	0.14933	0.14779		0.10637	0.1074		0.07403	0.07379		0.0947	0.09452		0.08348	0.08085
1412.13	0.14866	0.14742		0.10584	0.10745		0.0738	0.07374		0.0937	0.09414		0.08249	0.0806
1412.61	0.14821	0.14701		0.1065	0.1075		0.0742	0.07368		0.09331	0.09376		0.08246	0.08045
1413.09	0.14863	0.14657		0.10777	0.10755		0.07458	0.07363		0.09453	0.09349		0.08423	0.08047
1413.58	0.14937	0.14608		0.10886	0.10759		0.07443	0.0736		0.09621	0.09329		0.08596	0.0806
1414.06	0.14968	0.14551		0.10942	0.10762		0.07385	0.07359		0.09691	0.09308		0.08662	0.0807
1414.54	0.14917	0.14489		0.10942	0.10764		0.07311	0.07357		0.09691	0.09284		0.08693	0.08077
1415.02	0.14785	0.14423		0.10884	0.10768		0.07261	0.07355		0.09693	0.09257		0.08719	0.08082
1415.5	0.14621	0.14347		0.10788	0.10773		0.07254	0.07353		0.09664	0.09225		0.08685	0.0808
1415.99	0.14453	0.1426		0.10714	0.10777		0.07256	0.07353		0.09533	0.09183		0.0855	0.0806
1416.47	0.14306	0.14171		0.10725	0.10784		0.07234	0.07353		0.09323	0.0914		0.08343	0.0804
1416.95	0.14232	0.14082		0.10828	0.10793		0.07225	0.07355		0.09125	0.09103		0.08138	0.08031
1417.43	0.1414	0.13993		0.10921	0.10803		0.07258	0.07357		0.08948	0.09072		0.07904	0.08034
1417.91	0.13846	0.13905		0.10861	0.10812		0.07261	0.0736		0.08713	0.09042		0.07524	0.08045
1418.4	0.13428	0.13815		0.10641	0.10819		0.07162	0.07362		0.08493	0.09013		0.0716	0.08061
1418.88	0.13139	0.13723		0.10446	0.10823		0.0702	0.07363		0.08391	0.08983		0.06988	0.08078
1419.36	0.12908	0.13627		0.10361	0.10827		0.06874	0.07365		0.08231	0.08953		0.06693	0.08095
1419.84	0.1259	0.13531		0.10401	0.10828		0.06744	0.07368		0.07842	0.08922		0.06031	0.08113
1420.33	0.12679	0.13436		0.10762	0.10826		0.07009	0.07369		0.07813	0.08895		0.0609	0.08136
1420.81	0.13206	0.13346		0.11064	0.10823		0.07496	0.07368		0.08457	0.08868		0.07316	0.08165
1421.29	0.13391	0.13264		0.11084	0.10822		0.07657	0.07369		0.08862	0.08842		0.08117	0.08199
1421.77	0.1333	0.13191		0.11001	0.10829		0.07618	0.07376		0.09017	0.08822		0.08507	0.0824
1422.25	0.13174	0.13123		0.10894	0.10839		0.07522	0.0739		0.09039	0.08807		0.08682	0.08282
1422.74	0.13007	0.13049		0.10799	0.10849		0.07462	0.07406		0.09012	0.08784		0.08732	0.08309
1423.22	0.12874	0.12973		0.10744	0.10859		0.07445	0.07422		0.08989	0.08753		0.08662	0.08325
1423.7	0.12754	0.129		0.10749	0.10868		0.07463	0.07436		0.08886	0.08718		0.08359	0.08338
1424.18	0.12581	0.12832		0.10816	0.10874		0.07526	0.07447		0.08545	0.0868		0.07729	0.08351
1424.66	0.12428	0.12768		0.1091	0.10876		0.07605	0.07456		0.08133	0.08641		0.07196	0.08368
1425.15	0.12518	0.12711		0.10978	0.10875		0.07651	0.07464		0.08244	0.08602		0.07655	0.08386
1425.63	0.12672	0.1266		0.10998	0.10872		0.07652	0.07475		0.08647	0.08562		0.08605	0.08406
1426.11	0.12677	0.12617		0.1098	0.1087		0.07609	0.07489		0.08822	0.08521		0.09219	0.08431
1426.59	0.12625	0.1258		0.10956	0.10869		0.07556	0.07506		0.08806	0.08483		0.09463	0.08466
1427.07	0.1265	0.1255		0.1095	0.10868		0.0755	0.07523		0.08803	0.08448		0.09506	0.08509
1427.56	0.12699	0.12526		0.10931	0.10865		0.07578	0.07539		0.08852	0.08413		0.09444	0.08556
1428.04	0.12654	0.12509		0.1088	0.10861		0.07595	0.07555		0.08849	0.08376		0.0932	0.08605
1428.52	0.12559	0.125		0.10853	0.10856		0.07622	0.07571		0.08759	0.08336		0.09221	0.08658
1429	0.12537	0.12502		0.10902	0.10853		0.07681	0.07586		0.08649	0.083		0.0923	0.08717
1429.49	0.12556	0.12518		0.10984	0.10853		0.07733	0.07602		0.08564	0.08274		0.09283	0.08786
1429.97	0.12474	0.12547		0.11016	0.10855		0.07726	0.07619		0.08432	0.08257		0.09161	0.08863
1430.45	0.12261	0.12585		0.10957	0.10858		0.07649	0.07634		0.08174	0.08245		0.08799	0.08945
1430.93	0.12182	0.12625		0.10858	0.1086		0.07555	0.07646		0.07998	0.08237		0.08648	0.09032
1431.41	0.12408	0.12668		0.10821	0.10861		0.07535	0.07658		0.08162	0.08232		0.09049	0.09123
1431.9	0.12636	0.12715		0.10812	0.10861		0.07562	0.07672		0.08372	0.0823		0.09506	0.09221
1432.38	0.12721	0.12768		0.10786	0.10861		0.07579	0.07688		0.08411	0.08229		0.09722	0.09324
1432.86	0.12722	0.12828		0.10763	0.10864		0.07596	0.07704		0.08352	0.08232		0.0973	0.09436
1433.34	0.12726	0.12892		0.10773	0.10869		0.07662	0.07721		0.08306	0.08236		0.09641	0.09548
1433.82	0.12801	0.12955		0.10809	0.10874		0.07769	0.07735		0.08267	0.08227		0.09568	0.09638
1434.31	0.13001	0.13014		0.10842	0.10871		0.07822	0.07745		0.08246	0.08201		0.09628	0.09701
1434.79	0.13261	0.13071		0.10881	0.10863		0.07777	0.07753		0.08284	0.08164		0.09812	0.09747
1435.27	0.13441	0.13125		0.10977	0.10852		0.07744	0.07756		0.08285	0.0812		0.09917	0.09782
1435.75	0.13451	0.13172		0.11101	0.10841		0.07794	0.07753		0.08121	0.08062		0.09746	0.09796
1436.24	0.1325	0.13223		0.11118	0.10837		0.07838	0.07752		0.07748	0.07999		0.0923	0.09804
1436.72	0.12868	0.1329		0.10949	0.10842		0.07778	0.0776		0.07215	0.07952		0.08464	0.09837
1437.2	0.12454	0.13368		0.1068	0.1085		0.07656	0.07772		0.06661	0.07919		0.07675	0.0989
1437.68	0.12566	0.13448		0.10541	0.10856		0.07581	0.07784		0.06603	0.07893		0.07726	0.09949
1438.16	0.1321	0.13523		0.10558	0.10856		0.07617	0.07793		0.07145	0.07868		0.08818	0.10003
1438.65	0.13624	0.13594		0.10555	0.10853		0.07717	0.07799		0.07569	0.0784		0.09675	0.1005
1439.13	0.13818	0.13663		0.10561	0.10849		0.07812	0.07806		0.07819	0.07813		0.10206	0.10097
1439.61	0.13905	0.13733		0.10605	0.10848		0.07878	0.07815		0.07919	0.07789		0.10513	0.10142
1440.09	0.14015	0.13802		0.10692	0.10849		0.07942	0.07828		0.07928	0.07767		0.1072	0.10179
1440.57	0.14166	0.1387		0.1081	0.10849		0.07981	0.07843		0.07941	0.07744		0.10903	0.10208
1441.06	0.14261	0.13944		0.10928	0.10847		0.07941	0.0786		0.07989	0.07726		0.10988	0.10246
1441.54	0.14281	0.14029		0.11005	0.10843		0.0786	0.07877		0.08014	0.07712		0.10915	0.10304
1442.02	0.14311	0.14125		0.1101	0.10839		0.07824	0.07894		0.07954	0.07699		0.10771	0.10386
1442.5	0.14407	0.14221		0.10954	0.10839		0.07847	0.07915		0.07854	0.0769		0.10703	0.10485
1442.98	0.14514	0.14298		0.10875	0.10839		0.07873	0.07936		0.07827	0.07685		0.10727	0.10569
1443.47	0.14556	0.14359		0.10843	0.10836		0.07892	0.07954		0.07919	0.07679		0.10767	0.10624
1443.95	0.14558	0.14408		0.109	0.10836		0.07961	0.07973		0.08045	0.07667		0.10816	0.10646
1444.43	0.14535	0.14443		0.1098	0.10842		0.08052	0.07998		0.0806	0.0764		0.10862	0.10629
1444.91	0.14429	0.14466		0.10985	0.10852		0.08063	0.08027		0.07923	0.07593		0.10844	0.10577
1445.4	0.14294	0.14479		0.10946	0.10861		0.08021	0.08057		0.07742	0.07531		0.10791	0.105
1445.88	0.14283	0.14481		0.10953	0.10871		0.08051	0.08085		0.07618	0.07459		0.10797	0.10406
1446.36	0.14411	0.1447		0.10976	0.10877		0.08146	0.0811		0.07552	0.0738		0.1083	0.10292
1446.84	0.14529	0.14448		0.10944	0.10878		0.08182	0.08131		0.07469	0.07296		0.10761	0.10167
1447.32	0.14533	0.14424		0.10891	0.10876		0.08124	0.0815		0.07301	0.07218		0.10534	0.10048
1447.81	0.14477	0.14399		0.10883	0.10873		0.08041	0.08166		0.07034	0.0715		0.10131	0.09942
1448.29	0.14446	0.1437		0.10889	0.10871		0.07976	0.0818		0.06655	0.07087		0.09525	0.09845
1448.77	0.14471	0.14336		0.10852	0.10869		0.07973	0.08192		0.06329	0.07025		0.09071	0.09753
1449.25	0.14501	0.14296		0.10854	0.10869		0.08063	0.08202		0.0648	0.06967		0.09414	0.09667
1449.73	0.14478	0.1425		0.10918	0.10869		0.08111	0.08212		0.06868	0.06915		0.10019	0.09593
1450.22	0.14437	0.14198		0.10947	0.10869		0.08073	0.0822		0.07118	0.06872		0.10307	0.0953
1450.7	0.14431	0.14146		0.10921	0.10872		0.08036	0.08226		0.07227	0.06835		0.10301	0.09459
1451.18	0.14452	0.14095		0.10891	0.1088		0.08078	0.08231		0.073	0.06793		0.10187	0.09369
1451.66	0.14426	0.14037		0.1087	0.10892		0.08178	0.08235		0.07343	0.06743		0.10047	0.09261
1452.15	0.14304	0.13966		0.10817	0.10905		0.08267	0.08237		0.07256	0.0668		0.09804	0.09134
1452.63	0.14128	0.13875		0.10729	0.10913		0.08299	0.08235		0.07016	0.06602		0.09479	0.08984
1453.11	0.14059	0.13766		0.1072	0.10914		0.08304	0.08227		0.06826	0.06509		0.09377	0.08811
1453.59	0.1415	0.1365		0.10843	0.10913		0.08367	0.08213		0.06864	0.06413		0.09606	0.08632
1454.07	0.14207	0.13542		0.10933	0.10911		0.08459	0.08195		0.06978	0.06327		0.09776	0.08472
1454.56	0.14129	0.13442		0.10875	0.10908		0.08475	0.08175		0.06953	0.06251		0.09609	0.08331
1455.04	0.1397	0.13345		0.10741	0.10903		0.08411	0.08155		0.06705	0.06185		0.09136	0.08207
1455.52	0.13756	0.13249		0.10683	0.10898		0.08349	0.08133		0.06247	0.06129		0.08479	0.08099
1456	0.13448	0.13153		0.10785	0.10894		0.08323	0.08111		0.0571	0.06083		0.07734	0.08009
1456.48	0.1304	0.1306		0.10978	0.10892		0.08315	0.08088		0.05359	0.06049		0.07059	0.07943
1456.97	0.12478	0.12971		0.11135	0.10894		0.0834	0.08061		0.05296	0.06029		0.06428	0.0791
1457.45	0.11602	0.12887		0.1115	0.10903		0.08336	0.08027		0.05277	0.06021		0.0535	0.07904
1457.93	0.11046	0.12804		0.1099	0.10918		0.08119	0.07988		0.04894	0.06017		0.04048	0.07892
1458.41	0.11381	0.12718		0.11055	0.10933		0.08046	0.0795		0.04506	0.06011		0.03908	0.07862
1458.89	0.11687	0.12627		0.11209	0.10949		0.08155	0.07914		0.04338	0.06		0.04262	0.07813
1459.38	0.11783	0.12531		0.11076	0.10963		0.08093	0.07875		0.04357	0.05981		0.04833	0.07739
1459.86	0.1184	0.12429		0.10764	0.10976		0.0782	0.0783		0.0473	0.05957		0.05788	0.07647
1460.34	0.1196	0.12321		0.10662	0.10986		0.0763	0.07778		0.05375	0.05931		0.06898	0.07553
1460.82	0.12055	0.12207		0.10714	0.10993		0.07566	0.0772		0.05926	0.05906		0.0772	0.07466
1461.31	0.12071	0.1209		0.10767	0.10999		0.07515	0.07656		0.06237	0.05887		0.08201	0.07396
1461.79	0.12037	0.11973		0.10853	0.11007		0.07443	0.07589		0.06391	0.0587		0.08519	0.07338
1462.27	0.11976	0.11855		0.10989	0.11019		0.07375	0.07524		0.06456	0.05847		0.08714	0.07271
1462.75	0.11884	0.11735		0.11098	0.11031		0.07321	0.07457		0.0642	0.05815		0.08705	0.07194
1463.23	0.11767	0.11613		0.1115	0.1104		0.0728	0.07385		0.06314	0.05778		0.08551	0.0711
1463.72	0.11623	0.11489		0.11157	0.11047		0.07251	0.07306		0.06229	0.05737		0.08377	0.07021
1464.2	0.11445	0.11366		0.11108	0.11053		0.07205	0.07222		0.06179	0.0569		0.08114	0.06923
1464.68	0.11285	0.11245		0.11062	0.11059		0.07141	0.07134		0.06095	0.05638		0.07629	0.06821
1465.16	0.11231	0.11126		0.11112	0.11066		0.07121	0.07044		0.05883	0.05592		0.06887	0.06736
1465.64	0.11244	0.1101		0.112	0.11073		0.07127	0.06953		0.05483	0.05558		0.06177	0.06679
1466.13	0.11116	0.10899		0.11125	0.11081		0.07009	0.0686		0.05302	0.05535		0.06418	0.06646
1466.61	0.1095	0.10793		0.11027	0.11088		0.06862	0.06765		0.05497	0.05521		0.07167	0.0663
1467.09	0.10902	0.10691		0.11013	0.11095		0.06767	0.06668		0.05755	0.0551		0.07679	0.06616
1467.57	0.1096	0.10588		0.11063	0.111		0.06703	0.06573		0.05994	0.055		0.07937	0.06595
1468.05	0.11038	0.10484		0.1114	0.11104		0.06645	0.06485		0.06161	0.05488		0.0802	0.06571
1468.54	0.11053	0.1038		0.1118	0.11106		0.0658	0.0641		0.06222	0.05475		0.08019	0.06548
1469.02	0.11007	0.1028		0.11165	0.11107		0.06538	0.0635		0.06258	0.05461		0.0804	0.06531
1469.5	0.10896	0.10189		0.11156	0.11113		0.06525	0.06309		0.06329	0.05452		0.08093	0.0653
1469.98	0.1071	0.10104		0.1121	0.11122		0.06494	0.06286		0.06382	0.05449		0.08086	0.06546
1470.47	0.10496	0.10023		0.1129	0.11131		0.06433	0.0628		0.06338	0.0545		0.07952	0.06571
1470.95	0.10292	0.09945		0.11338	0.11135		0.06339	0.06286		0.06161	0.05452		0.0767	0.06603
1471.43	0.10092	0.09868		0.1137	0.11134		0.06212	0.063		0.05845	0.05452		0.07184	0.06635
1471.91	0.09869	0.09792		0.1143	0.11136		0.06096	0.06319		0.05419	0.05446		0.06355	0.06664
1472.39	0.09536	0.09713		0.11451	0.11143		0.06061	0.06341		0.04899	0.05435		0.04976	0.06686
1472.88	0.09031	0.0962		0.11258	0.11156		0.0609	0.06369		0.04359	0.05418		0.03428	0.06691
1473.36	0.08701	0.09505		0.11026	0.1117		0.06021	0.06398		0.04059	0.05391		0.03108	0.06657
1473.84	0.08615	0.09379		0.10954	0.11181		0.05815	0.0642		0.0391	0.0535		0.03461	0.06583
1474.32	0.08589	0.09269		0.10849	0.11194		0.05528	0.06439		0.03949	0.05302		0.04041	0.06508
1474.8	0.08635	0.09176		0.10807	0.11213		0.05406	0.06461		0.04362	0.05256		0.05047	0.06455
1475.29	0.08702	0.09087		0.1093	0.11229		0.05505	0.06486		0.04773	0.05209		0.05884	0.06413
1475.77	0.08731	0.0899		0.11091	0.11232		0.0566	0.06504		0.0495	0.05156		0.06237	0.06366
1476.25	0.08694	0.08884		0.11227	0.11226		0.05804	0.06511		0.04882	0.05095		0.06087	0.06305
1476.73	0.08563	0.08774		0.11317	0.11219		0.05916	0.06508		0.04573	0.05025		0.05499	0.0623
1477.22	0.08393	0.08665		0.11251	0.11216		0.05938	0.06501		0.04348	0.04951		0.05144	0.0615
1477.7	0.08388	0.08562		0.11099	0.11217		0.05892	0.06491		0.0463	0.04879		0.05691	0.06077
1478.18	0.08481	0.08465		0.11075	0.11222		0.05914	0.06478		0.0499	0.04811		0.06358	0.06017
1478.66	0.0855	0.08375		0.11159	0.11229		0.06026	0.06461		0.05185	0.04749		0.06777	0.05968
1479.14	0.08553	0.08292		0.11258	0.1124		0.06192	0.06442		0.05225	0.0469		0.06998	0.05928
1479.63	0.08503	0.08217		0.11296	0.11253		0.06376	0.06422		0.05159	0.04634		0.07092	0.05898
1480.11	0.08455	0.08153		0.11278	0.11269		0.06579	0.06402		0.05061	0.04586		0.07101	0.0588
1480.59	0.0842	0.08101		0.11275	0.11287		0.06802	0.06382		0.04983	0.04549		0.07011	0.05873
1481.07	0.08348	0.08062		0.1132	0.11309		0.07011	0.06361		0.04894	0.04521		0.06752	0.05874
1481.55	0.08187	0.08037		0.11368	0.11332		0.07198	0.06337		0.04717	0.04492		0.06302	0.05876
1482.04	0.08004	0.0801		0.11382	0.1135		0.07455	0.06303		0.04521	0.04449		0.05947	0.05874
1482.52	0.07982	0.0798		0.114	0.11363		0.07838	0.06263		0.04538	0.04399		0.06123	0.05872
1483	0.08113	0.07956		0.11451	0.11377		0.08168	0.06219		0.04724	0.04351		0.06615	0.0588
1483.48	0.08212	0.07949		0.11501	0.11392		0.08278	0.06172		0.04845	0.04314		0.06963	0.05908
1483.96	0.08197	0.07958		0.11527	0.11408		0.08147	0.06121		0.04843	0.04291		0.07092	0.05957
1484.45	0.08118	0.07973		0.11521	0.11423		0.07824	0.06065		0.04795	0.04272		0.07115	0.06011
1484.93	0.08058	0.07992		0.11475	0.11438		0.07379	0.0601		0.04766	0.04251		0.07115	0.06057
1485.41	0.08053	0.08018		0.11413	0.11453		0.06872	0.05956		0.04758	0.04231		0.07099	0.06105
1485.89	0.08079	0.08054		0.11399	0.11469		0.06338	0.05901		0.04722	0.04215		0.06989	0.06158
1486.38	0.08089	0.08099		0.11468	0.11487		0.05828	0.05843		0.04562	0.04206		0.0671	0.06218
1486.86	0.08061	0.08153		0.11561	0.11507		0.0544	0.05783		0.04249	0.042		0.06314	0.06286
1487.34	0.07994	0.08214		0.11589	0.11529		0.05207	0.05719		0.03888	0.04189		0.05892	0.06354
1487.82	0.07949	0.08277		0.11539	0.11553		0.05	0.05651		0.03607	0.04168		0.05499	0.06406
1488.3	0.08112	0.08341		0.11483	0.11578		0.04718	0.0558		0.03574	0.04135		0.05461	0.06427
1488.79	0.08347	0.08402		0.11494	0.11602		0.04573	0.0551		0.03763	0.04095		0.05829	0.06415
1489.27	0.08296	0.08466		0.1152	0.11622		0.04586	0.0544		0.03779	0.04054		0.05864	0.06401
1489.75	0.07929	0.08541		0.11484	0.11644		0.04578	0.05367		0.0341	0.04019		0.05176	0.06407
1490.23	0.07479	0.08633		0.11392	0.1167		0.04433	0.05287		0.0274	0.03994		0.03947	0.06444
1490.71	0.07441	0.08749		0.11414	0.11697		0.0418	0.05201		0.02274	0.03993		0.03214	0.06536
1491.2	0.07939	0.08889		0.11673	0.11709		0.04073	0.05117		0.02422	0.04024		0.03738	0.06695
1491.68	0.08645	0.09038		0.11981	0.11702		0.04234	0.05039		0.03094	0.04083		0.051	0.06887
1492.16	0.09255	0.09185		0.12079	0.11713		0.04432	0.04971		0.03897	0.0415		0.06532	0.07065
1492.64	0.09637	0.09324		0.12013	0.11755		0.045	0.04909		0.04437	0.04196		0.0751	0.072
1493.13	0.09881	0.09441		0.11953	0.11792		0.04488	0.04839		0.04688	0.04194		0.08047	0.07279
1493.61	0.10075	0.09541		0.11965	0.11813		0.0448	0.04756		0.04739	0.04156		0.08295	0.07315
1494.09	0.10255	0.09631		0.12003	0.11824		0.04497	0.04665		0.04699	0.04095		0.08416	0.07321
1494.57	0.10405	0.09725		0.12003	0.1183		0.04495	0.04573		0.04679	0.04029		0.08517	0.07312
1495.05	0.10463	0.09829		0.11948	0.11835		0.0442	0.04485		0.04656	0.03964		0.08531	0.07299
1495.54	0.10396	0.09941		0.11846	0.11844		0.04287	0.04406		0.04468	0.03898		0.0832	0.07283
1496.02	0.10247	0.10058		0.11717	0.11858		0.04165	0.04337		0.04046	0.03829		0.07827	0.07265
1496.5	0.1006	0.10182		0.11596	0.11874		0.04099	0.04281		0.03478	0.03763		0.07039	0.07254
1496.98	0.09991	0.10316		0.11604	0.11893		0.04153	0.04238		0.03047	0.03704		0.06274	0.07254
1497.46	0.10429	0.10459		0.11803	0.11912		0.04366	0.04207		0.03342	0.03653		0.06711	0.07264
1497.95	0.10939	0.10601		0.11891	0.1193		0.04492	0.04189		0.03843	0.03601		0.07604	0.07271
1498.43	0.11175	0.10745		0.11878	0.11945		0.04514	0.04187		0.04049	0.03544		0.07989	0.07275
1498.91	0.11169	0.10901		0.11867	0.1196		0.04542	0.04205		0.03938	0.03491		0.07849	0.07293
1499.39	0.11127	0.11071		0.11918	0.11977		0.04675	0.04239		0.03622	0.03449		0.07422	0.07334
1499.87	0.11498	0.11257		0.12016	0.11997		0.04795	0.04286		0.03598	0.0342		0.07591	0.07403
1500.36	0.12037	0.11456		0.1206	0.12022		0.04718	0.04342		0.03938	0.03408		0.0839	0.07504
1500.84	0.12345	0.11666		0.12092	0.12046		0.04642	0.04403		0.04189	0.03412		0.09011	0.07629
1501.32	0.12516	0.11892		0.12151	0.12068		0.04662	0.04462		0.04299	0.03431		0.09422	0.07778
1501.8	0.12627	0.1214		0.12197	0.12085		0.0472	0.04518		0.04303	0.0347		0.09665	0.07955
1502.29	0.12741	0.1241		0.12216	0.12106		0.04754	0.04569		0.04281	0.03529		0.09741	0.08165
1502.77	0.12982	0.12687		0.12262	0.12136		0.04789	0.04616		0.04418	0.03577		0.09898	0.08367
1503.25	0.13353	0.12955		0.12325	0.12162		0.04861	0.04661		0.04718	0.03589		0.10307	0.08514
1503.73	0.13702	0.1322		0.12352	0.12182		0.04939	0.04703		0.04915	0.03579		0.10695	0.08622
1504.21	0.13961	0.13493		0.12353	0.122		0.04968	0.04741		0.04867	0.03567		0.10804	0.08722
1504.7	0.14122	0.13781		0.12302	0.12222		0.04918	0.04778		0.04613	0.03567		0.10586	0.08842
1505.18	0.1412	0.14082		0.12106	0.12247		0.04831	0.04819		0.04223	0.03583		0.10046	0.08987
1505.66	0.13865	0.14388		0.1178	0.12269		0.04793	0.0486		0.03707	0.03612		0.09124	0.09156
1506.14	0.13292	0.14695		0.11607	0.12284		0.04828	0.04895		0.02938	0.03648		0.07531	0.0933
1506.62	0.12632	0.15008		0.12252	0.12299		0.04808	0.04921		0.01676	0.03682		0.0509	0.09478
1507.11	0.12562	0.15334		0.13332	0.12321		0.04589	0.04955		0.00291	0.0371		0.03357	0.09596
1507.59	0.1279	0.15667		0.12772	0.12347		0.04247	0.05006		-0.0071	0.03736		0.0307	0.09708
1508.07	0.13317	0.15997		0.11545	0.12371		0.04009	0.05065		-0.00699	0.03758		0.03561	0.09821
1508.55	0.14393	0.16324		0.11574	0.12395		0.0427	0.05125		0.00568	0.03776		0.0495	0.09936
1509.04	0.15657	0.16655		0.12019	0.12423		0.04748	0.05183		0.02136	0.03797		0.06892	0.10058
1509.52	0.16773	0.16995		0.12408	0.12456		0.05179	0.05241		0.03408	0.03824		0.08832	0.10192
1510	0.17432	0.17342		0.12726	0.12492		0.05477	0.05301		0.0403	0.03861		0.10159	0.10346
1510.48	0.17784	0.17695		0.12914	0.12531		0.05651	0.05367		0.04267	0.03913		0.11033	0.10528
1510.96	0.18192	0.18049		0.12855	0.12568		0.05704	0.05436		0.04563	0.03973		0.11892	0.10721
1511.45	0.18747	0.18393		0.12689	0.12599		0.05701	0.05497		0.0493	0.04024		0.1268	0.10894
1511.93	0.19259	0.18725		0.126	0.12623		0.05691	0.05549		0.05127	0.04063		0.13132	0.11044
1512.41	0.19595	0.19047		0.12568	0.12641		0.05665	0.05596		0.05056	0.04091		0.13138	0.11176
1512.89	0.19901	0.19362		0.12575	0.12657		0.05687	0.05646		0.04869	0.04113		0.12929	0.11297
1513.37	0.20541	0.19679		0.12687	0.12676		0.05853	0.057		0.05058	0.04143		0.13304	0.11429
1513.86	0.21297	0.19997		0.12843	0.12695		0.06021	0.05753		0.05593	0.04187		0.14227	0.11577
1514.34	0.21842	0.20308		0.12951	0.12712		0.06112	0.05802		0.06014	0.04234		0.14914	0.1172
1514.82	0.222	0.20613		0.12992	0.1273		0.06158	0.05853		0.06201	0.04278		0.15155	0.11851
1515.3	0.22438	0.20914		0.12936	0.12751		0.06135	0.05909		0.06104	0.04318		0.14917	0.11968
1515.78	0.22675	0.21218		0.12804	0.12774		0.06048	0.0597		0.05775	0.04361		0.14386	0.12091
1516.27	0.22933	0.21531		0.12751	0.12799		0.05992	0.06032		0.05451	0.04421		0.13973	0.12241
1516.75	0.23013	0.21847		0.12854	0.12827		0.06008	0.06093		0.05118	0.045		0.13575	0.12421
1517.23	0.22806	0.2216		0.13008	0.12856		0.06063	0.06155		0.04483	0.04596		0.12656	0.12624
1517.71	0.22433	0.22465		0.1295	0.12888		0.06135	0.06216		0.03595	0.04703		0.11162	0.12839
1518.2	0.22616	0.22764		0.12676	0.12925		0.06197	0.06277		0.03789	0.04824		0.11149	0.13068
1518.68	0.23432	0.2306		0.12837	0.12971		0.06308	0.06339		0.05114	0.04967		0.13186	0.13331
1519.16	0.24074	0.23344		0.13103	0.13016		0.06454	0.06403		0.05988	0.05117		0.14736	0.13618
1519.64	0.24423	0.23613		0.13146	0.13049		0.06576	0.0647		0.06314	0.05245		0.15386	0.13877
1520.12	0.24518	0.23881		0.13011	0.13076		0.06661	0.06539		0.06268	0.0536		0.15322	0.14108
1520.61	0.24397	0.24147		0.12873	0.13102		0.06721	0.06608		0.05882	0.05473		0.14516	0.14323
1521.09	0.24136	0.24403		0.12917	0.13123		0.06834	0.06672		0.05103	0.05583		0.12854	0.14522
1521.57	0.23809	0.24638		0.13124	0.13138		0.07194	0.06734		0.04051	0.05686		0.10941	0.14698
1522.05	0.23449	0.24843		0.13132	0.13149		0.07528	0.06798		0.03355	0.05774		0.10533	0.14833
1522.53	0.23316	0.25014		0.13038	0.13176		0.0721	0.06865		0.03381	0.05833		0.11567	0.14906
1523.02	0.23647	0.25163		0.13213	0.13232		0.06769	0.06929		0.03838	0.0586		0.12655	0.14932
1523.5	0.24422	0.25293		0.135	0.13279		0.06669	0.06985		0.04701	0.05861		0.13833	0.14946
1523.98	0.25098	0.25405		0.13532	0.13294		0.06814	0.07038		0.05553	0.05862		0.14894	0.14981
1524.46	0.25358	0.25508		0.13381	0.13297		0.06951	0.0711		0.05997	0.05888		0.15469	0.15073
1524.95	0.25424	0.25636		0.13252	0.13301		0.07054	0.07207		0.06148	0.05932		0.15621	0.15201
1525.43	0.25425	0.25804		0.13162	0.13324		0.07085	0.07289		0.06044	0.05986		0.15311	0.15299
1525.91	0.25398	0.2597		0.13066	0.13362		0.06918	0.07351		0.05684	0.06049		0.14515	0.15351
1526.39	0.25531	0.26115		0.13061	0.13404		0.06745	0.07404		0.05598	0.06115		0.14247	0.15381
1526.87	0.25894	0.26242		0.13226	0.13442		0.06972	0.07455		0.06074	0.06187		0.15133	0.15408
1527.36	0.26228	0.26363		0.13401	0.13473		0.07278	0.07506		0.06457	0.06263		0.15866	0.15439
1527.84	0.2644	0.26491		0.13526	0.13508		0.07419	0.07562		0.06596	0.06329		0.16032	0.15465
1528.32	0.26544	0.26615		0.13596	0.13546		0.07396	0.07617		0.06621	0.0638		0.15821	0.15477
1528.8	0.26705	0.26723		0.13679	0.13584		0.07449	0.07668		0.06668	0.06415		0.15651	0.15471
1529.28	0.27076	0.26821		0.13812	0.13619		0.07718	0.07717		0.06826	0.06446		0.15875	0.15461
1529.77	0.27483	0.26917		0.13902	0.13656		0.07969	0.0777		0.07147	0.06488		0.16535	0.1547
1530.25	0.27643	0.27018		0.13914	0.13696		0.08049	0.07828		0.07484	0.06546		0.17167	0.15506
1530.73	0.27626	0.27131		0.13915	0.13736		0.08084	0.07889		0.07707	0.06612		0.17487	0.15543
1531.21	0.27591	0.27244		0.13926	0.13771		0.08124	0.07949		0.07809	0.06667		0.17547	0.15545
1531.69	0.27525	0.27349		0.13916	0.13801		0.08126	0.08009		0.0774	0.06708		0.17315	0.15515
1532.18	0.27406	0.27447		0.13891	0.13828		0.08131	0.08069		0.07458	0.0674		0.16792	0.15469
1532.66	0.27396	0.27532		0.1389	0.13856		0.08249	0.08129		0.07117	0.06765		0.1636	0.15414
1533.14	0.275	0.276		0.13865	0.13888		0.0843	0.08192		0.06849	0.06776		0.16193	0.1534
1533.62	0.27473	0.27649		0.1369	0.1392		0.08559	0.08257		0.06409	0.06768		0.15696	0.15231
1534.11	0.2736	0.27696		0.13333	0.13945		0.08638	0.08326		0.05607	0.06765		0.1428	0.15124
1534.59	0.27842	0.27758		0.13358	0.13973		0.08765	0.084		0.05638	0.06801		0.13385	0.15077
1535.07	0.28425	0.27836		0.1393	0.14006		0.08858	0.08477		0.06982	0.06873		0.14793	0.15093
1535.55	0.28401	0.27918		0.14238	0.14041		0.08886	0.08558		0.07778	0.06957		0.16127	0.15133
1536.03	0.28218	0.27982		0.14324	0.14072		0.08974	0.08641		0.0801	0.07028		0.16803	0.15147
1536.52	0.28174	0.28021		0.14352	0.14099		0.09166	0.08724		0.08061	0.07078		0.17109	0.15121
1537	0.28252	0.28034		0.14346	0.14123		0.09351	0.0881		0.08108	0.07108		0.17238	0.15045
1537.48	0.2828	0.28023		0.14279	0.14148		0.09398	0.08906		0.08124	0.07113		0.17205	0.14918
1537.96	0.2822	0.27989		0.14179	0.14171		0.09336	0.09014		0.08033	0.07102		0.16906	0.14774
1538.44	0.2813	0.27939		0.14094	0.14192		0.09271	0.09118		0.07759	0.07093		0.16221	0.1465
1538.93	0.28094	0.27888		0.14044	0.14219		0.09214	0.09214		0.0724	0.07098		0.15014	0.14557
1539.41	0.28321	0.27851		0.14118	0.14257		0.08983	0.09306		0.06483	0.07131		0.12995	0.1451
1539.89	0.28856	0.27824		0.14574	0.14296		0.08129	0.094		0.05795	0.0718		0.09938	0.14495
1540.37	0.28119	0.27776		0.14972	0.14327		0.07254	0.09495		0.05896	0.07219		0.08194	0.14472
1540.86	0.26623	0.27703		0.1453	0.14354		0.08005	0.09593		0.06217	0.07248		0.0968	0.14434
1541.34	0.26412	0.27611		0.14233	0.1438		0.09103	0.09695		0.06187	0.07272		0.11633	0.14384
1541.82	0.26769	0.27504		0.14285	0.14407		0.09677	0.09796		0.06004	0.07289		0.12593	0.14319
1542.3	0.27139	0.27386		0.14469	0.14434		0.09966	0.09895		0.0576	0.0731		0.12865	0.14263
1542.78	0.27175	0.27263		0.14612	0.14468		0.1004	0.10005		0.05673	0.07358		0.12919	0.14265
1543.27	0.266	0.27146		0.14415	0.1452		0.09932	0.10137		0.06116	0.07461		0.13139	0.14364
1543.75	0.26278	0.27054		0.14167	0.146		0.10008	0.10281		0.0661	0.07628		0.13371	0.14537
1544.23	0.2648	0.26954		0.14166	0.14682		0.10304	0.10403		0.06997	0.07765		0.13615	0.1464
1544.71	0.26881	0.26825		0.14314	0.14746		0.10642	0.10507		0.07352	0.07853		0.13872	0.14674
1545.19	0.27109	0.26664		0.14396	0.14766		0.10837	0.10589		0.07475	0.07882		0.13763	0.1464
1545.68	0.26889	0.26472		0.14352	0.14734		0.10884	0.10661		0.07292	0.07843		0.13175	0.14514
1546.16	0.26229	0.26261		0.14378	0.14692		0.10976	0.10742		0.07317	0.07781		0.13278	0.14357
1546.64	0.25866	0.26034		0.14534	0.14651		0.11147	0.10831		0.07858	0.07715		0.14582	0.14195
1547.12	0.2584	0.25794		0.14642	0.1461		0.11263	0.10925		0.08347	0.0765		0.15615	0.14034
1547.6	0.25873	0.25542		0.14719	0.14571		0.11354	0.1102		0.08652	0.07584		0.161	0.13873
1548.09	0.2591	0.25278		0.14775	0.14534		0.11461	0.11114		0.08824	0.07516		0.16258	0.1371
1548.57	0.25877	0.25005		0.14781	0.14499		0.11581	0.11211		0.08892	0.07447		0.16257	0.13552
1549.05	0.25643	0.24727		0.14747	0.14467		0.11658	0.11314		0.08861	0.07382		0.16121	0.13405
1549.53	0.25194	0.24447		0.14716	0.14437		0.11678	0.11423		0.08697	0.0732		0.15714	0.13268
1550.02	0.24585	0.24166		0.14711	0.14401		0.11708	0.11537		0.08288	0.0725		0.1483	0.13119
1550.5	0.23793	0.23894		0.14734	0.14361		0.11792	0.11653		0.07626	0.07179		0.13514	0.12953
1550.98	0.23168	0.23628		0.14726	0.14332		0.11899	0.11768		0.07431	0.07128		0.12982	0.12811
1551.46	0.23214	0.23352		0.14679	0.14312		0.12045	0.11883		0.08091	0.07089		0.13945	0.12697
1551.94	0.23448	0.23066		0.14692	0.14298		0.12235	0.12002		0.08691	0.07059		0.14926	0.12608
1552.43	0.23523	0.22777		0.1479	0.14286		0.12396	0.12127		0.08932	0.07038		0.15347	0.1254
1552.91	0.23415	0.2249		0.14931	0.14276		0.12486	0.12257		0.08894	0.07028		0.15348	0.12497
1553.39	0.23147	0.22208		0.1502	0.14266		0.12546	0.12388		0.08671	0.07032		0.15144	0.1248
1553.87	0.22719	0.21932		0.14991	0.14258		0.12629	0.1252		0.08299	0.07053		0.14752	0.12491
1554.35	0.22077	0.21662		0.14849	0.14253		0.12718	0.12654		0.07717	0.0709		0.13997	0.12524
1554.84	0.21112	0.21395		0.14644	0.14251		0.12809	0.12788		0.06939	0.07131		0.12754	0.12556
1555.32	0.20305	0.21128		0.14603	0.14254		0.13013	0.12911		0.06743	0.07139		0.11953	0.12527
1555.8	0.2041	0.20871		0.1476	0.14266		0.13227	0.13005		0.07417	0.07108		0.12578	0.12394
1556.28	0.20565	0.20595		0.14755	0.14288		0.13298	0.13067		0.07827	0.07066		0.13196	0.12189
1556.77	0.20427	0.20281		0.14578	0.143		0.13277	0.13136		0.07859	0.07026		0.1331	0.11996
1557.25	0.20114	0.19957		0.14346	0.14303		0.13215	0.13225		0.07638	0.06983		0.12929	0.1184
1557.73	0.19749	0.19642		0.14111	0.14307		0.1311	0.13325		0.07155	0.06937		0.11927	0.11707
1558.21	0.19315	0.19338		0.13739	0.14318		0.12819	0.1343		0.06116	0.06889		0.0976	0.11585
1558.69	0.18396	0.1904		0.12826	0.14335		0.12044	0.13534		0.03576	0.06842		0.05308	0.11469
1559.18	0.16389	0.18732		0.11248	0.14349		0.11414	0.13634		-0.000296	0.06804		0.0082	0.11364
1559.66	0.15525	0.18422		0.10672	0.14361		0.12143	0.13732		0.000721	0.06782		0.01985	0.11275
1560.14	0.15715	0.18124		0.10874	0.1438		0.12835	0.13834		0.0119	0.06778		0.03298	0.11208
1560.62	0.16311	0.17845		0.12475	0.14413		0.14054	0.13941		0.03108	0.06795		0.05349	0.11166
1561.1	0.17142	0.17584		0.14632	0.14458		0.14943	0.14053		0.06037	0.06833		0.09421	0.11146
1561.59	0.17427	0.17334		0.15186	0.14507		0.1484	0.14174		0.0735	0.06882		0.11483	0.11139
1562.07	0.17455	0.17081		0.15292	0.14547		0.147	0.14299		0.07932	0.06923		0.12388	0.11119
1562.55	0.17392	0.16821		0.15372	0.14585		0.14692	0.14421		0.08337	0.0696		0.12977	0.11101
1563.03	0.17274	0.16559		0.15443	0.14623		0.14799	0.14535		0.08648	0.06999		0.13374	0.11088
1563.51	0.1713	0.16302		0.15484	0.14662		0.14958	0.14644		0.08851	0.0704		0.13558	0.11077
1564	0.1697	0.16054		0.15487	0.14703		0.15081	0.14748		0.08881	0.07085		0.13564	0.11074
[truncated: 5,053 more rows]

## Sheet: S-Fig.3a
	SA-1			SA-2			SA-3					NaOH-1			NaOH-2
Binding Energy	Intensity		Binding Energy	Intensity		Binding Energy	Intensity				Binding Energy	Intensity		Binding Energy	Intensity
eV	a.u.		eV	a.u.		eV	a.u.				eV	a.u.		eV	a.u.
Characteristic Energy eV	1486.7		Characteristic Energy eV	1486.7		Characteristic Energy eV	1486.7				Characteristic Energy eV	1486.7		Characteristic Energy eV	1486.7
BE_SuS 1	CPS_SuS 1		BE_SuS 1	CPS_SuS 1		BE_SuS 1	CPS_SuS 1				BE_SuS 1	CPS_SuS 1		BE_SuS 1	CPS_SuS 1
1350	11691.5		1350	11885		1350	9082				1350	16241.5		1350	7820
1349.2	11675.5		1349.2	11835.5		1349.2	9045				1349.2	16146.5		1349.2	7753.5
1348.4	11673.5		1348.4	11989.5		1348.4	9079.5				1348.4	16367.5		1348.4	7631.5
1347.6	11730		1347.6	11941.5		1347.6	9031				1347.6	16365		1347.6	7726
1346.8	11577		1346.8	11915		1346.8	8999.5				1346.8	16336.5		1346.8	7799.5
1346	11744.5		1346	11790.5		1346	9026.5				1346	16279.5		1346	7716.5
1345.2	11755		1345.2	11982.5		1345.2	9044				1345.2	16298.5		1345.2	7839
1344.4	11723.5		1344.4	11964		1344.4	8945.5				1344.4	16199.5		1344.4	7786
1343.6	11645.5		1343.6	12002.5		1343.6	8985.5				1343.6	16312		1343.6	7768
1342.8	11683		1342.8	11969		1342.8	9140.5				1342.8	16327.5		1342.8	7789
1342	11718.5		1342	12057		1342	9040.5				1342	16292		1342	7873.5
1341.2	11799.5		1341.2	11913.5		1341.2	8992.5				1341.2	16330		1341.2	7833.5
1340.4	11814.5		1340.4	12016		1340.4	9101				1340.4	16450.5		1340.4	7881.5
1339.6	11630		1339.6	11974		1339.6	8956.5				1339.6	16514.5		1339.6	7927
1338.8	11708		1338.8	11979		1338.8	8998.5				1338.8	16439		1338.8	7845.5
1338	11604.5		1338	12028		1338	9114				1338	16362.5		1338	7870
1337.2	11691.5		1337.2	12083		1337.2	9081.5				1337.2	16478		1337.2	7886.5
1336.4	11714		1336.4	11998.5		1336.4	8954				1336.4	16395.5		1336.4	7843
1335.6	11869.5		1335.6	11944.5		1335.6	9013.5				1335.6	16578		1335.6	7946.5
1334.8	11758.5		1334.8	11945		1334.8	9054				1334.8	16469		1334.8	7968
1334	11843.5		1334	12029.5		1334	9038.5				1334	16660.5		1334	7919.5
1333.2	11713.5		1333.2	12013.5		1333.2	9130.5				1333.2	16792.5		1333.2	7961.5
1332.4	11820.5		1332.4	12116.5		1332.4	9155				1332.4	16680		1332.4	7957
1331.6	11881.5		1331.6	12248.5		1331.6	9108.5				1331.6	16904.5		1331.6	8138
1330.8	11910		1330.8	12277.5		1330.8	9107.5				1330.8	16787.5		1330.8	7957
1330	11917.5		1330	12278		1330	9204.5				1330	16823.5		1330	8011.5
1329.2	11841.5		1329.2	12273.5		1329.2	9259.5				1329.2	16875.5		1329.2	8113
1328.4	11818.5		1328.4	12232		1328.4	9329				1328.4	16900.5		1328.4	8150.5
1327.6	11964.5		1327.6	12246		1327.6	9230.5				1327.6	17052.5		1327.6	8036
1326.8	11890		1326.8	12282.5		1326.8	9235.5				1326.8	16991.5		1326.8	8176.5
1326	11835.5		1326	12389.5		1326	9320.5				1326	17213		1326	8202
1325.2	12070.5		1325.2	12523.5		1325.2	9357				1325.2	16995.5		1325.2	8244
1324.4	12062		1324.4	12376		1324.4	9375				1324.4	17205		1324.4	8285.5
1323.6	12174.5		1323.6	12412.5		1323.6	9139				1323.6	17091		1323.6	8100.5
1322.8	12218.5		1322.8	12384.5		1322.8	9269.5				1322.8	17119		1322.8	8332.5
1322	12081		1322	12263		1322	9244.5				1322	17131.5		1322	8357.5
1321.2	12136.5		1321.2	12390.5		1321.2	9430.5				1321.2	17246.5		1321.2	8230
1320.4	12236		1320.4	12363		1320.4	9349.5				1320.4	17050		1320.4	8302
1319.6	12186		1319.6	12317		1319.6	9225.5				1319.6	17174		1319.6	8347
1318.8	12180		1318.8	12454		1318.8	9393.5				1318.8	17466.5		1318.8	8419
1318	12220.5		1318	12453		1318	9445.5				1318	17253		1318	8425
1317.2	12238		1317.2	12570		1317.2	9348.5				1317.2	17589		1317.2	8513.5
1316.4	12345		1316.4	12578.5		1316.4	9413.5				1316.4	17442		1316.4	8516.5
1315.6	12244.5		1315.6	12547		1315.6	9471				1315.6	17346		1315.6	8421
1314.8	12295		1314.8	12461		1314.8	9426				1314.8	17531		1314.8	8483
1314	12357.5		1314	12592.5		1314	9491				1314	17701		1314	8458.5
1313.2	12390.5		1313.2	12658		1313.2	9555.5				1313.2	17566		1313.2	8469.5
1312.4	12277.5		1312.4	12585.5		1312.4	9508.5				1312.4	17614.5		1312.4	8573.5
1311.6	12207		1311.6	12578		1311.6	9540.5				1311.6	17619		1311.6	8568.5
1310.8	12413.5		1310.8	12544		1310.8	9485				1310.8	17860		1310.8	8693.5
1310	12344.5		1310	12594		1310	9404				1310	17818		1310	8588
1309.2	12367.5		1309.2	12491.5		1309.2	9674.5				1309.2	17730		1309.2	8698.5
1308.4	12417		1308.4	12664.5		1308.4	9652.5				1308.4	17871.5		1308.4	8800.5
1307.6	12506.5		1307.6	12746		1307.6	9551				1307.6	17737.5		1307.6	8674
1306.8	12535		1306.8	12677		1306.8	9699				1306.8	17725.5		1306.8	8697
1306	12870.5		1306	12977.5		1306	9870.5				1306	17808		1306	8666.5
1305.2	12830		1305.2	13079		1305.2	9827.5				1305.2	18021.5		1305.2	8814.5
1304.4	12805		1304.4	13218.5		1304.4	9919.5				1304.4	18095.5		1304.4	8909.5
1303.6	12990		1303.6	13355.5		1303.6	9941				1303.6	18130.5		1303.6	8771.5
1302.8	12943		1302.8	13204.5		1302.8	10001				1302.8	18150		1302.8	8868.5
1302	13010.5		1302	13191		1302	10036.5				1302	18328		1302	9004
1301.2	12915.5		1301.2	13171		1301.2	10017.5				1301.2	18124.5		1301.2	8866.5
1300.4	12821		1300.4	13011.5		1300.4	9911.5				1300.4	18060		1300.4	8922.5
1299.6	12751.5		1299.6	13001		1299.6	9780				1299.6	18283.5		1299.6	8902
1298.8	12613.5		1298.8	12951		1298.8	9830				1298.8	18399		1298.8	8894.5
1298	12535.5		1298	12839.5		1298	9708.5				1298	18188		1298	9064
1297.2	12669.5		1297.2	12971.5		1297.2	9760				1297.2	18201		1297.2	9101
1296.4	12547.5		1296.4	12805.5		1296.4	9671.5				1296.4	18215.5		1296.4	9020
1295.6	12391		1295.6	12929		1295.6	9740				1295.6	18296		1295.6	8947.5
1294.8	12695		1294.8	12856.5		1294.8	9695				1294.8	18399.5		1294.8	8981
1294	12534.5		1294	12858.5		1294	9759.5				1294	18274.5		1294	9122
1293.2	12625.5		1293.2	12655		1293.2	9824				1293.2	18420		1293.2	9097
1292.4	12682.5		1292.4	12732.5		1292.4	9782.5				1292.4	18261		1292.4	9213.5
1291.6	12635.5		1291.6	12828.5		1291.6	9779.5				1291.6	18200.5		1291.6	9100.5
1290.8	12702.5		1290.8	12896		1290.8	9846				1290.8	18218		1290.8	9115
1290	12716		1290	12776.5		1290	9836				1290	18288.5		1290	9043.5
1289.2	12590.5		1289.2	12879		1289.2	9776.5				1289.2	18394.5		1289.2	9144.5
1288.4	12664.5		1288.4	12951		1288.4	9642				1288.4	18419		1288.4	9119
1287.6	12719.5		1287.6	13023		1287.6	9951				1287.6	18541.5		1287.6	9199.5
1286.8	12611		1286.8	13026		1286.8	9857				1286.8	18707		1286.8	9225
1286	12710		1286	12890		1286	9825.5				1286	18479.5		1286	9332.5
1285.2	12617.5		1285.2	13129		1285.2	9800				1285.2	18450.5		1285.2	9231
1284.4	12619		1284.4	12914.5		1284.4	9898.5				1284.4	18527.5		1284.4	9166
1283.6	12714.5		1283.6	12925.5		1283.6	9700.5				1283.6	18644.5		1283.6	9336.5
1282.8	12586		1282.8	12938		1282.8	9804.5				1282.8	18697.5		1282.8	9282
1282	12516.5		1282	12982.5		1282	9829.5				1282	18598		1282	9202.5
1281.2	12719.5		1281.2	12865.5		1281.2	9966				1281.2	18487.5		1281.2	9259.5
1280.4	12799		1280.4	12872		1280.4	9887				1280.4	18576		1280.4	9364
1279.6	12868.5		1279.6	13169		1279.6	9824				1279.6	18580		1279.6	9369
1278.8	12739.5		1278.8	13104.5		1278.8	9882.5				1278.8	18694		1278.8	9376.5
1278	12984		1278	13129		1278	9943				1278	19000.5		1278	9447.5
1277.2	12819		1277.2	13186.5		1277.2	9935				1277.2	18916.5		1277.2	9384.5
1276.4	12746.5		1276.4	13011		1276.4	9890.5				1276.4	18730		1276.4	9326
1275.6	12799		1275.6	13120		1275.6	9940				1275.6	18770.5		1275.6	9368
1274.8	12997		1274.8	13071.5		1274.8	9993				1274.8	18656.5		1274.8	9424
1274	12912.5		1274	13048		1274	9950.5				1274	18723.5		1274	9421.5
1273.2	12950.5		1273.2	13071		1273.2	10004				1273.2	18594.5		1273.2	9402.5
1272.4	12929		1272.4	13028.5		1272.4	10088.5				1272.4	18705.5		1272.4	9452.5
1271.6	12961		1271.6	13168.5		1271.6	9961				1271.6	18781		1271.6	9378
1270.8	13028.5		1270.8	13189		1270.8	10118.5				1270.8	18983.5		1270.8	9570.5
1270	13111.5		1270	13286.5		1270	10031.5				1270	19014.5		1270	9622
1269.2	13072		1269.2	13223		1269.2	9958				1269.2	18814		1269.2	9651
1268.4	13004.5		1268.4	13239		1268.4	9863				1268.4	18970		1268.4	9612.5
1267.6	13025		1267.6	13335.5		1267.6	10264				1267.6	19053		1267.6	9598.5
1266.8	13120.5		1266.8	13208		1266.8	10301.5				1266.8	18927		1266.8	9591
1266	13060		1266	13270		1266	10027.5				1266	19094.5		1266	9551.5
1265.2	12903		1265.2	13362		1265.2	10108.5				1265.2	19079.5		1265.2	9678.5
1264.4	12977		1264.4	13288.5		1264.4	9972.5				1264.4	19018		1264.4	9754.5
1263.6	13184		1263.6	13353.5		1263.6	10269.5				1263.6	19030		1263.6	9563.5
1262.8	13211		1262.8	13300.5		1262.8	10333				1262.8	19249.5		1262.8	9580.5
1262	13129		1262	13454		1262	10204.5				1262	19151.5		1262	9741.5
1261.2	13162.5		1261.2	13304		1261.2	10241				1261.2	19253		1261.2	9714.5
1260.4	13224		1260.4	13488.5		1260.4	10240				1260.4	19016.5		1260.4	9742
1259.6	13216		1259.6	13253		1259.6	10342				1259.6	19256.5		1259.6	9711
1258.8	13098.5		1258.8	13326.5		1258.8	10299.5				1258.8	19510		1258.8	9581.5
1258	13159.5		1258	13375.5		1258	10348.5				1258	19126.5		1258	9735
1257.2	13322.5		1257.2	13531.5		1257.2	10380.5				1257.2	19142.5		1257.2	9728
1256.4	13206		1256.4	13435.5		1256.4	10296				1256.4	19390.5		1256.4	9804
1255.6	13130		1255.6	13485		1255.6	10281				1255.6	19509		1255.6	9777.5
1254.8	13208		1254.8	13345		1254.8	10345.5				1254.8	19478		1254.8	9763.5
1254	13365.5		1254	13452.5		1254	10332				1254	19338		1254	9797.5
1253.2	13225		1253.2	13672.5		1253.2	10409.5				1253.2	19506		1253.2	9806
1252.4	13138		1252.4	13646.5		1252.4	10518.5				1252.4	19374		1252.4	9920.5
1251.6	13287		1251.6	13623		1251.6	10559.5				1251.6	19505		1251.6	9971.5
1250.8	13350		1250.8	13467		1250.8	10548.5				1250.8	19489		1250.8	9883
1250	13399		1250	13815		1250	10581				1250	19674.5		1250	9985.5
1249.2	13411		1249.2	13645		1249.2	10546				1249.2	19719.5		1249.2	10165
1248.4	13571		1248.4	13777.5		1248.4	10475.5				1248.4	19712		1248.4	10181
1247.6	13656.5		1247.6	13944.5		1247.6	10598				1247.6	19876		1247.6	10231.5
1246.8	13734.5		1246.8	13941		1246.8	10753.5				1246.8	20098.5		1246.8	10233.5
1246	13797		1246	14077.5		1246	10682				1246	20181.5		1246	10367.5
1245.2	13773		1245.2	13983		1245.2	10764.5				1245.2	20013		1245.2	10531.5
1244.4	13746		1244.4	14107		1244.4	10639				1244.4	20074		1244.4	10261.5
1243.6	13733		1243.6	13901		1243.6	10771.5				1243.6	20065.5		1243.6	10284.5
1242.8	13856.5		1242.8	13836.5		1242.8	10762				1242.8	19960.5		1242.8	10257.5
1242	13969.5		1242	13934		1242	10765				1242	20222		1242	10285
1241.2	14008		1241.2	14193.5		1241.2	10829				1241.2	20160		1241.2	10387.5
1240.4	14012		1240.4	14074		1240.4	10899.5				1240.4	20268		1240.4	10291.5
1239.6	14095		1239.6	14140		1239.6	10900.5				1239.6	20418		1239.6	10418
1238.8	13826.5		1238.8	14209.5		1238.8	10847				1238.8	20274		1238.8	10437
1238	13980.5		1238	14225		1238	10939				1238	20295		1238	10330
1237.2	13994.5		1237.2	14191.5		1237.2	10804				1237.2	20262.5		1237.2	10411.5
1236.4	13939		1236.4	14095.5		1236.4	10918.5				1236.4	20133		1236.4	10314
1235.6	14023.5		1235.6	14162.5		1235.6	10686.5				1235.6	20063.5		1235.6	10143
1234.8	14041.5		1234.8	14318.5		1234.8	11001				1234.8	20362		1234.8	10068.5
1234	13989.5		1234	14326.5		1234	10930.5				1234	20225.5		1234	10322.5
1233.2	13970		1233.2	14384.5		1233.2	10965.5				1233.2	20529		1233.2	10335.5
1232.4	14193.5		1232.4	14274		1232.4	10912				1232.4	20476.5		1232.4	10398
1231.6	14338.5		1231.6	14547		1231.6	11085.5				1231.6	20702.5		1231.6	10533.5
1230.8	14221.5		1230.8	14576.5		1230.8	11110				1230.8	20937.5		1230.8	10799.5
1230	14340		1230	14707		1230	11149.5				1230	21021		1230	10946.5
1229.2	14558.5		1229.2	14922.5		1229.2	11244.5				1229.2	21124.5		1229.2	11000
1228.4	14585.5		1228.4	14745.5		1228.4	11437				1228.4	21111		1228.4	11004
1227.6	14832.5		1227.6	14741		1227.6	11522.5				1227.6	21517.5		1227.6	11102.5
1226.8	14698.5		1226.8	14886		1226.8	11682				1226.8	21284		1226.8	11259.5
1226	14847		1226	15141		1226	11593				1226	21320		1226	11167
1225.2	14694.5		1225.2	15107		1225.2	11540				1225.2	21268		1225.2	11131
1224.4	14869.5		1224.4	15198		1224.4	11584				1224.4	21353		1224.4	11094
1223.6	14876		1223.6	14956		1223.6	11606				1223.6	21368		1223.6	11166.5
1222.8	14779.5		1222.8	14822.5		1222.8	11563.5				1222.8	21606		1222.8	11112.5
1222	14819.5		1222	14914.5		1222	11440.5				1222	21515.5		1222	11123.5
1221.2	14525		1221.2	14824		1221.2	11244				1221.2	21384		1221.2	11113.5
1220.4	14443.5		1220.4	14593		1220.4	11341				1220.4	21035.5		1220.4	10858.5
1219.6	14466.5		1219.6	14598.5		1219.6	11308				1219.6	21049.5		1219.6	10572
1218.8	14280		1218.8	14441.5		1218.8	10949				1218.8	20608		1218.8	10335
1218	13907		1218	14173		1218	10950				1218	20509		1218	10125
1217.2	13789.5		1217.2	14154		1217.2	10791.5				1217.2	20087.5		1217.2	9819
1216.4	13684		1216.4	13834.5		1216.4	10650				1216.4	19994		1216.4	9616.5
1215.6	13429		1215.6	13673		1215.6	10536				1215.6	19875		1215.6	9408
1214.8	13446		1214.8	13491.5		1214.8	10390				1214.8	19659		1214.8	9026
1214	13241.5		1214	13482.5		1214	10360				1214	19467		1214	8851.5
1213.2	13030.5		1213.2	13261.5		1213.2	10234				1213.2	19278.5		1213.2	8759.5
1212.4	12935.5		1212.4	13238		1212.4	10123				1212.4	19149		1212.4	8388
1211.6	12941		1211.6	13158		1211.6	10041				1211.6	19121		1211.6	8316.5
1210.8	12819		1210.8	13080.5		1210.8	9838				1210.8	18812		1210.8	8176.5
1210	12642		1210	12762.5		1210	9812				1210	18738.5		1210	8284
1209.2	12478		1209.2	12747.5		1209.2	9845.5				1209.2	18553		1209.2	8100
1208.4	12460		1208.4	12872.5		1208.4	9862				1208.4	18706		1208.4	8011.5
1207.6	12464.5		1207.6	12674.5		1207.6	9802.5				1207.6	18694.5		1207.6	8164
1206.8	12438.5		1206.8	12640		1206.8	9682				1206.8	18488		1206.8	7990
1206	12380		1206	12607.5		1206	9823.5				1206	18760.5		1206	8170
1205.2	12343.5		1205.2	12693.5		1205.2	9776.5				1205.2	18761		1205.2	8061.5
1204.4	12307		1204.4	12647.5		1204.4	9712				1204.4	18717		1204.4	8039
1203.6	12469		1203.6	12792.5		1203.6	9619.5				1203.6	18907		1203.6	8080.5
1202.8	12338		1202.8	12721.5		1202.8	9726				1202.8	18941.5		1202.8	8022.5
1202	12397		1202	12579		1202	9860				1202	18863		1202	8175
1201.2	12370.5		1201.2	12721		1201.2	9823				1201.2	18779		1201.2	8031.5
1200.4	12549		1200.4	12652.5		1200.4	9672				1200.4	18871		1200.4	8020.5
1199.6	12637.5		1199.6	12781.5		1199.6	9666				1199.6	18641		1199.6	7997
1198.8	12321		1198.8	12792.5		1198.8	9693				1198.8	18888		1198.8	7928
1198	12514		1198	12863		1198	9730.5				1198	19094		1198	8168
1197.2	12495		1197.2	12663		1197.2	9780				1197.2	18981		1197.2	8073
1196.4	12524		1196.4	12885.5		1196.4	9769				1196.4	19061		1196.4	8159
1195.6	12582		1195.6	12814		1195.6	9836.5				1195.6	18925		1195.6	8144.5
1194.8	12546.5		1194.8	12736.5		1194.8	9912.5				1194.8	18990.5		1194.8	8130
1194	12625		1194	12894.5		1194	9797.5				1194	18859		1194	8164.5
1193.2	12554.5		1193.2	12900		1193.2	9953				1193.2	19044		1193.2	8197.5
1192.4	12646		1192.4	12932.5		1192.4	9870				1192.4	19052.5		1192.4	8169.5
1191.6	12817		1191.6	12788		1191.6	9825.5				1191.6	19258.5		1191.6	8150.5
1190.8	12785		1190.8	13051.5		1190.8	9994				1190.8	19181.5		1190.8	8253
1190	12798		1190	12827		1190	9917				1190	19000.5		1190	8186.5
1189.2	12713.5		1189.2	12927.5		1189.2	10027				1189.2	19314.5		1189.2	8174
1188.4	12676.5		1188.4	12972.5		1188.4	10000.5				1188.4	19377		1188.4	8207
1187.6	12721		1187.6	13069.5		1187.6	9878.5				1187.6	19028.5		1187.6	8223
1186.8	12856.5		1186.8	13035		1186.8	9983.5				1186.8	19178.5		1186.8	8239.5
1186	12716		1186	13271.5		1186	9949				1186	19243		1186	8301.5
1185.2	12676.5		1185.2	13238		1185.2	9969.5				1185.2	19469		1185.2	8164.5
1184.4	12885.5		1184.4	13072.5		1184.4	10018.5				1184.4	19379.5		1184.4	8289.5
1183.6	12814.5		1183.6	13241.5		1183.6	10124.5				1183.6	19313.5		1183.6	8337.5
1182.8	12925		1182.8	13102.5		1182.8	9874				1182.8	19383		1182.8	8379.5
1182	12769.5		1182	13081.5		1182	10058.5				1182	19379.5		1182	8405.5
1181.2	12928.5		1181.2	13376		1181.2	10028				1181.2	19305.5		1181.2	8358.5
1180.4	13149.5		1180.4	13155.5		1180.4	10157				1180.4	19587.5		1180.4	8342
1179.6	13124.5		1179.6	13190		1179.6	10204.5				1179.6	19484.5		1179.6	8255.5
1178.8	12864		1178.8	13181.5		1178.8	10211				1178.8	19483.5		1178.8	8331.5
1178	13060		1178	13170		1178	10234				1178	19630.5		1178	8454
1177.2	12994		1177.2	13303		1177.2	10336				1177.2	19702.5		1177.2	8377.5
1176.4	13106.5		1176.4	13461.5		1176.4	10308.5				1176.4	19708		1176.4	8415.5
1175.6	13089.5		1175.6	13350		1175.6	10252				1175.6	19666		1175.6	8521
1174.8	13009.5		1174.8	13456.5		1174.8	10276				1174.8	19680		1174.8	8442
1174	13109		1174	13470.5		1174	10427				1174	19910		1174	8347
1173.2	13087		1173.2	13380		1173.2	10238.5				1173.2	19623.5		1173.2	8364.5
1172.4	13112		1172.4	13366		1172.4	10162.5				1172.4	19777		1172.4	8599
1171.6	13160		1171.6	13536.5		1171.6	10181				1171.6	19825		1171.6	8532.5
1170.8	13266		1170.8	13586		1170.8	10418.5				1170.8	20071		1170.8	8516
1170	13248.5		1170	13653		1170	10424				1170	19862		1170	8636.5
1169.2	13134.5		1169.2	13668		1169.2	10338.5				1169.2	19889.5		1169.2	8488
1168.4	13205		1168.4	13542		1168.4	10440.5				1168.4	19800.5		1168.4	8400.5
1167.6	13241		1167.6	13707.5		1167.6	10429				1167.6	20028		1167.6	8499
1166.8	13309.5		1166.8	13576.5		1166.8	10429.5				1166.8	20036		1166.8	8610
1166	13493.5		1166	13602		1166	10463				1166	20164.5		1166	8622
1165.2	13412		1165.2	13403		1165.2	10428				1165.2	20220		1165.2	8696
1164.4	13461		1164.4	13556		1164.4	10528.5				1164.4	20108.5		1164.4	8669
1163.6	13358.5		1163.6	13584.5		1163.6	10539				1163.6	20145		1163.6	8557.5
1162.8	13303		1162.8	13708		1162.8	10446.5				1162.8	20378.5		1162.8	8633
1162	13527		1162	13727		1162	10599.5				1162	20383		1162	8676.5
1161.2	13531		1161.2	13593		1161.2	10565.5				1161.2	20250		1161.2	8740.5
1160.4	13558		1160.4	13641.5		1160.4	10678				1160.4	20317		1160.4	8735
1159.6	13629		1159.6	13636.5		1159.6	10647.5				1159.6	20411.5		1159.6	8633
1158.8	13368.5		1158.8	13610.5		1158.8	10592.5				1158.8	20205.5		1158.8	8669.5
1158	13633		1158	13684.5		1158	10636				1158	20498.5		1158	8671
1157.2	13633		1157.2	13701		1157.2	10572				1157.2	20565		1157.2	8801
1156.4	13553		1156.4	13803.5		1156.4	10785				1156.4	20467.5		1156.4	8749.5
1155.6	13574		1155.6	13718		1155.6	10643.5				1155.6	20636.5		1155.6	8895.5
1154.8	13708.5		1154.8	13878.5		1154.8	10514.5				1154.8	20523		1154.8	8674.5
1154	13850		1154	14092.5		1154	10590.5				1154	20637		1154	8697.5
1153.2	13625.5		1153.2	13971.5		1153.2	10754				1153.2	20692.5		1153.2	8743.5
1152.4	13628		1152.4	13954.5		1152.4	10689.5				1152.4	20477		1152.4	8785
1151.6	13742		1151.6	14085		1151.6	10677				1151.6	20500		1151.6	8739
1150.8	13763		1150.8	14059.5		1150.8	10805				1150.8	20789.5		1150.8	8894.5
1150	13587.5		1150	14149		1150	10819				1150	20799.5		1150	8827
1149.2	13893.5		1149.2	14001.5		1149.2	10884.5				1149.2	20737		1149.2	8804
1148.4	13866.5		1148.4	14043.5		1148.4	10889				1148.4	20683.5		1148.4	8850
1147.6	13914.5		1147.6	14039		1147.6	10915.5				1147.6	20888.5		1147.6	9003.5
1146.8	13835		1146.8	14199		1146.8	10877				1146.8	20904.5		1146.8	8989.5
1146	13877		1146	14273		1146	10948				1146	20943		1146	8836.5
1145.2	14040		1145.2	14517.5		1145.2	10973.5				1145.2	20827		1145.2	8955
1144.4	13923.5		1144.4	14324.5		1144.4	10934.5				1144.4	20905		1144.4	8958
1143.6	13938		1143.6	14464.5		1143.6	10922				1143.6	20820.5		1143.6	9008.5
1142.8	14033		1142.8	14369		1142.8	11000.5				1142.8	21116		1142.8	8984.5
1142	13980		1142	14385		1142	11026.5				1142	21063		1142	8971.5
1141.2	14086		1141.2	14280		1141.2	11075				1141.2	20987		1141.2	8979.5
1140.4	14020.5		1140.4	14356		1140.4	11222.5				1140.4	21117.5		1140.4	8956.5
1139.6	14198.5		1139.6	14401.5		1139.6	11210				1139.6	21074.5		1139.6	9060
1138.8	13986.5		1138.8	14358		1138.8	11103.5				1138.8	21182		1138.8	9086
1138	14267		1138	14366		1138	11085				1138	21171		1138	8986
1137.2	14031.5		1137.2	14452.5		1137.2	11094				1137.2	21224		1137.2	8942.5
1136.4	14055		1136.4	14532.5		1136.4	11254				1136.4	21526.5		1136.4	9062
1135.6	14246		1135.6	14677.5		1135.6	11189.5				1135.6	21526.5		1135.6	9138.5
1134.8	14402		1134.8	14477.5		1134.8	11248				1134.8	21231.5		1134.8	9090.5
1134	14326.5		1134	14610		1134	11227				1134	21414		1134	9068.5
1133.2	14372.5		1133.2	14624.5		1133.2	11284				1133.2	21592.5		1133.2	8993.5
1132.4	14248		1132.4	14498.5		1132.4	11270				1132.4	21515.5		1132.4	9217
1131.6	14338.5		1131.6	14598.5		1131.6	11202.5				1131.6	21636		1131.6	9282
1130.8	14415		1130.8	14668.5		1130.8	11223				1130.8	21512		1130.8	9157.5
1130	14434.5		1130	14660.5		1130	11408				1130	21381.5		1130	9201
1129.2	14406.5		1129.2	14634.5		1129.2	11328				1129.2	21445.5		1129.2	9133.5
1128.4	14413		1128.4	14857		1128.4	11464.5				1128.4	21662		1128.4	9213
1127.6	14542		1127.6	14746.5		1127.6	11411				1127.6	21573		1127.6	9278.5
1126.8	14413		1126.8	14793		1126.8	11310.5				1126.8	21685		1126.8	9176.5
1126	14539.5		1126	15001		1126	11336.5				1126	21731		1126	9235.5
1125.2	14576.5		1125.2	14946		1125.2	11424.5				1125.2	21720.5		1125.2	9244
1124.4	14372		1124.4	14925		1124.4	11387.5				1124.4	21732.5		1124.4	9200.5
1123.6	14463		1123.6	14913.5		1123.6	11384.5				1123.6	21687		1123.6	9222.5
1122.8	14551		1122.8	15002.5		1122.8	11568.5				1122.8	21646.5		1122.8	9267
1122	14840		1122	14889.5		1122	11765				1122	21976.5		1122	9345.5
1121.2	14495		1121.2	14999		1121.2	11406.5				1121.2	21802.5		1121.2	9338.5
1120.4	14622		1120.4	14987		1120.4	11602.5				1120.4	21820.5		1120.4	9312
1119.6	14616		1119.6	15139		1119.6	11502.5				1119.6	21896.5		1119.6	9402.5
1118.8	14694.5		1118.8	15248.5		1118.8	11492.5				1118.8	21862.5		1118.8	9389
1118	14821.5		1118	15121		1118	11514				1118	21815.5		1118	9268
1117.2	14834.5		1117.2	15091.5		1117.2	11608				1117.2	21893.5		1117.2	9252.5
1116.4	14763.5		1116.4	15151.5		1116.4	11681				1116.4	22053		1116.4	9358
1115.6	14802.5		1115.6	15166.5		1115.6	11889				1115.6	22010.5		1115.6	9386
1114.8	14927		1114.8	15069.5		1114.8	11768				1114.8	22073		1114.8	9443.5
1114	14946.5		1114	15288.5		1114	11625.5				1114	22166.5		1114	9407.5
1113.2	15064		1113.2	15300		1113.2	11827				1113.2	22179		1113.2	9528.5
1112.4	14709		1112.4	15118		1112.4	11662.5				1112.4	22246		1112.4	9375
1111.6	14795.5		1111.6	15165		1111.6	11687.5				1111.6	22478.5		1111.6	9456.5
1110.8	14944.5		1110.8	15221.5		1110.8	11687.5				1110.8	22294		1110.8	9529.5
1110	15002		1110	15169		1110	11879				1110	22349.5		1110	9575
1109.2	15036.5		1109.2	15353		1109.2	11772				1109.2	22253		1109.2	9487
1108.4	14902.5		1108.4	15332		1108.4	11854.5				1108.4	22355.5		1108.4	9574.5
1107.6	15010		1107.6	15577.5		1107.6	11821				1107.6	22424		1107.6	9446.5
1106.8	15194		1106.8	15514		1106.8	11903				1106.8	22481		1106.8	9541
1106	15155.5		1106	15542.5		1106	11935				1106	22483		1106	9593
1105.2	15393		1105.2	15512.5		1105.2	11845				1105.2	22675.5		1105.2	9594.5
1104.4	15201		1104.4	15228		1104.4	11939.5				1104.4	22586		1104.4	9616
1103.6	15251		1103.6	15352.5		1103.6	11821				1103.6	22522.5		1103.6	9647.5
1102.8	15077.5		1102.8	15442		1102.8	11963				1102.8	22604.5		1102.8	9762.5
1102	15226.5		1102	15247		1102	11992.5				1102	22511		1102	9590.5
1101.2	15363.5		1101.2	15200		1101.2	11850				1101.2	22678		1101.2	9704
1100.4	15253.5		1100.4	15295		1100.4	11946				1100.4	22699.5		1100.4	9708.5
1099.6	15177		1099.6	15286.5		1099.6	11967.5				1099.6	22563		1099.6	9718
1098.8	15103		1098.8	15489		1098.8	11885.5				1098.8	22643.5		1098.8	9760.5
1098	15038.5		1098	15249		1098	11931.5				1098	22593.5		1098	9608
1097.2	15044		1097.2	15337.5		1097.2	11976.5				1097.2	22820.5		1097.2	9613.5
1096.4	15028		1096.4	15243.5		1096.4	11919				1096.4	22594.5		1096.4	9674
1095.6	14950		1095.6	15422		1095.6	11766.5				1095.6	22619		1095.6	9759
1094.8	15002.5		1094.8	15181		1094.8	11883				1094.8	22819.5		1094.8	9691.5
1094	15042		1094	15366		1094	11851.5				1094	22942		1094	9697
1093.2	15035		1093.2	15274		1093.2	11823.5				1093.2	22971.5		1093.2	9748
1092.4	14888.5		1092.4	15389.5		1092.4	11885				1092.4	22844		1092.4	9670
1091.6	15210		1091.6	15416		1091.6	11856.5				1091.6	22750		1091.6	9689.5
1090.8	15193		1090.8	15340		1090.8	11978				1090.8	22815.5		1090.8	9762.5
1090	14939		1090	15391.5		1090	11936.5				1090	22681.5		1090	9658.5
1089.2	15226.5		1089.2	15369.5		1089.2	11962.5				1089.2	23009		1089.2	9946
1088.4	15321.5		1088.4	15250.5		1088.4	11821.5				1088.4	22887.5		1088.4	9741.5
1087.6	15218.5		1087.6	15315.5		1087.6	11945.5				1087.6	22981.5		1087.6	9813.5
1086.8	15128.5		1086.8	15323.5		1086.8	12012				1086.8	22752.5		1086.8	9668.5
1086	15326.5		1086	15514.5		1086	11997.5				1086	22987.5		1086	9716
1085.2	15242		1085.2	15422.5		1085.2	11946.5				1085.2	23143.5		1085.2	9850
1084.4	15308		1084.4	15548.5		1084.4	12100.5				1084.4	23196		1084.4	9816.5
1083.6	15315		1083.6	15366.5		1083.6	12169.5				1083.6	23153.5		1083.6	9984
1082.8	15192		1082.8	15336.5		1082.8	12293.5				1082.8	23144.5		1082.8	9923
1082	15185.5		1082	15493.5		1082	12041				1082	23120		1082	9987
1081.2	15283		1081.2	15324		1081.2	12031				1081.2	23344.5		1081.2	9985
1080.4	15330		1080.4	15299.5		1080.4	11910				1080.4	23335.5		1080.4	9931.5
1079.6	15355.5		1079.6	15266		1079.6	12054.5				1079.6	23334		1079.6	9972
1078.8	15549		1078.8	15425		1078.8	12219				1078.8	23339		1078.8	9989.5
1078	15454		1078	15191.5		1078	12095.5				1078	23053.5		1078	9993.5
1077.2	15433.5		1077.2	15296		1077.2	12215				1077.2	23349		1077.2	10089.5
1076.4	15371.5		1076.4	15356.5		1076.4	12167.5				1076.4	23440		1076.4	10034
1075.6	15407		1075.6	15357.5		1075.6	12173.5				1075.6	23246.5		1075.6	10056
1074.8	15470		1074.8	15386		1074.8	12314.5				1074.8	23391.5		1074.8	9973
1074	15601.5		1074	15389.5		1074	12288.5				1074	23257		1074	10119.5
1073.2	15509.5		1073.2	15479.5		1073.2	12378.5				1073.2	23314.5		1073.2	10197
1072.4	15570.5		1072.4	15684		1072.4	12314				1072.4	23331		1072.4	10062
1071.6	15934		1071.6	16304.5		1071.6	12357.5				1071.6	23616		1071.6	10155.5
1070.8	16434.5		1070.8	17887		1070.8	12572				1070.8	23703.5		1070.8	10225
1070	16688		1070	18971		1070	12915.5				1070	24028		1070	10174
1069.2	16183		1069.2	18069		1069.2	12581				1069.2	23917		1069.2	10252
1068.4	15678		1068.4	16283		1068.4	12431.5				1068.4	23720		1068.4	10304.5
1067.6	15595		1067.6	15664.5		1067.6	12409.5				1067.6	23659		1067.6	10173
1066.8	15755.5		1066.8	15377		1066.8	12525				1066.8	23703.5		1066.8	10134.5
1066	15653.5		1066	15587		1066	12371				1066	23726		1066	10122
1065.2	15565		1065.2	15523		1065.2	12341				1065.2	23806.5		1065.2	10202
1064.4	15681.5		1064.4	15465.5		1064.4	12430.5				1064.4	23790.5		1064.4	10159
1063.6	15692		1063.6	15559.5		1063.6	12461				1063.6	23769.5		1063.6	10282
1062.8	15743		1062.8	15587		1062.8	12606.5				1062.8	23826.5		1062.8	10301
1062	15813.5		1062	15529.5		1062	12565.5				1062	23749.5		1062	10219
1061.2	15869.5		1061.2	15580.5		1061.2	12578.5				1061.2	23884.5		1061.2	10287
1060.4	15805		1060.4	15722		1060.4	12546				1060.4	23883		1060.4	10166
1059.6	15733.5		1059.6	15706		1059.6	12680				1059.6	23882.5		1059.6	10339.5
1058.8	15686		1058.8	15779.5		1058.8	12696				1058.8	24332.5		1058.8	10445
1058	15778.5		1058	15691		1058	12749.5				1058	24066.5		1058	10308.5
1057.2	15687.5		1057.2	15774.5		1057.2	12715				1057.2	23948		1057.2	10346
1056.4	15956		1056.4	15917		1056.4	12649.5				1056.4	24205		1056.4	10253.5
1055.6	16121.5		1055.6	15874.5		1055.6	12721				1055.6	24131		1055.6	10490
1054.8	15959		1054.8	16013		1054.8	12864.5				1054.8	24305.5		1054.8	10447
1054	16106		1054	15926.5		1054	12666.5				1054	24130		1054	10348
1053.2	15975		1053.2	15907		1053.2	12736				1053.2	24498		1053.2	10338
1052.4	16011.5		1052.4	15925.5		1052.4	12751				1052.4	24219		1052.4	10515
1051.6	16103		1051.6	16070		1051.6	12978.5				1051.6	24450		1051.6	10516.5
1050.8	16011		1050.8	16136.5		1050.8	12957.5				1050.8	24431		1050.8	10428
1050	16000		1050	16042.5		1050	12812				1050	24427		1050	10547.5
1049.2	16012		1049.2	16059		1049.2	12814				1049.2	24358		1049.2	10501
1048.4	16078.5		1048.4	16216.5		1048.4	13066				1048.4	24526.5		1048.4	10408.5
1047.6	16088.5		1047.6	15971		1047.6	12825				1047.6	24512.5		1047.6	10564
1046.8	16294		1046.8	16018.5		1046.8	13144.5				1046.8	24642		1046.8	10494
1046	16180.5		1046	16099		1046	13110				1046	24581		1046	10670.5
1045.2	16283		1045.2	16107		1045.2	13073.5				1045.2	24729		1045.2	10511.5
1044.4	16330.5		1044.4	16335		1044.4	13123.5				1044.4	24824.5		1044.4	10619
1043.6	16302.5		1043.6	16342.5		1043.6	13071.5				1043.6	24749		1043.6	10445
1042.8	16254		1042.8	16205.5		1042.8	13189				1042.8	24754		1042.8	10534
1042	16377.5		1042	16411.5		1042	13068.5				1042	24741		1042	10541
1041.2	16491.5		1041.2	16316.5		1041.2	13232.5				1041.2	24660.5		1041.2	10639.5
1040.4	16612.5		1040.4	16393		1040.4	13136.5				1040.4	24878		1040.4	10482
1039.6	16683		1039.6	16395		1039.6	13070				1039.6	25122		1039.6	10579
1038.8	16498.5		1038.8	16570		1038.8	13142				1038.8	24765.5		1038.8	10513
1038	16502.5		1038	16574		1038	13237				1038	24763.5		1038	10550.5
1037.2	16533		1037.2	16570.5		1037.2	13266				1037.2	24750.5		1037.2	10513
1036.4	16647.5		1036.4	16468.5		1036.4	13345				1036.4	24924.5		1036.4	10640
1035.6	16733		1035.6	16477.5		1035.6	13305.5				1035.6	24907.5		1035.6	10798
1034.8	16594		1034.8	16558		1034.8	13206.5				1034.8	25232		1034.8	10667
1034	16585.5		1034	16460.5		1034	13331.5				1034	25235		1034	10760.5
1033.2	16766.5		1033.2	16577.5		1033.2	13490.5				1033.2	25101		1033.2	10591.5
1032.4	16847		1032.4	16626		1032.4	13463.5				1032.4	25119		1032.4	10821.5
1031.6	16860		1031.6	16711		1031.6	13359				1031.6	25250.5		1031.6	10746.5
1030.8	16922		1030.8	16618.5		1030.8	13450				1030.8	25454.5		1030.8	10637
1030	16837		1030	16876		1030	13487				1030	25491		1030	10649.5
1029.2	16989.5		1029.2	16793.5		1029.2	13434				1029.2	25376		1029.2	10678.5
1028.4	16933.5		1028.4	16710.5		1028.4	13425				1028.4	25269.5		1028.4	10823.5
1027.6	17032		1027.6	16845		1027.6	13595				1027.6	25341		1027.6	10852
1026.8	16968.5		1026.8	16836.5		1026.8	13443.5				1026.8	25497		1026.8	10758.5
1026	16973		1026	17002		1026	13510.5				1026	25399.5		1026	10821
1025.2	17063.5		1025.2	16992		1025.2	13827.5				1025.2	25224.5		1025.2	10745.5
1024.4	17069.5		1024.4	16881		1024.4	13718				1024.4	25582		1024.4	10813
1023.6	17154		1023.6	17094.5		1023.6	13784.5				1023.6	25644.5		1023.6	10761
1022.8	17239		1022.8	16998.5		1022.8	13880				1022.8	25565.5		1022.8	10799.5
1022	17297		1022	17087		1022	13658.5				1022	25612		1022	10813
1021.2	17154.5		1021.2	17182		1021.2	13734.5				1021.2	25620		1021.2	10964.5
1020.4	17249.5		1020.4	17307		1020.4	13816.5				1020.4	25660.5		1020.4	10738
1019.6	17295		1019.6	17213		1019.6	13959.5				1019.6	25723		1019.6	10925.5
1018.8	17293		1018.8	17310		1018.8	13902				1018.8	25840		1018.8	10821.5
1018	17373		1018	17324		1018	13835				1018	25773.5		1018	10886
1017.2	17407		1017.2	17281		1017.2	13847.5				1017.2	25971		1017.2	11127
1016.4	17463.5		1016.4	17467.5		1016.4	13803				1016.4	25901		1016.4	11011
1015.6	17572		1015.6	17568		1015.6	13845				1015.6	25904		1015.6	10820.5
1014.8	17456		1014.8	17552		1014.8	13956				1014.8	25826		1014.8	10933
1014	17492		1014	17544.5		1014	14095				1014	25806		1014	11054
1013.2	17445.5		1013.2	17253		1013.2	14026.5				1013.2	25812		1013.2	10958.5
1012.4	17610.5		1012.4	17419		1012.4	14112.5				1012.4	25771.5		1012.4	10984
1011.6	17500		1011.6	17323		1011.6	14007.5				1011.6	25741.5		1011.6	10979
1010.8	17421.5		1010.8	17336		1010.8	13910.5				1010.8	26060		1010.8	11137
1010	17618		1010	17431.5		1010	14030.5				1010	26244		1010	11000.5
1009.2	17429		1009.2	17369.5		1009.2	14155				1009.2	25946		1009.2	10969.5
1008.4	17414.5		1008.4	17406		1008.4	14012.5				1008.4	25956.5		1008.4	11104.5
1007.6	17538		1007.6	17584		1007.6	13879.5				1007.6	26420.5		1007.6	11028.5
1006.8	17561.5		1006.8	17514		1006.8	13924.5				1006.8	25976.5		1006.8	11023.5
1006	17693.5		1006	17501		1006	14082.5				1006	26006		1006	11152.5
1005.2	17739.5		1005.2	17504		1005.2	14227.5				1005.2	26199		1005.2	11094.5
1004.4	18070.5		1004.4	17810		1004.4	14252				1004.4	26140		1004.4	11105.5
1003.6	17880.5		1003.6	17931.5		1003.6	14252.5				1003.6	26284		1003.6	11122
1002.8	18129.5		1002.8	17943		1002.8	14464.5				1002.8	26253.5		1002.8	11127
1002	18165		1002	18031.5		1002	14642.5				1002	26257.5		1002	11211.5
1001.2	18358		1001.2	18134		1001.2	14572.5				1001.2	26353		1001.2	11122.5
1000.4	18468.5		1000.4	18266		1000.4	14676.5				1000.4	26636		1000.4	11112.5
999.6	18340.5		999.6	18381		999.6	14743.5				999.6	26488.5		999.6	11067.5
998.8	18542		998.8	18470		998.8	14895				998.8	26524		998.8	11348
998	18688.5		998	18358.5		998	14593.5				998	26720		998	11227
997.2	18667.5		997.2	18238		997.2	14733				997.2	26631.5		997.2	11107.5
996.4	18412		996.4	18269.5		996.4	14462.5				996.4	26664		996.4	11232.5
995.6	18352.5		995.6	18102		995.6	14724.5				995.6	26472		995.6	11308.5
994.8	18253		994.8	17950		994.8	14480.5				994.8	26569		994.8	11234.5
994	18203.5		994	18039		994	14519.5				994	26738.5		994	11109.5
993.2	17985.5		993.2	17799		993.2	14354				993.2	26728.5		993.2	11216.5
992.4	17904		992.4	17845		992.4	14311				992.4	26600.5		992.4	11223
991.6	17940		991.6	17506.5		991.6	14262.5				991.6	26546		991.6	11328.5
990.8	17719.5		990.8	17499.5		990.8	14039				990.8	26327.5		990.8	11155.5
990	17598.5		990	17374		990	14111.5				990	26305.5		990	11061
989.2	17582.5		989.2	17272		989.2	13923				989.2	26495		989.2	11154
988.4	17328		988.4	17171.5		988.4	13865				988.4	26229.5		988.4	11061
987.6	17384		987.6	17083		987.6	13785.5				987.6	26401.5		987.6	10947.5
986.8	17170.5		986.8	17240.5		986.8	13732				986.8	26169		986.8	11137
986	17206		986	17241		986	13705.5				986	26274		986	11345.5
985.2	17094.5		985.2	16975.5		985.2	13697				985.2	26152.5		985.2	11185.5
984.4	17349		984.4	17218		984.4	13851.5				984.4	26095		984.4	11155.5
983.6	17362.5		983.6	17298.5		983.6	13821.5				983.6	26189		983.6	11165.5
982.8	17353		982.8	17523		982.8	14042.5				982.8	26161.5		982.8	11137
982	17604.5		982	17778		982	13965				982	26145.5		982	11424.5
981.2	17846.5		981.2	17717		981.2	14299.5				981.2	26022.5		981.2	11227.5
980.4	18316.5		980.4	18140.5		980.4	14444				980.4	26325		980.4	11291
979.6	18595		979.6	18429.5		979.6	14744				979.6	26505.5		979.6	11476.5
978.8	18843		978.8	18835		978.8	14911.5				978.8	26633		978.8	11522.5
978	19187		978	19206		978	15043				978	26658		978	11663.5
977.2	19341		977.2	19282.5		977.2	15604				977.2	27026		977.2	11727.5
976.4	19750.5		976.4	19442.5		976.4	15294				976.4	27113		976.4	11576
975.6	19814.5		975.6	19301.5		975.6	15600.5				975.6	27183.5		975.6	11520.5
974.8	19571.5		974.8	19349		974.8	15317				974.8	27548.5		974.8	11444
974	19257.5		974	19199.5		974	15347				974	27676.5		974	11344.5
973.2	19133.5		973.2	18861		973.2	15078				973.2	27605		973.2	11351
972.4	18896.5		972.4	18531.5		972.4	14803				972.4	27392.5		972.4	11256.5
971.6	18626.5		971.6	18243.5		971.6	14460				971.6	27120.5		971.6	11163
970.8	18173.5		970.8	18022		970.8	14440.5				970.8	26813.5		970.8	11123
970	17846.5		970	17651.5		970	14332.5				970	26858.5		970	11146
969.2	17471.5		969.2	17421.5		969.2	13850.5				969.2	26714		969.2	11035
968.4	16953		968.4	16847.5		968.4	13487				968.4	26601.5		968.4	10965
967.6	16622		967.6	16324		967.6	13277.5				967.6	26217		967.6	10921
966.8	16182		966.8	16015.5		966.8	12708				966.8	25743.5		966.8	10811
966	15842.5		966	15656.5		966	12798				966	25755		966	10893.5
965.2	15528		965.2	15436.5		965.2	12383				965.2	25673		965.2	10839
964.4	15361		964.4	15309		964.4	12120				964.4	25619		964.4	10797
963.6	15145		963.6	15076		963.6	11983.5				963.6	25425.5		963.6	10848.5
962.8	15085		962.8	14980.5		962.8	12071				962.8	25343.5		962.8	10845.5
962	15111.5		962	14856		962	12041				962	25222		962	10839
961.2	15060		961.2	14756.5		961.2	11731.5				961.2	25159.5		961.2	10840.5
960.4	14947		960.4	15000.5		960.4	11937.5				960.4	25381		960.4	10824
959.6	14947		959.6	14840		959.6	11897				959.6	25530.5		959.6	10752.5
958.8	14786.5		958.8	14712.5		958.8	11906.5				958.8	25088.5		958.8	10687.5
958	14834.5		958	14837.5		958	11960				958	25197.5		958	10615.5
957.2	15118		957.2	15109		957.2	11891.5				957.2	25404.5		957.2	10735.5
956.4	15110		956.4	14832.5		956.4	11905.5				956.4	25281.5		956.4	10756
955.6	14967.5		955.6	14712.5		955.6	11916.5				955.6	25505.5		955.6	10673.5
954.8	15165		954.8	15068.5		954.8	11885.5				954.8	25443.5		954.8	10488.5
954	14955		954	15090.5		954	11920				954	25270.5		954	10768.5
953.2	15060		953.2	14973		953.2	11891.5				953.2	25335		953.2	10776.5
952.4	15118		952.4	15015		952.4	11842.5				952.4	25198.5		952.4	10493.5
951.6	15011		951.6	15039		951.6	11976.5				951.6	25230.5		951.6	10647
950.8	15142.5		950.8	14914.5		950.8	11863.5				950.8	25446.5		950.8	10698
950	15110		950	15045.5		950	12064.5				950	25556.5		950	10730
949.2	15039.5		949.2	14922		949.2	11877.5				949.2	25467.5		949.2	10747
948.4	14930.5		948.4	15000		948.4	11859.5				948.4	25468		948.4	10620.5
947.6	15198		947.6	15192		947.6	11904				947.6	25483		947.6	10678
946.8	15162		946.8	15181.5		946.8	11996.5				946.8	25621		946.8	10696
946	15075		946	14978		946	12190				946	25318.5		946	10922.5
945.2	15115		945.2	14900.5		945.2	12069.5				945.2	25687		945.2	10703
944.4	15168.5		944.4	15154		944.4	12212				944.4	25653		944.4	10877
943.6	15309		943.6	15040		943.6	12143.5				943.6	25681.5		943.6	10785.5
942.8	15106		942.8	15225		942.8	12145.5				942.8	25676		942.8	10805
942	15457		942	15168.5		942	12245.5				942	25472.5		942	10733.5
941.2	15400		941.2	15285.5		941.2	12188				941.2	25549		941.2	10713
940.4	15539		940.4	15284.5		940.4	12291				940.4	25556		940.4	10680.5
939.6	15330		939.6	15197		939.6	12097				939.6	25667		939.6	10662.5
938.8	15334.5		938.8	15305		938.8	12193.5				938.8	25703		938.8	10772.5
938	15358		938	15294		938	12401.5				938	25516		938	10793
937.2	15396		937.2	15445.5		937.2	12009.5				937.2	25691.5		937.2	10857
936.4	15563		936.4	15298		936.4	12181.5				936.4	25823.5		936.4	10764
935.6	15447		935.6	15304		935.6	12224.5				935.6	25498		935.6	10832.5
934.8	15235.5		934.8	15541		934.8	12093.5				934.8	25468.5		934.8	10786.5
934	15317		934	15369.5		934	12296.5				934	25534.5		934	10661.5
933.2	15381		933.2	15560		933.2	12229.5				933.2	25486		933.2	11000.5
932.4	15419.5		932.4	15275.5		932.4	12254				932.4	25512.5		932.4	10808.5
931.6	15480.5		931.6	15438		931.6	12239				931.6	25425.5		931.6	10773
930.8	15673		930.8	15440.5		930.8	12318				930.8	25551		930.8	10817.5
930	15506.5		930	15420		930	12358				930	25712		930	10839.5
929.2	15541		929.2	15667		929.2	12301.5				929.2	25661.5		929.2	10807.5
928.4	15735.5		928.4	15641		928.4	12385.5				928.4	25586.5		928.4	10720
927.6	15728		927.6	15565.5		927.6	12470.5				927.6	25588		927.6	10702
926.8	15671		926.8	15490		926.8	12342				926.8	25653.5		926.8	10752
926	15818.5		926	15602.5		926	12469				926	25425		926	10790.5
925.2	15516.5		925.2	15630		925.2	12288.5				925.2	25654		925.2	10746
924.4	15571.5		924.4	15636		924.4	12313				924.4	25501		924.4	10820.5
923.6	15490		923.6	15743.5		923.6	12375				923.6	25638.5		923.6	10676.5
922.8	15498		922.8	15433.5		922.8	12249.5				922.8	25687		922.8	10706
922	15552.5		922	15512		922	12358.5				922	25696		922	10623.5
921.2	15537.5		921.2	15471		921.2	12294.5				921.2	25276.5		921.2	10773.5
920.4	15630.5		920.4	15467		920.4	12341.5				920.4	25522		920.4	10701
919.6	15543		919.6	15455.5		919.6	12270				919.6	25365		919.6	10806
918.8	15651		918.8	15613		918.8	12317.5				918.8	25463		918.8	10769.5
918	15663.5		918	15471.5		918	12280.5				918	25360		918	10753.5
917.2	15694.5		917.2	15431		917.2	12312.5				917.2	25271		917.2	10713.5
916.4	15636.5		916.4	15771		916.4	12401				916.4	25421		916.4	10609.5
915.6	15819		915.6	15729.5		915.6	12452.5				915.6	25399		915.6	10685
914.8	15742.5		914.8	15473.5		914.8	12296				914.8	25244.5		914.8	10676
914	15832		914	15557.5		914	12409.5				914	25289		914	10708.5
913.2	15767		913.2	15569.5		913.2	12379				913.2	25323		913.2	10623.5
912.4	15641		912.4	15630		912.4	12413				912.4	25319		912.4	10645
911.6	15611.5		911.6	15693		911.6	12426.5				911.6	25299		911.6	10756
910.8	15826		910.8	15844		910.8	12400.5				910.8	25304		910.8	10651
910	15809		910	15628		910	12617				910	25226		910	10610.5
909.2	15947.5		909.2	15789		909.2	12588				909.2	25257.5		909.2	10584.5
908.4	15918		908.4	15646.5		908.4	12503				908.4	25349		908.4	10556.5
907.6	15934.5		907.6	15780.5		907.6	12477				907.6	25292.5		907.6	10534
906.8	16009.5		906.8	15909		906.8	12533.5				906.8	25210.5		906.8	10694.5
906	15882		906	15801.5		906	12522				906	25141.5		906	10560
905.2	15882		905.2	15819		905.2	12402.5				905.2	25114.5		905.2	10704.5
904.4	16028.5		904.4	15867		904.4	12583				904.4	24961.5		904.4	10800
903.6	16005.5		903.6	15870.5		903.6	12464.5				903.6	25155.5		903.6	10618.5
902.8	16029.5		902.8	15917.5		902.8	12429.5				902.8	25214		902.8	10585.5
902	15949.5		902	15850		902	12448				902	25343		902	10460.5
901.2	16043		901.2	15918		901.2	12552.5				901.2	25083.5		901.2	10633.5
900.4	15963.5		900.4	15926		900.4	12486				900.4	24977.5		900.4	10554.5
899.6	16016.5		899.6	16019		899.6	12439.5				899.6	25108		899.6	10667
898.8	15967.5		898.8	16030.5		898.8	12529.5				898.8	25050		898.8	10551
898	16192.5		898	16014.5		898	12511.5				898	24967		898	10625
897.2	16063		897.2	16073		897.2	12570				897.2	24992		897.2	10637
896.4	15994		896.4	15997.5		896.4	12481.5				896.4	25204.5		896.4	10557
895.6	15916		895.6	15866.5		895.6	12414				895.6	24972.5		895.6	10512
894.8	15902		894.8	15910.5		894.8	12494				894.8	24984		894.8	10576.5
894	16178.5		894	16074		894	12419.5				894	24962.5		894	10368.5
893.2	15955		893.2	15756		893.2	12445.5				893.2	24998		893.2	10425
892.4	15876		892.4	15873.5		892.4	12660.5				892.4	25006		892.4	10331
891.6	16030		891.6	16103.5		891.6	12550.5				891.6	24814.5		891.6	10481
890.8	15813.5		890.8	15990		890.8	12412				890.8	24619		890.8	10373
890	15978		890	15746		890	12590.5				890	24765		890	10451
889.2	15770		889.2	15715.5		889.2	12261.5				889.2	24757		889.2	10406
888.4	15478		888.4	15551		888.4	12378				888.4	24687		888.4	10465
887.6	15715		887.6	15614.5		887.6	12264				887.6	24479		887.6	10354.5
886.8	15588		886.8	15552		886.8	12164				886.8	24396		886.8	10345.5
886	15507.5		886	15482.5		886	12016.5				886	24301		886	10246.5
885.2	15282		885.2	15567		885.2	11958				885.2	23875.5		885.2	10260
884.4	15354.5		884.4	15296		884.4	11958				884.4	23567		884.4	10245
883.6	15235		883.6	15360.5		883.6	11906				883.6	23669.5		883.6	10197
882.8	15229		882.8	15297.5		882.8	11997.5				882.8	23471		882.8	10293.5
882	15323		882	15288.5		882	11941				882	23352.5		882	10071.5
881.2	15288		881.2	15407		881.2	11976.5				881.2	23286.5		881.2	10271.5
880.4	15348		880.4	15367.5		880.4	11911.5				880.4	23368		880.4	10116
879.6	15201.5		879.6	15115.5		879.6	11974				879.6	23544.5		879.6	10236
878.8	15136		878.8	15334		878.8	11891.5				878.8	23341		878.8	10202
878	15320		878	15108		878	12079.5				878	23356		878	10048.5
877.2	15134		877.2	15223		877.2	12005				877.2	23465.5		877.2	10127.5
876.4	15189		876.4	15351		876.4	12072				876.4	23330.5		876.4	10217
875.6	15308		875.6	15351		875.6	12021				875.6	23156.5		875.6	10163
874.8	15323		874.8	15357		874.8	12069				874.8	23101		874.8	10174
874	15110.5		874	15456.5		874	11891				874	23306		874	10248.5
873.2	15229		873.2	15491.5		873.2	11941				873.2	22931		873.2	10125
872.4	15181		872.4	15342		872.4	11979.5				872.4	22681.5		872.4	10090
871.6	15234		871.6	15401.5		871.6	11949.5				871.6	23048.5		871.6	10222.5
870.8	15323		870.8	15292		870.8	11942.5				870.8	22826.5		870.8	10018
870	15302		870	15353.5		870	11851.5				870	22897.5		870	10145
869.2	15202.5		869.2	15397.5		869.2	11827.5				869.2	22782		869.2	10104.5
868.4	15198		868.4	15396.5		868.4	11851.5				868.4	23042.5		868.4	10092.5
867.6	15310		867.6	15344.5		867.6	11835.5				867.6	22873		867.6	10070.5
866.8	15137.5		866.8	15309		866.8	11963				866.8	22959.5		866.8	9975.5
866	15228		866	15356		866	11863.5				866	22745		866	10069
865.2	15187		865.2	15338		865.2	11844				865.2	22795.5		865.2	10080
864.4	15261		864.4	15141		864.4	11778				864.4	22675.5		864.4	10080.5
863.6	15287.5		863.6	15248		863.6	11972				863.6	22797.5		863.6	10211
862.8	15198.5		862.8	15433.5		862.8	11942				862.8	22732		862.8	10044.5
862	15271		862	15637.5		862	11882.5				862	22714		862	9936
861.2	15155.5		861.2	15394		861.2	11942				861.2	22533.5		861.2	10029.5
860.4	15197.5		860.4	15481.5		860.4	12045				860.4	22612.5		860.4	9979
859.6	15239.5		859.6	15434.5		859.6	12026.5				859.6	22752.5		859.6	10138
858.8	15317.5		858.8	15328.5		858.8	11914.5				858.8	22693		858.8	10095.5
858	15193		858	15475.5		858	11921				858	22691.5		858	10076
857.2	15390.5		857.2	15359		857.2	11939				857.2	22501.5		857.2	10021
856.4	15172		856.4	15408.5		856.4	12017				856.4	22492.5		856.4	10071.5
855.6	15318.5		855.6	15578.5		855.6	12078.5				855.6	22454		855.6	10080.5
854.8	15280.5		854.8	15507.5		854.8	11986				854.8	22254		854.8	9934
854	15463.5		854	15499		854	11936				854	22111.5		854	9955
853.2	15423		853.2	15585		853.2	12133.5				853.2	22241		853.2	9909.5
852.4	15512		852.4	15618.5		852.4	12144				852.4	22426		852.4	9959.5
851.6	15637.5		851.6	15739.5		851.6	12055.5				851.6	22434		851.6	10005
850.8	15492		850.8	15729		850.8	12171.5				850.8	22362		850.8	9886
850	15574.5		850	15778		850	12144.5				850	22234		850	10046
849.2	15691		849.2	15676.5		849.2	12123.5				849.2	22330		849.2	9956
848.4	15761		848.4	15882		848.4	12291.5				848.4	22227		848.4	9852.5
847.6	15770		847.6	15905		847.6	12339.5				847.6	22229.5		847.6	9900
846.8	15839.5		846.8	15911		846.8	12359				846.8	22315.5		846.8	9835.5
846	15926.5		846	16117.5		846	12238				846	22570.5		846	9769
845.2	16114		845.2	15995		845.2	12344.5				845.2	22333.5		845.2	9840.5
844.4	16044.5		844.4	16031.5		844.4	12275.5				844.4	22121		844.4	9775.5
843.6	16080		843.6	16141.5		843.6	12321.5				843.6	22254.5		843.6	9893.5
842.8	15900		842.8	16005		842.8	12089.5				842.8	22257.5		842.8	9725
842	15885		842	15873.5		842	12331.5				842	22158		842	9834
841.2	15666.5		841.2	16025		841.2	12256				841.2	22117.5		841.2	9742.5
840.4	15525.5		840.4	15761		840.4	12182.5				840.4	22113.5		840.4	9804.5
839.6	15461.5		839.6	15810.5		839.6	12198				839.6	22030.5		839.6	9799
838.8	15523.5		838.8	15720.5		838.8	12041.5				838.8	21942		838.8	9862
838	15430.5		838	15613		838	12127.5				838	21677		838	9893
837.2	15266		837.2	15471		837.2	11905.5				837.2	21782		837.2	9819.5
836.4	15286		836.4	15448.5		836.4	11910				836.4	21774.5		836.4	9649.5
835.6	15329		835.6	15439.5		835.6	11771				835.6	21623.5		835.6	9705
834.8	15054.5		834.8	15190		834.8	11674.5				834.8	21275.5		834.8	9834.5
834	14702		834	14939		834	11610				834	21316.5		834	9937.5
833.2	14712.5		833.2	14918		833.2	11453				833.2	21067.5		833.2	9722
832.4	14590.5		832.4	14856		832.4	11217				832.4	20708.5		832.4	9514.5
831.6	14632.5		831.6	14647		831.6	11261.5				831.6	20387		831.6	9478
830.8	14376		830.8	14711		830.8	11176.5				830.8	20390		830.8	9514.5
830	14386.5		830	14627.5		830	11173.5				830	20102		830	9530
829.2	14396.5		829.2	14562		829.2	11193.5				829.2	19997.5		829.2	9474.5
828.4	14383.5		828.4	14466		828.4	11193.5				828.4	19667		828.4	9390.5
827.6	14179.5		827.6	14415		827.6	11122.5				827.6	19717.5		827.6	9395
826.8	14300		826.8	14519.5		826.8	11146				826.8	19857.5		826.8	9412.5
826	14289.5		826	14599.5		826	11191				826	19844.5		826	9303
825.2	14281.5		825.2	14394		825.2	11007				825.2	19657.5		825.2	9502.5
824.4	14176.5		824.4	14635.5		824.4	11125.5				824.4	19635		824.4	9390.5
823.6	14188.5		823.6	14439.5		823.6	11072.5				823.6	19536.5		823.6	9425.5
822.8	14224		822.8	14399.5		822.8	11054				822.8	19639		822.8	9458.5
822	14098		822	14374.5		822	11072				822	19396		822	9444.5
821.2	14144		821.2	14470.5		821.2	11094				821.2	19587		821.2	9450
820.4	14233.5		820.4	14509.5		820.4	10873				820.4	19493		820.4	9410.5
819.6	14053.5		819.6	14536.5		819.6	11146				819.6	19583.5		819.6	9440
818.8	14194.5		818.8	14667.5		818.8	11035				818.8	19488.5		818.8	9396.5
818	14231.5		818	14510.5		818	11145				818	19472		818	9326
817.2	14204		817.2	14478.5		817.2	11123				817.2	19314		817.2	9400.5
816.4	14184		816.4	14591.5		816.4	10976.5				816.4	19291		816.4	9430.5
815.6	14122.5		815.6	14546		815.6	11038.5				815.6	19281		815.6	9437.5
814.8	14283		814.8	14770		814.8	11017.5				814.8	19219		814.8	9508
814	14301.5		814	14661.5		814	11028.5				814	19334.5		814	9307
813.2	14292.5		813.2	14712		813.2	11035.5				813.2	19260.5		813.2	9301
812.4	14321		812.4	14601.5		812.4	11093				812.4	19530		812.4	9267.5
811.6	14177.5		811.6	14529.5		811.6	11028				811.6	19439		811.6	9248.5
810.8	14390.5		810.8	14616.5		810.8	11187.5				810.8	19491.5		810.8	9311
810	14415		810	14754		810	11209				810	19374		810	9272
809.2	14301		809.2	14682		809.2	10986.5				809.2	19477.5		809.2	9246
808.4	14489		808.4	14841		808.4	11061				808.4	19508.5		808.4	9372
807.6	14641		807.6	14699		807.6	11146				807.6	19328.5		807.6	9321.5
806.8	14438		806.8	14846.5		806.8	11078.5				806.8	19357		806.8	9299.5
806	14413		806	14808		806	11061.5				806	19461		806	9174
805.2	14454.5		805.2	14855.5		805.2	11120.5				805.2	19328.5		805.2	9301
804.4	14393.5		804.4	14785.5		804.4	11110				804.4	19377.5		804.4	9325
803.6	14361.5		803.6	14822.5		803.6	11146				803.6	19367.5		803.6	9292
802.8	14325.5		802.8	14702		802.8	11159				802.8	19376.5		802.8	9318
802	14449		802	14906.5		802	11203.5				802	19115.5		802	9271
801.2	14426		801.2	14819		801.2	11070.5				801.2	19162		801.2	9280
800.4	14466.5		800.4	14533		800.4	10978				800.4	19110.5		800.4	9206.5
799.6	14312		799.6	14711		799.6	11141.5				799.6	19241		799.6	9183.5
798.8	14285.5		798.8	14763.5		798.8	11081.5				798.8	19062		798.8	9268
798	14496		798	14745.5		798	11123.5				798	19069.5		798	9157.5
797.2	14466.5		797.2	14605.5		797.2	11085.5				797.2	19017		797.2	9233
796.4	14411.5		796.4	14662		796.4	11081.5				796.4	19076		796.4	9363.5
795.6	14484.5		795.6	14850.5		795.6	11237.5				795.6	19040.5		795.6	9261.5
794.8	14653		794.8	14778.5		794.8	11150				794.8	19016.5		794.8	9177
794	14580		794	14799		794	11129				794	18881		794	9076
793.2	14601		793.2	14995.5		793.2	11222				793.2	19021.5		793.2	9202
792.4	14714		792.4	14987.5		792.4	11252.5				792.4	19186		792.4	9137.5
791.6	14789.5		791.6	14948.5		791.6	11256				791.6	19073.5		791.6	9191.5
790.8	14874		790.8	15212		790.8	11292.5				790.8	19038		790.8	9358.5
790	14827.5		790	15297		790	11543.5				790	19287		790	9241.5
789.2	15033		789.2	15297.5		789.2	11542				789.2	19128.5		789.2	9346
788.4	15012		788.4	15359		788.4	11600.5				788.4	19271		788.4	9066.5
787.6	15110		787.6	15574		787.6	11729.5				787.6	19314		787.6	9144.5
786.8	15079.5		786.8	15545		786.8	11641.5				786.8	19557		786.8	9194.5
786	15285.5		786	15439		786	11581				786	19497.5		786	9127.5
785.2	15106		785.2	15445		785.2	11734.5				785.2	19560		785.2	9159
784.4	15121.5		784.4	15654.5		784.4	11631				784.4	19628		784.4	9239.5
783.6	15077.5		783.6	15613.5		783.6	11657.5				783.6	19405		783.6	9240.5
782.8	14975.5		782.8	15431.5		782.8	11589				782.8	19748.5		782.8	9317
782	15185		782	15499.5		782	11742				782	19579.5		782	9294
781.2	14863.5		781.2	15253.5		781.2	11453				781.2	19374		781.2	9030
780.4	14660		780.4	15183.5		780.4	11397				780.4	19045.5		780.4	9120
779.6	14572.5		779.6	15076.5		779.6	11232.5				779.6	18977		779.6	9080
778.8	14433		778.8	14943.5		778.8	11070				778.8	18933.5		778.8	9080.5
778	14502.5		778	14817.5		778	11019.5				778	18554.5		778	9043.5
777.2	14338.5		777.2	14863		777.2	11041				777.2	18253		777.2	8887
776.4	14360		776.4	14742		776.4	11226				776.4	18323		776.4	8930
775.6	14316.5		775.6	14809		775.6	11075				775.6	18321		775.6	8800
774.8	14364.5		774.8	14956		774.8	10990				774.8	18030.5		774.8	8865.5
774	14333		774	14726.5		774	11004.5				774	17954.5		774	8904
773.2	14363		773.2	14722		773.2	11064.5				773.2	18036.5		773.2	8950.5
772.4	14393		772.4	14790		772.4	10890				772.4	17845.5		772.4	8916.5
771.6	14288.5		771.6	14746.5		771.6	11065.5				771.6	17915		771.6	9021
770.8	14177		770.8	14868		770.8	11004				770.8	17901.5		770.8	8934.5
770	14411.5		770	14815		770	11005.5				770	17793.5		770	8947.5
769.2	14280		769.2	14811		769.2	11063				769.2	17910.5		769.2	8931
768.4	14194.5		768.4	14851		768.4	11066.5				768.4	17955.5		768.4	8905.5
767.6	14225.5		767.6	14760		767.6	10886.5				767.6	17793		767.6	8836
766.8	14124.5		766.8	14791.5		766.8	10870				766.8	17659.5		766.8	8826.5
766	14115		766	14620		766	10821				766	17430		766	8887
765.2	14140.5		765.2	14636		765.2	10878.5				765.2	17607.5		765.2	8764
764.4	14224		764.4	14657.5		764.4	10872				764.4	17401		764.4	8839.5
763.6	14168.5		763.6	14609		763.6	10874				763.6	17364		763.6	8721
762.8	14220		762.8	14684.5		762.8	10740				762.8	17345.5		762.8	8648.5
762	14281		762	14677.5		762	10835.5				762	17281.5		762	8730.5
761.2	14202.5		761.2	14656		761.2	10846.5				761.2	17338.5		761.2	8745
760.4	14121		760.4	14848		760.4	10885.5				760.4	17345		760.4	8622
759.6	14222		759.6	14714.5		759.6	10899.5				759.6	17253		759.6	8733.5
758.8	14192		758.8	14500		758.8	10873.5				758.8	17288.5		758.8	8642
758	14382		758	14832		758	10999.5				758	17298		758	8637.5
757.2	14158		757.2	14702.5		757.2	10974				757.2	17128.5		757.2	8688.5
756.4	14146		756.4	14782		756.4	10794				756.4	17239.5		756.4	8617
755.6	14213		755.6	14883		755.6	10949				755.6	17204		755.6	8626
754.8	14323		754.8	14813.5		754.8	10811.5				754.8	17233.5		754.8	8607.5
754	14362		754	14886.5		754	11062.5				754	17208.5		754	8606.5
753.2	14422		753.2	15025		753.2	11015				753.2	17131.5		753.2	8617
752.4	14346.5		752.4	14881.5		752.4	11064				752.4	17043.5		752.4	8539.5
751.6	14320.5		751.6	14884		751.6	10940				751.6	17233		751.6	8707.5
750.8	14366.5		750.8	14869		750.8	10889				750.8	16999		750.8	8527.5
750	14333		750	14896.5		750	10933.5				750	16962.5		750	8535
749.2	14487		749.2	15251.5		749.2	11032				749.2	17037		749.2	8503
748.4	14408.5		748.4	15046		748.4	10969.5				748.4	17003.5		748.4	8593.5
747.6	14215		747.6	15097		747.6	11054				747.6	17269		747.6	8519
746.8	14389		746.8	15002.5		746.8	11046				746.8	17055		746.8	8499
746	14493.5		746	14919.5		746	11111				746	16965.5		746	8566.5
745.2	14652		745.2	14949.5		745.2	10986				745.2	16952.5		745.2	8457.5
744.4	14593		744.4	15024		744.4	10967				744.4	16799		744.4	8498.5
743.6	14594		743.6	15022		743.6	11005				743.6	16809		743.6	8437
742.8	14363.5		742.8	15129		742.8	10946				742.8	16777		742.8	8491.5
742	14349		742	14871		742	10923				742	16960		742	8472.5
741.2	14475		741.2	14781.5		741.2	10968.5				741.2	16792.5		741.2	8465.5
740.4	14400.5		740.4	14944.5		740.4	10879.5				740.4	16903		740.4	8528
739.6	14408.5		739.6	15079		739.6	10704.5				739.6	16634		739.6	8447.5
738.8	14348		738.8	14932		738.8	10879.5				738.8	16465		738.8	8426.5
738	14344.5		738	15017.5		738	10830				738	16597		738	8241
737.2	14323		737.2	14981		737.2	10818				737.2	16370		737.2	8258
736.4	14333.5		736.4	14973.5		736.4	10868				736.4	16169		736.4	8329
735.6	14462.5		735.6	14952.5		735.6	11001				735.6	16186		735.6	8219
734.8	14442.5		734.8	14836		734.8	10936				734.8	16188		734.8	8278.5
734	14408		734	14950.5		734	10827.5				734	16273.5		734	8174.5
733.2	14506		733.2	14924		733.2	10817.5				733.2	16319.5		733.2	8170.5
732.4	14179		732.4	14926.5		732.4	10821.5				732.4	16203		732.4	8239.5
731.6	14421.5		731.6	14960.5		731.6	10871				731.6	16071.5		731.6	8125
730.8	14445		730.8	15058		730.8	10852				730.8	16184		730.8	8282.5
730	14731.5		730	15231		730	11011				730	16223.5		730	8267.5
729.2	14805.5		729.2	15223		729.2	11071.5				729.2	16049.5		729.2	8277.5
728.4	14919.5		728.4	15436.5		728.4	11051.5				728.4	15973		728.4	8239.5
727.6	14834		727.6	15386.5		727.6	11321				727.6	16032		727.6	8185
726.8	15016.5		726.8	15452		726.8	11232				726.8	16020.5		726.8	8009
726	14897		726	15612.5		726	11269				726	16013		726	8165.5
725.2	14781.5		725.2	15317		725.2	11132.5				725.2	16059.5		725.2	8070
724.4	14970		724.4	15568.5		724.4	11162				724.4	16284		724.4	8143.5
723.6	15165.5		723.6	15491		723.6	11176.5				723.6	16432		723.6	8230.5
722.8	15265		722.8	15896		722.8	11382.5				722.8	16611		722.8	8187
722	15235.5		722	15875		722	11579.5				722	16249		722	8206.5
721.2	15042.5		721.2	15831.5		721.2	11378				721.2	15698		721.2	7952.5
720.4	14557.5		720.4	15227		720.4	11033.5				720.4	15053		720.4	7936
719.6	14040.5		719.6	14641		719.6	10397				719.6	14522.5		719.6	7752.5
718.8	13790		718.8	14486		718.8	10321				718.8	14225.5		718.8	7855.5
718	13655.5		718	14284.5		718	10285				718	13996.5		718	7782.5
717.2	13611.5		717.2	14329		717.2	10186.5				717.2	13962		717.2	7712
716.4	13902		716.4	14436		716.4	10509				716.4	13846		716.4	7597.5
715.6	14183		715.6	14701		715.6	10597				715.6	13757		715.6	7681
714.8	14418		714.8	15041.5		714.8	10894.5				714.8	13915		714.8	7839.5
714	14964.5		714	15226.5		714	11011				714	14194.5		714	7732.5
713.2	15307.5		713.2	15633		713.2	11392				713.2	14526.5		713.2	7687.5
712.4	15225.5		712.4	15643.5		712.4	11355				712.4	14745.5		712.4	7808.5
711.6	15099.5		711.6	15409.5		711.6	11316				711.6	15174		711.6	7799
710.8	15615		710.8	15675.5		710.8	11551.5				710.8	15671.5		710.8	7940
710	16123		710	16379		710	11865				710	16183		710	8049
709.2	16534		709.2	16894		709.2	12121.5				709.2	16657.5		709.2	8114.5
708.4	16478		708.4	17021.5		708.4	12429				708.4	16012.5		708.4	8092
707.6	15813		707.6	16310.5		707.6	11852				707.6	14163.5		707.6	7914.5
706.8	14426.5		706.8	14943		706.8	10791				706.8	12613.5		706.8	7601.5
706	12860.5		706	13705.5		706	9753.5				706	11232		706	7366
705.2	12196.5		705.2	13187		705.2	9321				705.2	10555.5		705.2	7210
704.4	12075.5		704.4	12786		704.4	9016				704.4	10334		704.4	7163.5
703.6	12033		703.6	12850		703.6	8986				703.6	10231		703.6	7159
702.8	11764.5		702.8	12697.5		702.8	8872.5				702.8	10195		702.8	7172
702	11911.5		702	12842.5		702	8909				702	10178		702	6986.5
701.2	11800		701.2	12796.5		701.2	8894.5				701.2	10141		701.2	7246
700.4	11720.5		700.4	12587.5		700.4	8826				700.4	10186.5		700.4	7157
699.6	11793.5		699.6	12545		699.6	8706				699.6	10285.5		699.6	7183.5
698.8	11673.5		698.8	12574.5		698.8	8766.5				698.8	10152.5		698.8	7135
698	11739		698	12830.5		698	8818				698	10212.5		698	7182.5
697.2	11717		697.2	12779.5		697.2	8730				697.2	10090.5		697.2	7299
696.4	11694.5		696.4	12703		696.4	8876.5				696.4	10193.5		696.4	7250.5
695.6	11816.5		695.6	12654		695.6	8911				695.6	10283.5		695.6	7168.5
694.8	11877.5		694.8	12692		694.8	8835				694.8	10250.5		694.8	7142.5
694	11737		694	12755		694	8893				694	10086.5		694	7220.5
693.2	11777		693.2	12916.5		693.2	8864				693.2	10167.5		693.2	7197.5
692.4	11796.5		692.4	12837.5		692.4	8735.5				692.4	10124.5		692.4	7182.5
691.6	11853.5		691.6	12865.5		691.6	8799				691.6	10063.5		691.6	7126.5
690.8	12102.5		690.8	12855		690.8	8855				690.8	10120		690.8	7135
690	11742		690	12878		690	8907				690	9986		690	7175.5
689.2	11703.5		689.2	12671.5		689.2	8891.5				689.2	10223		689.2	7240
688.4	11784		688.4	12870.5		688.4	8918.5				688.4	10186.5		688.4	7418
687.6	11808		687.6	13144		687.6	9000				687.6	10271		687.6	7280.5
686.8	11937		686.8	12858		686.8	9029.5				686.8	10168		686.8	7220
686	11800.5		686	13032		686	8908				686	10189		686	7398.5
685.2	12011.5		685.2	12865		685.2	9063.5				685.2	10121.5		685.2	7256.5
684.4	11840.5		684.4	12849.5		684.4	8922.5				684.4	9984		684.4	7200
683.6	11809.5		683.6	12922.5		683.6	8888.5				683.6	10251.5		683.6	7195
682.8	11911.5		682.8	12890		682.8	9000				682.8	10261		682.8	7289
682	11843.5		682	12999.5		682	8965				682	10203		682	7235.5
681.2	11952		681.2	12987.5		681.2	9005				681.2	10283.5		681.2	7252
680.4	12060.5		680.4	12920		680.4	9109.5				680.4	10233.5		680.4	7205
679.6	11825.5		679.6	12915.5		679.6	9075.5				679.6	10205		679.6	7253
678.8	11849.5		678.8	12926.5		678.8	8905.5				678.8	10213		678.8	7235.5
678	11941		678	12855.5		678	8948				678	10246		678	7228
677.2	11947		677.2	12923.5		677.2	8853.5				677.2	10227		677.2	7069.5
676.4	11888.5		676.4	13122.5		676.4	8998				676.4	10173.5		676.4	7140
675.6	11904		675.6	12856.5		675.6	9104.5				675.6	10188.5		675.6	7229.5
674.8	12150		674.8	12949		674.8	9057.5				674.8	10260		674.8	7198.5
674	11975.5		674	12992		674	9036				674	10325.5		674	7257.5
673.2	12118		673.2	12931		673.2	9093.5				673.2	10427.5		673.2	7145.5
672.4	11957.5		672.4	12979		672.4	9169				672.4	10347.5		672.4	7230.5
671.6	12087		671.6	13088.5		671.6	9056.5				671.6	10323.5		671.6	7180
670.8	12174		670.8	13116.5		670.8	9078				670.8	10203.5		670.8	7279.5
670	12171.5		670	13198.5		670	9149.5				670	10378.5		670	7271.5
669.2	12238		669.2	13083.5		669.2	9176.5				669.2	10424.5		669.2	7373.5
668.4	12212		668.4	13068		668.4	8995.5				668.4	10478.5		668.4	7457
667.6	12219.5		667.6	13128		667.6	9127				667.6	10349		667.6	7295
666.8	12269.5		666.8	13247.5		666.8	9022.5				666.8	10393		666.8	7238.5
666	12230.5		666	13277.5		666	9044				666	10244.5		666	7309
665.2	12217.5		665.2	13245		665.2	9031				665.2	10379.5		665.2	7295.5
664.4	12237.5		664.4	13209		664.4	9082				664.4	10443		664.4	7248
663.6	12084.5		663.6	13208.5		663.6	9173				663.6	10437		663.6	7330
662.8	12147.5		662.8	13204		662.8	9127.5				662.8	10440.5		662.8	7199.5
662	12061.5		662	13162.5		662	9062				662	10531.5		662	7266
661.2	12134.5		661.2	13104		661.2	9103.5				661.2	10361.5		661.2	7393
660.4	12075.5		660.4	13176		660.4	9152.5				660.4	10467.5		660.4	7323
659.6	12004.5		659.6	13340		659.6	9084				659.6	10318		659.6	7241
658.8	12021		658.8	13209.5		658.8	9120				658.8	10457.5		658.8	7239
658	12120		658	13220.5		658	9131				658	10399.5		658	7221.5
657.2	12192.5		657.2	13298.5		657.2	9264				657.2	10581		657.2	7275
656.4	12163.5		656.4	13346		656.4	9070				656.4	10440.5		656.4	7477.5
655.6	12078.5		655.6	13217.5		655.6	9116.5				655.6	10479		655.6	7409.5
654.8	12110		654.8	13199.5		654.8	9215				654.8	10501		654.8	7329
654	12041		654	13386.5		654	9205				654	10494		654	7320
653.2	12106.5		653.2	13358		653.2	9001				653.2	10585.5		653.2	7309
652.4	12196		652.4	13323.5		652.4	9113.5				652.4	10539		652.4	7254.5
651.6	12283.5		651.6	13312		651.6	9180				651.6	10564.5		651.6	7289
650.8	12161		650.8	13318.5		650.8	9199				650.8	10579.5		650.8	7417
650	12128		650	13371		650	9260.5				650	10500		650	7377
649.2	12210		649.2	13442.5		649.2	9274.5				649.2	10470.5		649.2	7306
648.4	12228		648.4	13474.5		648.4	9310.5				648.4	10682.5		648.4	7340
647.6	12186		647.6	13488		647.6	9340.5				647.6	10656		647.6	7417
646.8	12307.5		646.8	13397		646.8	9188.5				646.8	10595.5		646.8	7421
646	12264		646	13478.5		646	9179.5				646	10629		646	7399.5
645.2	12533		645.2	13534		645.2	9244				645.2	10622		645.2	7395
644.4	12333		644.4	13399		644.4	9231.5				644.4	10475		644.4	7380
643.6	12296.5		643.6	13503		643.6	9084.5				643.6	10650.5		643.6	7405
642.8	12336		642.8	13392.5		642.8	9210				642.8	10566		642.8	7449
642	12288.5		642	13499		642	9384.5				642	10627		642	7341
641.2	12204.5		641.2	13637.5		641.2	9081				641.2	10668		641.2	7453
640.4	12261.5		640.4	13651.5		640.4	9274.5				640.4	10658.5		640.4	7423
639.6	12320.5		639.6	13615.5		639.6	9212				639.6	10558		639.6	7420
638.8	12410		638.8	13465.5		638.8	9214.5				638.8	10618.5		638.8	7417.5
638	12396		638	13384.5		638	9234				638	10570.5		638	7382.5
637.2	12255		637.2	13592.5		637.2	9210				637.2	10547.5		637.2	7416
636.4	12378.5		636.4	13545		636.4	9296				636.4	10680		636.4	7357.5
635.6	12476		635.6	13670.5		635.6	9230				635.6	10573.5		635.6	7362.5
634.8	12353.5		634.8	13428		634.8	9435.5				634.8	10747		634.8	7411
634	12268		634	13543.5		634	9428.5				634	10724.5		634	7441.5
633.2	12407.5		633.2	13527		633.2	9321				633.2	10687.5		633.2	7370
632.4	12414		632.4	13522.5		632.4	9354.5				632.4	10710.5		632.4	7490
631.6	12531.5		631.6	13671		631.6	9365				631.6	10648		631.6	7434.5
630.8	12399		630.8	13739		630.8	9177				630.8	10687		630.8	7381.5
630	12353		630	13584		630	9272.5				630	10689		630	7510.5
629.2	12472.5		629.2	13743.5		629.2	9268				629.2	10941		629.2	7521
628.4	12502.5		628.4	13675		628.4	9371				628.4	10869		628.4	7388
627.6	12380		627.6	13822		627.6	9334				627.6	10768		627.6	7359.5
626.8	12468		626.8	13544.5		626.8	9244				626.8	10672.5		626.8	7394.5
626	12536.5		626	13554.5		626	9348.5				626	10852		626	7427
625.2	12405		625.2	13526		625.2	9233				625.2	10789		625.2	7398
624.4	12463.5		624.4	13715		624.4	9232				624.4	10774		624.4	7318
623.6	12442		623.6	13782		623.6	9250				623.6	10787.5		623.6	7403
622.8	12456.5		622.8	13937		622.8	9219.5				622.8	10775		622.8	7354
622	12429.5		622	13677.5		622	9232.5				622	10845		622	7297.5
621.2	12501		621.2	13837.5		621.2	9386.5				621.2	10956		621.2	7500.5
620.4	12302		620.4	13680.5		620.4	9437.5				620.4	10809.5		620.4	7500.5
619.6	12564.5		619.6	13696.5		619.6	9406				619.6	10870		619.6	7322.5
618.8	12674		618.8	13814		618.8	9327.5				618.8	10971		618.8	7581
618	12507.5		618	13754.5		618	9249.5				618	10841		618	7516
617.2	12546.5		617.2	13997		617.2	9262.5				617.2	10834		617.2	7403.5
616.4	12708		616.4	13901.5		616.4	9480.5				616.4	11052		616.4	7462.5
615.6	12662.5		615.6	13919.5		615.6	9377				615.6	10906.5		615.6	7335.5
614.8	12638.5		614.8	13833		614.8	9332.5				614.8	10814		614.8	7498
614	12655		614	13770.5		614	9294.5				614	11036		614	7417
613.2	12479.5		613.2	13828		613.2	9385				613.2	10814.5		613.2	7458.5
612.4	12506		612.4	13859.5		612.4	9297.5				612.4	10785		612.4	7449.5
611.6	12742.5		611.6	13782.5		611.6	9300				611.6	10821		611.6	7484.5
610.8	12633.5		610.8	13840.5		610.8	9243				610.8	10838.5		610.8	7407.5
610	12555		610	13715		610	9335				610	10806		610	7314.5
609.2	12543		609.2	13806		609.2	9368.5				609.2	10860.5		609.2	7396
608.4	12769		608.4	13778		608.4	9297.5				608.4	10880.5		608.4	7552.5
607.6	12570		607.6	13902		607.6	9320				607.6	10791		607.6	7453.5
606.8	12673.5		606.8	13975.5		606.8	9409.5				606.8	10763		606.8	7449.5
606	12657.5		606	14029		606	9326.5				606	10934.5		606	7375
605.2	12491		605.2	13925		605.2	9189				605.2	10938.5		605.2	7447
604.4	12661.5		604.4	13813		604.4	9332.5				604.4	10773.5		604.4	7485
603.6	12571.5		603.6	13841		603.6	9324.5				603.6	10710		603.6	7390
602.8	12595.5		602.8	13826		602.8	9369				602.8	10931		602.8	7360
602	12611		602	13947.5		602	9332.5				602	10800.5		602	7525.5
601.2	12752		601.2	13930.5		601.2	9424.5				601.2	10838.5		601.2	7348
600.4	12570.5		600.4	13848		600.4	9395				600.4	10826.5		600.4	7510
599.6	12652.5		599.6	13815		599.6	9349.5				599.6	10786		599.6	7506
598.8	12681		598.8	14078.5		598.8	9374.5				598.8	10796.5		598.8	7459.5
598	12620.5		598	14028.5		598	9394				598	10888.5		598	7437.5
597.2	12680		597.2	13869		597.2	9293				597.2	10804		597.2	7479
596.4	12547.5		596.4	13815.5		596.4	9439.5				596.4	10835.5		596.4	7417.5
595.6	12638		595.6	13883		595.6	9401.5				595.6	10815.5		595.6	7504.5
594.8	12597.5		594.8	13910		594.8	9348.5				594.8	10988.5		594.8	7453.5
594	12616		594	13856.5		594	9295				594	10890		594	7506
593.2	12662.5		593.2	13894.5		593.2	9361.5				593.2	10938.5		593.2	7326
592.4	12559		592.4	13781		592.4	9349.5				592.4	10925		592.4	7554
591.6	12664.5		591.6	13955		591.6	9450.5				591.6	10847.5		591.6	7472
590.8	12480		590.8	13937		590.8	9371				590.8	11089.5		590.8	7461.5
590	12594.5		590	13905.5		590	9292				590	10910		590	7408
589.2	12704		589.2	14167		589.2	9243.5				589.2	10831		589.2	7380
588.4	12705.5		588.4	14186		588.4	9197.5				588.4	10940		588.4	7408.5
587.6	12693		587.6	14067		587.6	9315				587.6	10798.5		587.6	7386.5
586.8	12499		586.8	14075.5		586.8	9452				586.8	10864.5		586.8	7351
586	12491		586	14055.5		586	9453.5				586	11001		586	7352
585.2	12726.5		585.2	13982.5		585.2	9433				585.2	10858		585.2	7344.5
584.4	12548.5		584.4	14086.5		584.4	9327				584.4	10776		584.4	7442.5
583.6	12646		583.6	14052.5		583.6	9283.5				583.6	10795		583.6	7529
582.8	12624.5		582.8	13948.5		582.8	9331				582.8	10901		582.8	7437.5
582	12663		582	13960.5		582	9366				582	10892		582	7416.5
581.2	12564		581.2	14010		581.2	9250.5				581.2	10894		581.2	7451.5
580.4	12634.5		580.4	14041.5		580.4	9412.5				580.4	10897.5		580.4	7353
579.6	12728		579.6	14140.5		579.6	9359				579.6	10906		579.6	7394
578.8	12689.5		578.8	13987		578.8	9293.5				578.8	10788		578.8	7494.5
578	12649.5		578	14071.5		578	9229				578	10902.5		578	7444.5
577.2	12700.5		577.2	13941		577.2	9110				577.2	10947.5		577.2	7375
576.4	12671.5		576.4	14035.5		576.4	9256				576.4	10791		576.4	7470.5
575.6	12655		575.6	14087.5		575.6	9326				575.6	10889.5		575.6	7499.5
574.8	12678		574.8	14050		574.8	9293.5				574.8	10824.5		574.8	7474
574	12407		574	13907.5		574	9252				574	10783.5		574	7349.5
573.2	12683.5		573.2	14030.5		573.2	9227.5				573.2	10873		573.2	7423.5
572.4	12427.5		572.4	13940		572.4	9087				572.4	10816.5		572.4	7495.5
571.6	12522.5		571.6	13934		571.6	9096.5				571.6	10675		571.6	7415
570.8	12567.5		570.8	13836.5		570.8	9258				570.8	10822		570.8	7418
570	12494.5		570	13836.5		570	9251				570	10614.5		570	7398
569.2	12392.5		569.2	13831		569.2	9095.5				569.2	10656		569.2	7397
568.4	12438.5		568.4	13864.5		568.4	9047				568.4	10745.5		568.4	7373
567.6	12422.5		567.6	13924.5		567.6	8954				567.6	10710		567.6	7468
566.8	12217		566.8	13693.5		566.8	8972.5				566.8	10745		566.8	7539
566	12251.5		566	13790		566	9070.5				566	10590.5		566	7321.5
565.2	12275		565.2	13866		565.2	8952				565.2	10536.5		565.2	7227.5
564.4	12347.5		564.4	13863.5		564.4	9060				564.4	10642		564.4	7266
563.6	12429		563.6	13976.5		563.6	9193.5				563.6	10774		563.6	7331
562.8	12488		562.8	14230		562.8	9136				562.8	10694.5		562.8	7256
562	12502.5		562	14090		562	9046.5				562	10635		562	7267.5
561.2	12501		561.2	13929.5		561.2	9241.5				561.2	10657.5		561.2	7341.5
560.4	12487		560.4	14142		560.4	9220.5				560.4	10626		560.4	7333.5
559.6	12683.5		559.6	14034		559.6	9222.5				559.6	10546.5		559.6	7351
558.8	12869		558.8	14210.5		558.8	9247				558.8	10596.5		558.8	7337
558	12775		558	14171		558	9529				558	10727.5		558	7336.5
557.2	12933		557.2	14385		557.2	9642				557.2	10765.5		557.2	7408.5
556.4	12995		556.4	14427.5		556.4	9765.5				556.4	10922		556.4	7336.5
555.6	13064		555.6	14393.5		555.6	9522.5				555.6	10905		555.6	7315
554.8	13089.5		554.8	14500		554.8	9588.5				554.8	11026.5		554.8	7375
554	13009		554	14479.5		554	9697				554	10993		554	7419.5
553.2	12828		553.2	14219.5		553.2	9499.5				553.2	10941.5		553.2	7556
552.4	12554.5		552.4	14185		552.4	9478				552.4	10837		552.4	7645
551.6	12516		551.6	14064.5		551.6	9413				551.6	10958.5		551.6	7538
550.8	12420		550.8	14003.5		550.8	9318				550.8	10760.5		550.8	7473
550	12251.5		550	13774.5		550	9100.5				550	10744		550	7485.5
549.2	12013.5		549.2	13460.5		549.2	8793				549.2	10730.5		549.2	7396
548.4	11839		548.4	13462		548.4	8643.5				548.4	10745.5		548.4	7399.5
547.6	11669		547.6	13076.5		547.6	8550.5				547.6	10389.5		547.6	7362.5
546.8	11523		546.8	13062		546.8	8463.5				546.8	10278.5		546.8	7153.5
546	11240		546	12844		546	8412				546	10206		546	7092
545.2	11246.5		545.2	12643		545.2	8278				545.2	10116		545.2	7232.5
544.4	10914.5		544.4	12343.5		544.4	7943				544.4	10003		544.4	7030.5
543.6	10542.5		543.6	11971.5		543.6	7754.5				543.6	9826.5		543.6	7103
542.8	10196.5		542.8	11792		542.8	7484				542.8	9718.5		542.8	7086.5
542	10099		542	11429.5		542	7307.5				542	9379		542	7043
541.2	9688.5		541.2	11112		541.2	7128				541.2	9115.5		541.2	7069.5
540.4	9370		540.4	10940		540.4	6904.5				540.4	8985		540.4	6858
539.6	9446.5		539.6	10805.5		539.6	6822.5				539.6	8820		539.6	6840
538.8	9332.5		538.8	10781.5		538.8	6740.5				538.8	8823		538.8	6753
538	9377.5		538	10646		538	6759.5				538	8768.5		538	6653
537.2	9357		537.2	10743.5		537.2	6650.5				537.2	8741.5		537.2	6645
536.4	9405		536.4	10970.5		536.4	6714				536.4	8750.5		536.4	6700
535.6	9729		535.6	11536.5		535.6	6892.5				535.6	8763		535.6	6742.5
534.8	10371.5		534.8	12254		534.8	7208.5				534.8	8856.5		534.8	6738
534	11315		534	13319.5		534	7840				534	8968.5		534	6707.5
533.2	13677		533.2	15498.5		533.2	9322.5				533.2	9124.5		533.2	6879.5
532.4	19389		532.4	20395		532.4	13189.5				532.4	9689.5		532.4	7171.5
531.6	26790		531.6	27969.5		531.6	19242				531.6	11406		531.6	7981
530.8	31056.5		530.8	32665.5		530.8	23401				530.8	14568.5		530.8	9734
530	28490.5		530	30520.5		530	22147				530	18710.5		530	10844.5
529.2	20522.5		529.2	22054.5		529.2	15861				529.2	19704		529.2	9659.5
528.4	12546		528.4	13882		528.4	9290				528.4	16810		528.4	8538.5
527.6	9187		527.6	10453		527.6	6717.5				527.6	14086.5		527.6	8046
526.8	8469		526.8	9613		526.8	5942				526.8	9999.5		526.8	7247.5
526	7929		526	9205		526	5748				526	8203		526	6740
525.2	7740		525.2	8992.5		525.2	5684				525.2	7753		525.2	6707.5
524.4	7550.5		524.4	8944.5		524.4	5593.5				524.4	7565		524.4	6592
523.6	7533		523.6	9058.5		523.6	5418.5				523.6	7650		523.6	6601.5
522.8	7533.5		522.8	9207.5		522.8	5470				522.8	7565		522.8	6500
522	7603		522	9378		522	5504				522	7585.5		522	6493
521.2	7551		521.2	9270		521.2	5406.5				521.2	7507.5		521.2	6590
520.4	7427		520.4	8875.5		520.4	5360				520.4	7301		520.4	6553.5
519.6	7320.5		519.6	8716		519.6	5324.5				519.6	7259		519.6	6526
518.8	7391.5		518.8	8661.5		518.8	5398.5				518.8	7266		518.8	6362.5
518	7325		518	8793.5		518	5347.5				518	7148		518	6475
517.2	7481		517.2	8570		517.2	5281.5				517.2	7169		517.2	6476
516.4	7381		516.4	8598		516.4	5310.5				516.4	7289.5		516.4	6567
515.6	7261		515.6	8464.5		515.6	5279.5				515.6	7277.5		515.6	6495.5
514.8	7223		514.8	8428		514.8	5225.5				514.8	7289.5		514.8	6459.5
514	7206		514	8296		514	5188				514	7292		514	6396
513.2	7184.5		513.2	8194		513.2	5158				513.2	7287		513.2	6389.5
512.4	7148.5		512.4	8264.5		512.4	5206				512.4	7129.5		512.4	6508
511.6	7331		511.6	8310		511.6	5232.5				511.6	7285		511.6	6450.5
510.8	7285.5		510.8	8226		510.8	5185				510.8	7271		510.8	6508.5
510	7238.5		510	8032		510	5168				510	7269.5		510	6452
509.2	7114		509.2	8015.5		509.2	5128				509.2	7270		509.2	6560.5
508.4	7158		508.4	7967		508.4	5213				508.4	7290.5		508.4	6457.5
507.6	7102.5		507.6	8058.5		507.6	5272.5				507.6	7217		507.6	6484.5
506.8	7100		506.8	7970.5		506.8	5240				506.8	7153		506.8	6510
506	7033.5		506	8049.5		506	5155.5				506	7091.5		506	6460.5
505.2	7015.5		505.2	7856.5		505.2	5130.5				505.2	7100		505.2	6485.5
504.4	6965		504.4	7929.5		504.4	5196				504.4	7062.5		504.4	6523
503.6	6989.5		503.6	7836.5		503.6	5153.5				503.6	7064.5		503.6	6478.5
502.8	6939		502.8	7885.5		502.8	5066.5				502.8	7080.5		502.8	6603.5
502	6929		502	7843.5		502	5084				502	7004.5		502	6536.5
501.2	7043		501.2	8028		501.2	5158				501.2	7084		501.2	6443.5
500.4	7212.5		500.4	8369		500.4	5200				500.4	7134.5		500.4	6487.5
499.6	7271.5		499.6	8635		499.6	5237.5				499.6	7140.5		499.6	6449
498.8	7337.5		498.8	8524.5		498.8	5248.5				498.8	7098		498.8	6398
498	7271.5		498	8400.5		498	5300.5				498	7185		498	6481.5
497.2	7636		497.2	9172.5		497.2	5362.5				497.2	7337.5		497.2	6520.5
496.4	8378		496.4	11066		496.4	5579				496.4	7705		496.4	6476
495.6	9170		495.6	13409.5		495.6	5996				495.6	8266.5		495.6	6626.5
494.8	9153		494.8	13619		494.8	6243				494.8	8561		494.8	6742
494	7923		494	11060		494	5793				494	7857.5		494	6635
493.2	7219		493.2	8534		493.2	5287				493.2	7230.5		493.2	6501.5
492.4	6929.5		492.4	7613.5		492.4	5167				492.4	7030.5		492.4	6467.5
491.6	6734.5		491.6	7152		491.6	5014.5				491.6	7018		491.6	6454.5
490.8	6545.5		490.8	6908		490.8	4995				490.8	6961		490.8	6412
490	6605.5		490	6680		490	4984.5				490	6952		490	6404.5
489.2	6628.5		489.2	6608		489.2	5035				489.2	6965		489.2	6491
488.4	6528		488.4	6452		488.4	4913				488.4	7002		488.4	6477
487.6	6611.5		487.6	6511.5		487.6	4968				487.6	6862.5		487.6	6473.5
486.8	6619		486.8	6561.5		486.8	4982.5				486.8	6821		486.8	6490.5
486	6524		486	6514		486	4888				486	6845		486	6532
485.2	6575		485.2	6507		485.2	4982.5				485.2	6730		485.2	6531.5
484.4	6644.5		484.4	6552.5		484.4	4985.5				484.4	6793.5		484.4	6406
483.6	6550		483.6	6580.5		483.6	4928				483.6	6773.5		483.6	6457
482.8	6615.5		482.8	6519.5		482.8	4985				482.8	6916.5		482.8	6391
482	6593		482	6498.5		482	4962.5				482	6769		482	6442.5
481.2	6714		481.2	6476.5		481.2	4931.5				481.2	6916.5		481.2	6531.5
480.4	6614		480.4	6476.5		480.4	4931.5				480.4	6946		480.4	6476
479.6	6606		479.6	6435.5		479.6	5054.5				479.6	6943.5		479.6	6474.5
478.8	6614		478.8	6506.5		478.8	5093				478.8	6843.5		478.8	6473
478	6704.5		478	6568.5		478	4974.5				478	7011.5		478	6529
477.2	6631.5		477.2	6460		477.2	4922.5				477.2	7014		477.2	6502.5
476.4	6643.5		476.4	6596		476.4	5001.5				476.4	6979.5		476.4	6478.5
475.6	6619		475.6	6502.5		475.6	4962				475.6	6921.5		475.6	6569.5
474.8	6683		474.8	6514		474.8	5066.5				474.8	6973.5		474.8	6661.5
474	6701.5		474	6632		474	5053				474	6873.5		474	6440
473.2	6669.5		473.2	6617.5		473.2	4914.5				473.2	7013		473.2	6427
472.4	6672		472.4	6521		472.4	5040				472.4	7050		472.4	6474.5
471.6	6657.5		471.6	6454		471.6	5001.5				471.6	6978.5		471.6	6529.5
470.8	6645		470.8	6487.5		470.8	5031.5				470.8	6909.5		470.8	6624
470	6634		470	6555.5		470	5078				470	7101		470	6638.5
469.2	6649		469.2	6541		469.2	4951.5				469.2	7011		469.2	6545
468.4	6727		468.4	6543		468.4	4962				468.4	6879.5		468.4	6600
467.6	6574		467.6	6485.5		467.6	5083				467.6	7033.5		467.6	6638.5
466.8	6553		466.8	6497		466.8	4898.5				466.8	7007		466.8	6581
466	6650		466	6425.5		466	5049.5				466	6932		466	6473
465.2	6738.5		465.2	6642.5		465.2	5114				465.2	6944		465.2	6500.5
464.4	6745		464.4	6629		464.4	4997				464.4	7041		464.4	6607.5
463.6	6807.5		463.6	6642.5		463.6	5075.5				463.6	7068		463.6	6708
462.8	6537		462.8	6667		462.8	5036				462.8	7066.5		462.8	6640
462	6628		462	6609.5		462	5024				462	7087.5		462	6573
461.2	6682		461.2	6541		461.2	5072.5				461.2	7174		461.2	6615
460.4	6616.5		460.4	6660.5		460.4	5063				460.4	7055.5		460.4	6604.5
459.6	6700.5		459.6	6625.5		459.6	5047.5				459.6	7137		459.6	6525
458.8	6778.5		458.8	6698		458.8	5118.5				458.8	7067.5		458.8	6704
458	6700.5		458	6608.5		458	5155.5				458	7049		458	6698
457.2	6641.5		457.2	6652.5		457.2	5099.5				457.2	6964		457.2	6605
456.4	6602		456.4	6640.5		456.4	5128.5				456.4	7038		456.4	6559
455.6	6596		455.6	6766.5		455.6	5169.5				455.6	6964		455.6	6645
454.8	6636.5		454.8	6701		454.8	5109.5				454.8	7027		454.8	6571
454	6847		454	6642		454	5081				454	6980.5		454	6669.5
453.2	7052		453.2	6700.5		453.2	5062				453.2	7109		453.2	6604.5
452.4	7100.5		452.4	6724		452.4	5066				452.4	7048		452.4	6638
451.6	6823		451.6	6673		451.6	5049.5				451.6	7050.5		451.6	6657
450.8	6774.5		450.8	6762.5		450.8	5091				450.8	7186		450.8	6669.5
450	6704		450	6747		450	5044				450	6943		450	6684.5
449.2	6640		449.2	6747.5		449.2	5016				449.2	7058.5		449.2	6632.5
448.4	6659.5		448.4	6636.5		448.4	5157				448.4	7154		448.4	6663
447.6	6801.5		447.6	6779		447.6	5151.5				447.6	7012		447.6	6723
446.8	6806.5		446.8	6731.5		446.8	5100				446.8	6953		446.8	6753
446	7119.5		446	6860.5		446	5158.5				446	7053		446	6642.5
445.2	7433.5		445.2	6646		445.2	5071				445.2	7159.5		445.2	6637
444.4	7175.5		444.4	6611		444.4	5088				444.4	7183		444.4	6581
443.6	6916		443.6	6704.5		443.6	5188.5				443.6	7060.5		443.6	6619.5
442.8	6758		442.8	6700.5		442.8	5243				442.8	7076.5		442.8	6719
442	6644.5		442	6656		442	5151.5				442	7091.5		442	6624
441.2	6629		441.2	6718		441.2	5177				441.2	7112.5		441.2	6645.5
440.4	6621.5		440.4	6727.5		440.4	5188				440.4	7130.5		440.4	6613.5
439.6	6686		439.6	6685		439.6	5118				439.6	7036		439.6	6623
438.8	6699.5		438.8	6770		438.8	5107.5				438.8	7149		438.8	6636.5
438	6656.5		438	6806		438	5151.5				438	7081		438	6829
437.2	6675		437.2	6825.5		437.2	5220.5				437.2	7069.5		437.2	6770.5
436.4	6696		436.4	6737		436.4	5176				436.4	7165		436.4	6710
435.6	6725		435.6	6717		435.6	5244				435.6	7171.5		435.6	6626
434.8	6509		434.8	6708.5		434.8	5336.5				434.8	7178		434.8	6768
434	6637		434	6790.5		434	5298.5				434	7120		434	6733.5
433.2	6700		433.2	6824		433.2	5201				433.2	7187		433.2	6701.5
432.4	6674.5		432.4	6730		432.4	5245.5				432.4	7080.5		432.4	6713
431.6	6668.5		431.6	6785		431.6	5203				431.6	7167.5		431.6	6815
430.8	6687		430.8	6868		430.8	5233.5				430.8	7168		430.8	6790.5
430	6557		430	6822		430	5193.5				430	7197		430	6697
429.2	6659		429.2	6807		429.2	5165				429.2	7325		429.2	6578.5
428.4	6765.5		428.4	6865		428.4	5241.5				428.4	7155.5		428.4	6694
427.6	6864		427.6	6785.5		427.6	5223.5				427.6	7101		427.6	6580.5
426.8	6748.5		426.8	6795		426.8	5161.5				426.8	7236		426.8	6741
426	6641.5		426	6898		426	5099.5				426	7115		426	6757
425.2	6725.5		425.2	6858		425.2	5267.5				425.2	7294		425.2	6697
424.4	6786		424.4	6962		424.4	5247.5				424.4	7169.5		424.4	6650
423.6	6627.5		423.6	6859		423.6	5201.5				423.6	7237		423.6	6697.5
422.8	6833		422.8	6881.5		422.8	5255.5				422.8	7307		422.8	6735
422	6691		422	6931		422	5240.5				422	7264		422	6905
421.2	6790.5		421.2	6820		421.2	5278				421.2	7330		421.2	6757
420.4	6905.5		420.4	6823		420.4	5195.5				420.4	7244.5		420.4	6931
419.6	6876.5		419.6	6826.5		419.6	5216				419.6	7313.5		419.6	6843
418.8	6719.5		418.8	6938		418.8	5232				418.8	7346		418.8	6684
418	6682.5		418	6883.5		418	5266				418	7313		418	6748
417.2	6682		417.2	6837		417.2	5244.5				417.2	7268.5		417.2	6644.5
416.4	6641.5		416.4	6814		416.4	5213				416.4	7256.5		416.4	6797
415.6	6652		415.6	6772		415.6	5167.5				415.6	7149		415.6	6698.5
414.8	6725.5		414.8	6731		414.8	5230				414.8	7188.5		414.8	6855.5
414	6715		414	6877.5		414	5194				414	7162		414	6790
413.2	6684		413.2	6809.5		413.2	5171.5				413.2	7207		413.2	6921.5
412.4	6659.5		412.4	6753.5		412.4	5202				412.4	7183.5		412.4	6766
411.6	6454.5		411.6	6753.5		411.6	5143.5				411.6	7107.5		411.6	6745.5
410.8	6554		410.8	6727.5		410.8	5155				410.8	7070		410.8	6719.5
410	6601.5		410	6626		410	5087				410	7038		410	6825
409.2	6549.5		409.2	6645.5		409.2	5004				409.2	7066		409.2	6672
408.4	6466		408.4	6643.5		408.4	5159				408.4	6975.5		408.4	6715.5
407.6	6498		407.6	6608.5		407.6	5074.5				407.6	7002.5		407.6	6748
406.8	6553		406.8	6602.5		406.8	5032.5				406.8	6883		406.8	6772.5
406	6633		406	6677		406	4962.5				406	6968		406	6677.5
405.2	6562.5		405.2	6517.5		405.2	5041.5				405.2	6956.5		405.2	6746
404.4	6501.5		404.4	6580.5		404.4	5007.5				404.4	6946.5		404.4	6834
403.6	6375.5		403.6	6614.5		403.6	5113				403.6	6958.5		403.6	6740.5
402.8	6424.5		402.8	6539.5		402.8	5000				402.8	6953.5		402.8	6713
402	6485.5		402	6611.5		402	4965				402	6985		402	6785
401.2	6839.5		401.2	6796		401.2	5231.5				401.2	6992.5		401.2	6749
400.4	7324		400.4	7343		400.4	5579				400.4	7289		400.4	6641
399.6	8519.5		399.6	8537.5		399.6	6486				399.6	8011.5		399.6	6856.5
398.8	10354		398.8	10378		398.8	7865				398.8	9921		398.8	7220.5
398	10792.5		398	11161		398	8450.5				398	11153.5		398	7325
397.2	8977.5		397.2	9134		397.2	7000.5				397.2	9792		397.2	7161.5
396.4	7204.5		396.4	7485.5		396.4	5675.5				396.4	8020		396.4	6921
395.6	6598.5		395.6	6801		395.6	5203				395.6	7287.5		395.6	6795.5
394.8	6359.5		394.8	6678.5		394.8	5003				394.8	6965.5		394.8	6803.5
394	6304.5		394	6536		394	4926.5				394	6865		394	6750
393.2	6325.5		393.2	6502.5		393.2	4952.5				393.2	6896.5		393.2	6732
392.4	6309.5		392.4	6344		392.4	4823				392.4	6749.5		392.4	6750.5
391.6	6313.5		391.6	6419.5		391.6	4817.5				391.6	6682		391.6	6732.5
390.8	6259		390.8	6389		390.8	4909.5				390.8	6757		390.8	6622.5
390	6281.5		390	6402.5		390	4819				390	6719.5		390	6867.5
389.2	6228		389.2	6446.5		389.2	4827				389.2	6722		389.2	6673
388.4	6305.5		388.4	6318.5		388.4	4883				388.4	6793		388.4	6859.5
387.6	6369.5		387.6	6452.5		387.6	4833				387.6	6758.5		387.6	6754.5
386.8	6256.5		386.8	6470.5		386.8	4898				386.8	6815.5		386.8	6678.5
386	6197.5		386	6422		386	4817.5				386	6818		386	6762.5
385.2	6160.5		385.2	6373.5		385.2	4899.5				385.2	6781		385.2	6769.5
384.4	6335		384.4	6425.5		384.4	4868.5				384.4	6797		384.4	6784.5
383.6	6305.5		383.6	6420.5		383.6	4813.5				383.6	6931.5		383.6	6799
382.8	6319.5		382.8	6351		382.8	4873				382.8	6874		382.8	6917
382	6380		382	6425		382	4905.5				382	6926.5		382	6908
381.2	6386		381.2	6407		381.2	4964.5				381.2	6927		381.2	6907.5
380.4	6379		380.4	6424.5		380.4	4930.5				380.4	6918		380.4	6856
379.6	6314.5		379.6	6476.5		379.6	4912.5				379.6	6888.5		379.6	6921.5
378.8	6329		378.8	6462.5		378.8	4976				378.8	6955		378.8	6805.5
378	6393.5		378	6499.5		378	4979				378	6948		378	6828
377.2	6310		377.2	6403.5		377.2	4938.5				377.2	6963.5		377.2	6791.5
376.4	6403		376.4	6440		376.4	4935.5				376.4	6942.5		376.4	6853
375.6	6384		375.6	6434.5		375.6	4878				375.6	7113.5		375.6	6754
374.8	6433.5		374.8	6522.5		374.8	4863.5				374.8	6909		374.8	6841
374	6437.5		374	6485		374	4959.5				374	7017		374	6801
373.2	6532		373.2	6563.5		373.2	4999				373.2	6977		373.2	6884.5
372.4	6431		372.4	6572		372.4	4959				372.4	6965.5		372.4	6907.5
371.6	6399.5		371.6	6393.5		371.6	4927				371.6	6925		371.6	6879
370.8	6413.5		370.8	6458		370.8	4996.5				370.8	6922.5		370.8	6908.5
370	6371		370	6466		370	4899.5				370	7045.5		370	6924
369.2	6362		369.2	6428		369.2	4951				369.2	7050		369.2	6914.5
368.4	6444		368.4	6413		368.4	4957				368.4	6957.5		368.4	6886.5
367.6	6474.5		367.6	6478		367.6	5075				367.6	7069.5		367.6	6974.5
366.8	6388		366.8	6560		366.8	4969				366.8	7011		366.8	6999
366	6361		366	6474.5		366	4998.5				366	6926.5		366	6931
365.2	6455.5		365.2	6608		365.2	4926.5				365.2	6963.5		365.2	6955
364.4	6450		364.4	6558		364.4	4960				364.4	6888		364.4	6900.5
363.6	6462.5		363.6	6615.5		363.6	5045				363.6	7015.5		363.6	7027
362.8	6396		362.8	6590.5		362.8	4971.5				362.8	7139		362.8	7057
362	6401		362	6580.5		362	4992.5				362	6951.5		362	7008.5
361.2	6530		361.2	6512.5		361.2	4985				361.2	7057		361.2	7070.5
360.4	6359		360.4	6562		360.4	5013				360.4	7090		360.4	6947.5
359.6	6406.5		359.6	6508		359.6	4911				359.6	7071.5		359.6	6987
358.8	6340		358.8	6514.5		358.8	4904.5				358.8	7161.5		358.8	7002
358	6416.5		358	6509.5		358	4991.5				358	7158		358	7095
357.2	6436		357.2	6424		357.2	4972				357.2	7037		357.2	7082.5
356.4	6572		356.4	6622.5		356.4	5021.5				356.4	7151		356.4	7072
355.6	6468.5		355.6	6565.5		355.6	4988				355.6	7033		355.6	7085
354.8	6465.5		354.8	6569		354.8	5012				354.8	7160.5		354.8	7123
354	6481		354	6532.5		354	5119.5				354	7132.5		354	7072
353.2	6498.5		353.2	6498.5		353.2	5063.5				353.2	7039		353.2	7071.5
352.4	6410.5		352.4	6581.5		352.4	5076.5				352.4	7182.5		352.4	7036.5
351.6	6455		351.6	6669		351.6	5059.5				351.6	7209		351.6	7147
350.8	6456		350.8	6596		350.8	5104.5				350.8	7151.5		350.8	7152
350	6525		350	6603		350	5022.5				350	7205		350	7185
349.2	6468.5		349.2	6732		349.2	5078				349.2	7213		349.2	7049.5
348.4	6595		348.4	6777.5		348.4	4987				348.4	7288.5		348.4	7010
347.6	6584.5		347.6	6691		347.6	5027.5				347.6	7362.5		347.6	7082.5
346.8	6546.5		346.8	6734.5		346.8	4963				346.8	7223		346.8	7105.5
346	6487		346	6758		346	5046				346	7173.5		346	7082.5
345.2	6412.5		345.2	6637.5		345.2	5057				345.2	7281		345.2	7125
344.4	6563		344.4	6691		344.4	5063				344.4	7293		344.4	7034.5
343.6	6709		343.6	6717.5		343.6	5100				343.6	7344		343.6	7066
342.8	6632		342.8	6830		342.8	5143				342.8	7345		342.8	7252
342	6534.5		342	6678.5		342	5122				342	7326.5		342	7035.5
341.2	6536.5		341.2	6826.5		341.2	5165.5				341.2	7209		341.2	7139
340.4	6610		340.4	6732.5		340.4	5178.5				340.4	7262.5		340.4	7249.5
339.6	6621		339.6	6741		339.6	5024.5				339.6	7151		339.6	7050
338.8	6648		338.8	6625.5		338.8	5201				338.8	7355		338.8	7013
338	6661		338	6794.5		338	5004				338	7309		338	7165
337.2	6641		337.2	6720.5		337.2	5119.5				337.2	7344.5		337.2	7257
336.4	6744		336.4	6701		336.4	5169.5				336.4	7428		336.4	7244.5
335.6	6736.5		335.6	6786.5		335.6	5192.5				335.6	7424.5		335.6	7151.5
334.8	6672.5		334.8	6769		334.8	5128				334.8	7431		334.8	7133.5
334	6723		334	6655.5		334	5117.5				334	7415.5		334	7223
333.2	6779		333.2	6712.5		333.2	5135.5				333.2	7470		333.2	7040.5
332.4	6701.5		332.4	6740		332.4	5174				332.4	7482		332.4	7128
331.6	6645.5		331.6	6824.5		331.6	5197				331.6	7464.5		331.6	7218
330.8	6679.5		330.8	6852.5		330.8	5106				330.8	7358.5		330.8	7130
330	6700.5		330	6803.5		330	5175				330	7448.5		330	7267.5
329.2	6785		329.2	6790.5		329.2	5175.5				329.2	7538		329.2	7240
328.4	6663		328.4	6753.5		328.4	5185.5				328.4	7565		328.4	7315.5
327.6	6631.5		327.6	6882.5		327.6	5132				327.6	7401.5		327.6	7240
326.8	6673		326.8	6876.5		326.8	5180				326.8	7567		326.8	7188
326	6525.5		326	6825.5		326	5110.5				326	7611		326	7294.5
325.2	6750.5		325.2	6679.5		325.2	5067.5				325.2	7604.5		325.2	7363.5
324.4	6687		324.4	6783.5		324.4	5066.5				324.4	7496		324.4	7294.5
323.6	6741.5		323.6	6762.5		323.6	5073.5				323.6	7455		323.6	7335
322.8	6669		322.8	6739		322.8	5164.5				322.8	7588.5		322.8	7210.5
322	6711.5		322	6795		322	5191.5				322	7514.5		322	7206.5
321.2	6709		321.2	6837.5		321.2	5140.5				321.2	7643		321.2	7106.5
320.4	6654		320.4	6830		320.4	5185.5				320.4	7597.5		320.4	7059.5
319.6	6633.5		319.6	6694		319.6	5165				319.6	7588		319.6	7069
318.8	6614.5		318.8	6808.5		318.8	5152				318.8	7731.5		318.8	7123.5
318	6715		318	6860.5		318	5202.5				318	7631.5		318	7023.5
317.2	6763.5		317.2	6822.5		317.2	5226				317.2	7625		317.2	7037
316.4	6835		316.4	6935		316.4	5194				316.4	7687.5		316.4	7052.5
315.6	6859		315.6	6976		315.6	5193.5				315.6	7612		315.6	7091.5
314.8	6809		314.8	6974.5		314.8	5236				314.8	7765.5		314.8	7027.5
314	6964.5		314	6946.5		314	5342				314	7801.5		314	6993
313.2	6933.5		313.2	7034		313.2	5324				313.2	7718.5		313.2	7063
312.4	6995.5		312.4	7083		312.4	5327.5				312.4	7895		312.4	7123.5
311.6	6959.5		311.6	7087.5		311.6	5398.5				311.6	7924.5		311.6	7092
310.8	7083.5		310.8	7046		310.8	5332.5				310.8	7992		310.8	7224.5
310	7065		310	7132		310	5467.5				310	8034		310	7301
309.2	7092.5		309.2	7138		309.2	5345				309.2	8016.5		309.2	7466.5
308.4	7134		308.4	7109		308.4	5358.5				308.4	8008.5		308.4	7500
307.6	7058		307.6	7058		307.6	5265.5				307.6	7879		307.6	7577.5
306.8	7061		306.8	7085		306.8	5325				306.8	8019		306.8	7598.5
306	6942.5		306	7028.5		306	5287				306	8024.5		306	7735
305.2	6874		305.2	7075		305.2	5235				305.2	8019.5		305.2	7955
304.4	6930.5		304.4	6827.5		304.4	5168				304.4	8112		304.4	7907.5
303.6	6711		303.6	6869.5		303.6	5078.5				303.6	8030		303.6	7830.5
302.8	6572		302.8	6724		302.8	5043.5				302.8	7984.5		302.8	7839.5
302	6488.5		302	6566		302	4917				302	7906.5		302	7844
301.2	6319		301.2	6459		301.2	4801.5				301.2	7794		301.2	7706
300.4	6092		300.4	6281.5		300.4	4784				300.4	7586.5		300.4	7368
299.6	5931.5		299.6	6165.5		299.6	4713				299.6	7578.5		299.6	6944.5
298.8	5795.5		298.8	6013.5		298.8	4487				298.8	7286.5		298.8	6566
298	5642		298	5903.5		298	4375.5				298	6954.5		298	6091
297.2	5513		297.2	5670		297.2	4274				297.2	6806.5		297.2	5895.5
296.4	5370		296.4	5605.5		296.4	4181				296.4	6735.5		296.4	5406.5
295.6	5253.5		295.6	5445.5		295.6	4073.5				295.6	6511		295.6	5063
294.8	5078		294.8	5323.5		294.8	3895.5				294.8	6321		294.8	4667
294	4935.5		294	5099		294	3826.5				294	6207		294	4293.5
293.2	4853		293.2	4977.5		293.2	3768.5				293.2	5956.5		293.2	3960
292.4	4711		292.4	4947		292.4	3647				292.4	5826		292.4	3594
291.6	4723.5		291.6	4960		291.6	3678				291.6	5682.5		291.6	3161.5
290.8	4780.5		290.8	4938		290.8	3649				290.8	5509		290.8	2818.5
290	5054.5		290	5161		290	3732				290	5572.5		290	2621.5
289.2	5345		289.2	5433.5		289.2	3954				289.2	5595.5		289.2	2606.5
288.4	6217		288.4	6275.5		288.4	4498.5				288.4	5860.5		288.4	2753.5
287.6	8070		287.6	8260		287.6	5759				287.6	6593.5		287.6	3025.5
286.8	10797		286.8	10777.5		286.8	7583				286.8	8022.5		286.8	3597.5
286	12848		286	12403.5		286	9228.5				286	9155		286	4491.5
285.2	15455		285.2	15216		285.2	11049				285.2	9995		285.2	6105
284.4	18443		284.4	18769		284.4	14120				284.4	14247		284.4	13233
283.6	19474		283.6	20072.5		283.6	15296				283.6	24792		283.6	34397.5
282.8	16551		282.8	17597.5		282.8	13739.5				282.8	31611		282.8	47930
282	9797.5		282	10133		282	8264				282	18895.5		282	23569.5
281.2	5206.5		281.2	5333.5		281.2	4208.5				281.2	8205		281.2	7132.5
280.4	4012.5		280.4	4120		280.4	3125				280.4	5768		280.4	3889
279.6	3627.5		279.6	3784		279.6	2804.5				279.6	5069		279.6	3047.5
278.8	3446.5		278.8	3553		278.8	2611				278.8	4769.5		278.8	2614
278	3278		278	3432.5		278	2560				278	4655.5		278	2388
277.2	3161		277.2	3309		277.2	2423				277.2	4416.5		277.2	2243
276.4	3099.5		276.4	3226.5		276.4	2331				276.4	4292		276.4	2055
275.6	3003.5		275.6	3264		275.6	2306.5				275.6	4259		275.6	1935
274.8	3020		274.8	3090		274.8	2294.5				274.8	4187		274.8	1870
274	3036		274	3127		274	2235				274	4226.5		274	1824.5
273.2	3059		273.2	3058		273.2	2281				273.2	4150.5		273.2	1771
272.4	3038.5		272.4	3139.5		272.4	2313				272.4	4197		272.4	1729.5
271.6	3124.5		271.6	3239.5		271.6	2360.5				271.6	4256.5		271.6	1705.5
270.8	3195.5		270.8	3326.5		270.8	2452				270.8	4317		270.8	1734
270	3516.5		270	3680		270	2557.5				270	4506.5		270	1762.5
269.2	3983.5		269.2	4198.5		269.2	2939.5				269.2	4853		269.2	1798
268.4	4640		268.4	4936		268.4	3246				268.4	5182		268.4	1876
267.6	4829		267.6	5424.5		267.6	3497.5				267.6	5661		267.6	1873.5
266.8	4611.5		266.8	5057		266.8	3390.5				266.8	5470.5		266.8	1910
266	3910		266	4213.5		266	2985.5				266	4993		266	1797
265.2	3363		265.2	3597.5		265.2	2549				265.2	4618		265.2	1813
264.4	3128.5		264.4	3256		264.4	2362.5				264.4	4305		264.4	1765.5
263.6	2987.5		263.6	3184.5		263.6	2335.5				263.6	4218		263.6	1815
262.8	2882		262.8	3123.5		262.8	2297.5				262.8	4194		262.8	1717
262	2809		262	3009		262	2201.5				262	4105		262	1736.5
261.2	2819		261.2	2927.5		261.2	2151				261.2	4127		261.2	1714
260.4	2737.5		260.4	2881		260.4	2156.5				260.4	4081.5		260.4	1694.5
259.6	2717		259.6	2866		259.6	2164				259.6	4035.5		259.6	1737.5
258.8	2688.5		258.8	2888.5		258.8	2083.5				258.8	4005		258.8	1688.5
258	2709		258	2841.5		258	2117.5				258	4043.5		258	1687.5
257.2	2738		257.2	2889.5		257.2	2092				257.2	4019		257.2	1716
256.4	2784.5		256.4	2843		256.4	2089.5				256.4	4057.5		256.4	1751
255.6	2702		255.6	2823.5		255.6	2115				255.6	3945		255.6	1727.5
254.8	2772.5		254.8	2895.5		254.8	2142				254.8	4004.5		254.8	1609
254	2728		254	2842.5		254	2123.5				254	3939.5		254	1648
253.2	2732		253.2	2817		253.2	2088.5				253.2	3998.5		253.2	1666.5
252.4	2688		252.4	2816.5		252.4	2029				252.4	4037.5		252.4	1690.5
251.6	2665		251.6	2815		251.6	2110.5				251.6	4071		251.6	1650
250.8	2740		250.8	2801.5		250.8	2117.5				250.8	3927.5		250.8	1633.5
250	2711		250	2787.5		250	2137				250	3880		250	1645
249.2	2753.5		249.2	2799		249.2	2046				249.2	3935		249.2	1629.5
248.4	2756		248.4	2804.5		248.4	2084				248.4	4002.5		248.4	1656
247.6	2763.5		247.6	2847		247.6	2099.5				247.6	4062.5		247.6	1692.5
246.8	2724.5		246.8	2766.5		246.8	2081				246.8	4022		246.8	1657.5
246	2697		246	2783.5		246	2042.5				246	4048		246	1657
245.2	2758.5		245.2	2755		245.2	2078				245.2	3911		245.2	1687
244.4	2759		244.4	2798.5		244.4	2035.5				244.4	3964		244.4	1638
243.6	2635.5		243.6	2835		243.6	2039				243.6	4023		243.6	1644.5
242.8	2695		242.8	2770		242.8	2049				242.8	4017		242.8	1667.5
242	2690.5		242	2839.5		242	2110.5				242	3992.5		242	1616.5
241.2	2662		241.2	2816.5		241.2	2134				241.2	4068		241.2	1662.5
240.4	2728		240.4	2832		240.4	2064				240.4	4028.5		240.4	1689
239.6	2758		239.6	2791.5		239.6	2016				239.6	3969		239.6	1656.5
238.8	2669		238.8	2765.5		238.8	1982.5				238.8	4009.5		238.8	1661.5
238	2626.5		238	2792.5		238	2098				238	3970		238	1634
237.2	2681.5		237.2	2754.5		237.2	2102				237.2	4026.5		237.2	1607.5
236.4	2657.5		236.4	2765		236.4	2103				236.4	3982.5		236.4	1608.5
235.6	2651		235.6	2750.5		235.6	2062.5				235.6	3973.5		235.6	1677
234.8	2651.5		234.8	2773		234.8	2079.5				234.8	3920.5		234.8	1626
234	2671.5		234	2745		234	2138				234	3999		234	1636.5
233.2	2597		233.2	2737		233.2	2150				233.2	3881.5		233.2	1688
232.4	2660.5		232.4	2859.5		232.4	2038.5				232.4	3955.5		232.4	1672
231.6	2631		231.6	2785.5		231.6	2069.5				231.6	3917		231.6	1650.5
230.8	2698		230.8	2771.5		230.8	2009				230.8	3938		230.8	1597.5
230	2632		230	2776		230	2008				230	3867.5		230	1626
229.2	2663.5		229.2	2824		229.2	2077.5				229.2	3910.5		229.2	1590
228.4	2722.5		228.4	2841.5		228.4	2047.5				228.4	3971.5		228.4	1603.5
227.6	2718		227.6	2776		227.6	2051.5				227.6	3978		227.6	1642.5
226.8	2694		226.8	2744.5		226.8	2020.5				226.8	4033		226.8	1626
226	2699		226	2824		226	1992.5				226	3971.5		226	1586.5
225.2	2796.5		225.2	2847.5		225.2	2089.5				225.2	3979.5		225.2	1647
224.4	2763.5		224.4	2899		224.4	2090				224.4	4011.5		224.4	1627.5
223.6	2701.5		223.6	2921.5		223.6	2090.5				223.6	4018.5		223.6	1588
222.8	2706.5		222.8	2874.5		222.8	1986.5				222.8	3957.5		222.8	1643.5
222	2742.5		222	2860		222	2023				222	3987		222	1569
221.2	2733		221.2	2891		221.2	2011				221.2	3978		221.2	1644
220.4	2741.5		220.4	2860.5		220.4	2067.5				220.4	3980.5		220.4	1583.5
219.6	2723.5		219.6	2866		219.6	2067.5				219.6	4022		219.6	1637.5
218.8	2760		218.8	2939.5		218.8	2065				218.8	4026		218.8	1636
218	2746.5		218	2955.5		218	2126				218	4018		218	1600
217.2	2797.5		217.2	3044.5		217.2	2153				217.2	4042.5		217.2	1607.5
216.4	2743		216.4	3066		216.4	2178.5				216.4	4104		216.4	1629.5
215.6	2749		215.6	2935		215.6	2050				215.6	4089.5		215.6	1609.5
214.8	2694.5		214.8	2962.5		214.8	2046				214.8	4101.5		214.8	1625
214	2721		214	2877		214	2013				214	4052		214	1514
213.2	2532.5		213.2	2700		213.2	1944.5				213.2	3948		213.2	1574.5
212.4	2518.5		212.4	2689		212.4	1892.5				212.4	3831		212.4	1597
211.6	2414.5		211.6	2502		211.6	1768				211.6	3787.5		211.6	1558
210.8	2272.5		210.8	2444		210.8	1702.5				210.8	3702		210.8	1551.5
210	2275		210	2335.5		210	1700				210	3636.5		210	1532
209.2	2175.5		209.2	2196		209.2	1691.5				209.2	3584.5		209.2	1597
208.4	2062		208.4	2169		208.4	1695				208.4	3510.5		208.4	1525.5
207.6	2042.5		207.6	2148.5		207.6	1649				207.6	3464.5		207.6	1523.5
206.8	2039		206.8	2097		206.8	1571.5				206.8	3470.5		206.8	1489
206	2001.5		206	2103.5		206	1532.5				206	3377.5		206	1505.5
205.2	1966.5		205.2	2031.5		205.2	1518.5				205.2	3505.5		205.2	1494
204.4	1905.5		204.4	2030.5		204.4	1515				204.4	3257.5		204.4	1484
203.6	1958		203.6	1994.5		203.6	1433				203.6	3297.5		203.6	1478.5
202.8	1931.5		202.8	1928		202.8	1490.5				202.8	3426		202.8	1467
202	1982		202	1951		202	1504				202	3388		202	1459.5
201.2	2029		201.2	2057.5		201.2	1604				201.2	3399		201.2	1494
200.4	2297.5		200.4	2273.5		200.4	1724.5				200.4	3536.5		200.4	1493
199.6	2897		199.6	2934		199.6	2047.5				199.6	3935		199.6	1622.5
198.8	4114.5		198.8	4441		198.8	2808.5				198.8	4748		198.8	1672
198	5384.5		198	5952		198	3766				198	5818		198	1714.5
197.2	6139.5		197.2	7040		197.2	4345				197.2	6457		197.2	1776.5
196.4	6220.5		196.4	7126		196.4	4565				196.4	6811		196.4	1844.5
195.6	4214.5		195.6	4768.5		195.6	3321				195.6	5424.5		195.6	1712.5
194.8	2444.5		194.8	2599.5		194.8	1862.5				194.8	3807.5		194.8	1601
194	1989		194	1981		194	1499				194	3359.5		194	1487.5
193.2	1876.5		193.2	1896.5		193.2	1428				193.2	3353.5		193.2	1472
192.4	1775.5		192.4	1820		192.4	1414.5				192.4	3241.5		192.4	1477
191.6	1722		191.6	1814.5		191.6	1375				191.6	3228		191.6	1442
190.8	1750		190.8	1691		190.8	1348.5				190.8	3186		190.8	1487.5
190	1747.5		190	1747		190	1389.5				190	3111.5		190	1496
189.2	1740.5		189.2	1729		189.2	1339				189.2	3142		189.2	1468.5
188.4	1753.5		188.4	1690		188.4	1325.5				188.4	3143.5		188.4	1480.5
187.6	1734		187.6	1711.5		187.6	1288				187.6	3209		187.6	1404
186.8	1706		186.8	1715		186.8	1283.5				186.8	3188		186.8	1456
186	1691		186	1721.5		186	1340				186	3222.5		186	1473
185.2	1699		185.2	1706.5		185.2	1352.5				185.2	3183		185.2	1448
184.4	1653.5		184.4	1712		184.4	1321.5				184.4	3149		184.4	1393
183.6	1707		183.6	1679.5		183.6	1349				183.6	3095.5		183.6	1510.5
182.8	1688.5		182.8	1698.5		182.8	1334				182.8	3147		182.8	1474.5
182	1711.5		182	1714		182	1320.5				182	3133		182	1484.5
181.2	1684.5		181.2	1684.5		181.2	1335				181.2	3183		181.2	1447
180.4	1657		180.4	1692		180.4	1299				180.4	3148		180.4	1472
179.6	1637		179.6	1644.5		179.6	1310				179.6	3219		179.6	1510.5
178.8	1633		178.8	1702		178.8	1333				178.8	3149		178.8	1499.5
178	1667.5		178	1708		178	1401				178	3179		178	1418
177.2	1683.5		177.2	1671.5		177.2	1351				177.2	3168		177.2	1474
176.4	1704		176.4	1704.5		176.4	1358.5				176.4	3194		176.4	1458
175.6	1686		175.6	1681		175.6	1380.5				175.6	3145.5		175.6	1529.5
174.8	1713		174.8	1685.5		174.8	1348				174.8	3167		174.8	1503.5
174	1619		174	1682		174	1312				174	3131.5		174	1493
173.2	1668		173.2	1692.5		173.2	1365.5				173.2	3125.5		173.2	1459.5
172.4	1702		172.4	1728		172.4	1345				172.4	3117		172.4	1471
171.6	1648.5		171.6	1698.5		171.6	1362.5				171.6	3071.5		171.6	1501.5
170.8	1656		170.8	1687		170.8	1341.5				170.8	3111.5		170.8	1469.5
170	1688		170	1646		170	1401.5				170	3091.5		170	1463
169.2	1709		169.2	1728.5		169.2	1363				169.2	3149		169.2	1462
168.4	1706.5		168.4	1703		168.4	1352.5				168.4	3140.5		168.4	1475.5
167.6	1660.5		167.6	1683.5		167.6	1350.5				167.6	3168		167.6	1476.5
166.8	1720		166.8	1689		166.8	1320				166.8	3170.5		166.8	1426.5
166	1721.5		166	1762.5		166	1346				166	3230.5		166	1420
165.2	1675.5		165.2	1699		165.2	1304.5				165.2	3134.5		165.2	1442.5
164.4	1725.5		164.4	1652		164.4	1397.5				164.4	3080		164.4	1431.5
163.6	1664.5		163.6	1711		163.6	1349				163.6	3195		163.6	1412.5
162.8	1738		162.8	1730		162.8	1389				162.8	3191.5		162.8	1432
162	1715.5		162	1735.5		162	1354.5				162	3171		162	1372.5
161.2	1761.5		161.2	1733.5		161.2	1391				161.2	3166		161.2	1402.5
160.4	1730.5		160.4	1751		160.4	1398				160.4	3192.5		160.4	1405.5
159.6	1716.5		159.6	1676.5		159.6	1377				159.6	3108.5		159.6	1377.5
158.8	1675		158.8	1699		158.8	1391.5				158.8	3096		158.8	1406.5
158	1732.5		158	1683		158	1386				158	3109		158	1403
157.2	1734		157.2	1720		157.2	1369.5				157.2	3092		157.2	1403.5
156.4	1693		156.4	1761.5		156.4	1352				156.4	3089		156.4	1406.5
155.6	1725.5		155.6	1770.5		155.6	1381				155.6	3110.5		155.6	1476.5
154.8	1746.5		154.8	1818		154.8	1449				154.8	3150		154.8	1522
154	1850		154	1928.5		154	1547				154	3123.5		154	1489
153.2	1969.5		153.2	2125.5		153.2	1684.5				153.2	3234.5		153.2	1634.5
152.4	1997.5		152.4	2242.5		152.4	1786.5				152.4	3297.5		152.4	1988.5
151.6	2012		151.6	2250.5		151.6	1792				151.6	3386		151.6	2262.5
150.8	1931.5		150.8	2145.5		150.8	1699.5				150.8	3240		150.8	2131.5
150	1844		150	1913		150	1576.5				150	3300		150	1798.5
149.2	1770.5		149.2	1777		149.2	1395.5				149.2	3184.5		149.2	1532
148.4	1746		148.4	1741.5		148.4	1385				148.4	3151		148.4	1370
147.6	1755		147.6	1722		147.6	1372.5				147.6	3142.5		147.6	1351.5
146.8	1709		146.8	1767		146.8	1388.5				146.8	3117		146.8	1345.5
146	1704		146	1737		146	1349				146	3159		146	1354.5
145.2	1739		145.2	1762		145.2	1319.5				145.2	3151.5		145.2	1336.5
144.4	1713.5		144.4	1739.5		144.4	1288				144.4	3099.5		144.4	1366
143.6	1737		143.6	1714.5		143.6	1363				143.6	3135		143.6	1370.5
142.8	1699		142.8	1687.5		142.8	1299				142.8	3137.5		142.8	1332
142	1660.5		142	1678.5		142	1310				142	3131		142	1359.5
141.2	1704		141.2	1687		141.2	1397.5				141.2	3162		141.2	1285.5
140.4	1660		140.4	1645		140.4	1336.5				140.4	3135		140.4	1275
139.6	1648.5		139.6	1730.5		139.6	1348				139.6	3100		139.6	1309
138.8	1677.5		138.8	1675		138.8	1329.5				138.8	3158		138.8	1289.5
138	1711.5		138	1685		138	1327				138	3108.5		138	1319
137.2	1733		137.2	1656.5		137.2	1298.5				137.2	3045		137.2	1356.5
136.4	1722		136.4	1698.5		136.4	1336				136.4	3087.5		136.4	1329
135.6	1709		135.6	1705		135.6	1324				135.6	3134		135.6	1278.5
134.8	1692.5		134.8	1724		134.8	1284				134.8	3087.5		134.8	1257.5
134	1697		134	1689		134	1317.5				134	3089.5		134	1329
133.2	1662.5		133.2	1673		133.2	1362				133.2	3023		133.2	1292.5
132.4	1713		132.4	1725.5		132.4	1381.5				132.4	3165		132.4	1341
131.6	1715		131.6	1693		131.6	1340				131.6	3127.5		131.6	1329
130.8	1693		130.8	1747		130.8	1322				130.8	3145.5		130.8	1291
130	1722		130	1700		130	1304				130	3094.5		130	1263.5
129.2	1736		129.2	1753.5		129.2	1370.5				129.2	3148		129.2	1243.5
128.4	1715		128.4	1683.5		128.4	1342				128.4	3098.5		128.4	1279.5
127.6	1716		127.6	1692.5		127.6	1350.5				127.6	3116.5		127.6	1273.5
126.8	1718		126.8	1703		126.8	1279.5				126.8	3089.5		126.8	1264.5
126	1738.5		126	1777.5		126	1343				126	3115.5		126	1288.5
125.2	1719		125.2	1762.5		125.2	1405				125.2	3183		125.2	1288
124.4	1813		124.4	1747		124.4	1355				124.4	3171		124.4	1288
123.6	1798		123.6	1792.5		123.6	1338				123.6	3108		123.6	1235
122.8	1697.5		122.8	1764.5		122.8	1315				122.8	3147		122.8	1305.5
122	1754		122	1710		122	1333.5				122	3093.5		122	1264
121.2	1728.5		121.2	1728		121.2	1349				121.2	3112		121.2	1293.5
120.4	1770		120.4	1728		120.4	1362.5				120.4	3129.5		120.4	1270
119.6	1753		119.6	1769		119.6	1373.5				119.6	3081		119.6	1276.5
118.8	1738		118.8	1745.5		118.8	1387.5				118.8	3098.5		118.8	1293.5
118	1740.5		118	1735		118	1345.5				118	3132.5		118	1272.5
117.2	1719.5		117.2	1777		117.2	1345.5				117.2	3091.5		117.2	1291
116.4	1737		116.4	1795.5		116.4	1391				116.4	3115.5		116.4	1303.5
115.6	1729.5		115.6	1807.5		115.6	1407.5				115.6	3149		115.6	1282.5
114.8	1773.5		114.8	1733.5		114.8	1333.5				114.8	3132.5		114.8	1240.5
114	1767.5		114	1727		114	1374.5				114	3067.5		114	1179
113.2	1748.5		113.2	1694		113.2	1334.5				113.2	3117		113.2	1195.5
112.4	1716		112.4	1752		112.4	1281.5				112.4	3086.5		112.4	1212
111.6	1678		111.6	1712.5		111.6	1297.5				111.6	3029.5		111.6	1196.5
110.8	1684.5		110.8	1758		110.8	1307				110.8	2947.5		110.8	1192
110	1638		110	1727		110	1336.5				110	2944		110	1156
109.2	1728		109.2	1720		109.2	1299.5				109.2	2897.5		109.2	1154.5
108.4	1697		108.4	1670		108.4	1293				108.4	2962		108.4	1140.5
107.6	1678		107.6	1660		107.6	1275				107.6	2938.5		107.6	1129
106.8	1681		106.8	1708		106.8	1242.5				106.8	2925		106.8	1088
106	1649.5		106	1631.5		106	1240				106	2942.5		106	1109
105.2	1705		105.2	1708		105.2	1239.5				105.2	2922.5		105.2	1133
104.4	1681.5		104.4	1731.5		104.4	1279				104.4	2859.5		104.4	1132
103.6	1775.5		103.6	1779		103.6	1328.5				103.6	2929		103.6	1137
102.8	1854		102.8	1958.5		102.8	1477				102.8	3002		102.8	1168
102	1992.5		102	2239		102	1794				102	3052.5		102	1327.5
101.2	2172.5		101.2	2501		101.2	1957.5				101.2	3182.5		101.2	1766.5
100.4	2113.5		100.4	2407		100.4	1889				100.4	3272.5		100.4	2228
99.6	2027.5		99.6	2104.5		99.6	1693.5				99.6	3264.5		99.6	2032
98.8	1898.5		98.8	1942		98.8	1466				98.8	3139		98.8	1414.5
98	1844		98	1854.5		98	1362.5				98	3085.5		98	1236.5
97.2	1869.5		97.2	1834		97.2	1444				97.2	3071		97.2	1107
96.4	1884		96.4	1827.5		96.4	1445				96.4	3033		96.4	1070
95.6	1831		95.6	1854.5		95.6	1402.5				95.6	2929		95.6	1051
94.8	1758.5		94.8	1807		94.8	1341				94.8	2929		94.8	1073.5
94	1795.5		94	1770.5		94	1363				94	2919		94	1054
93.2	1807.5		93.2	1796		93.2	1395.5				93.2	3074.5		93.2	1074.5
92.4	1913.5		92.4	1839.5		92.4	1497.5				92.4	3231		92.4	1117
91.6	1958.5		91.6	1950		91.6	1481.5				91.6	3199.5		91.6	1114
90.8	1945		90.8	1940.5		90.8	1455				90.8	3118		90.8	1153.5
90	1817.5		90	1853.5		90	1354				90	2878.5		90	1003
89.2	1683		89.2	1694.5		89.2	1257.5				89.2	2756		89.2	1005.5
88.4	1640		88.4	1648.5		88.4	1219.5				88.4	2652		88.4	1006.5
87.6	1573.5		87.6	1647		87.6	1159				87.6	2612		87.6	935
86.8	1597.5		86.8	1640		86.8	1177.5				86.8	2559		86.8	922.5
86	1535		86	1629		86	1123				86	2492		86	937
85.2	1507.5		85.2	1579		85.2	1176				85.2	2558.5		85.2	900
84.4	1525		84.4	1561		84.4	1161				84.4	2542.5		84.4	966
83.6	1518.5		83.6	1607		83.6	1127				83.6	2516.5		83.6	907
82.8	1538.5		82.8	1580.5		82.8	1158.5				82.8	2480.5		82.8	894
82	1536.5		82	1531.5		82	1185				82	2438		82	899
81.2	1573		81.2	1529.5		81.2	1198				81.2	2442		81.2	858
80.4	1561.5		80.4	1614.5		80.4	1130				80.4	2473		80.4	878.5
79.6	1533.5		79.6	1526.5		79.6	1193				79.6	2442		79.6	927
78.8	1539.5		78.8	1584.5		78.8	1146.5				78.8	2510		78.8	900.5
78	1515.5		78	1545.5		78	1194.5				78	2474		78	846.5
77.2	1533.5		77.2	1596.5		77.2	1139				77.2	2471		77.2	890
76.4	1599.5		76.4	1592.5		76.4	1212				76.4	2435.5		76.4	878.5
75.6	1555		75.6	1569.5		75.6	1212				75.6	2405.5		75.6	850
74.8	1582.5		74.8	1592		74.8	1174				74.8	2398		74.8	899.5
74	1557		74	1567		74	1199				74	2285.5		74	834.5
73.2	1523		73.2	1595		73.2	1182.5				73.2	2339		73.2	828.5
72.4	1605.5		72.4	1533		72.4	1182.5				72.4	2224		72.4	826.5
71.6	1509		71.6	1511		71.6	1127				71.6	2228.5		71.6	856.5
70.8	1495.5		70.8	1485.5		70.8	1149.5				70.8	2232		70.8	762.5
70	1514.5		70	1522		70	1113				70	2156.5		70	727
69.2	1492		69.2	1478.5		69.2	1094				69.2	2082		69.2	739.5
68.4	1442		68.4	1441		68.4	1072				68.4	2084		68.4	736.5
67.6	1400.5		67.6	1369		67.6	1052				67.6	1982		67.6	718
66.8	1347.5		66.8	1357.5		66.8	1023.5				66.8	1970.5		66.8	740.5
66	1319.5		66	1338.5		66	992				66	1913.5		66	754
65.2	1306.5		65.2	1281		65.2	955				65.2	1990.5		65.2	737.5
64.4	1310		64.4	1269.5		64.4	960.5				64.4	1918.5		64.4	754
63.6	1315.5		63.6	1406.5		63.6	977				63.6	1956.5		63.6	714
62.8	1448		62.8	1631		62.8	1005				62.8	2058.5		62.8	743
62	1586		62	2108.5		62	1056				62	2204		62	718
61.2	1537		61.2	2218		61.2	1066				61.2	2194		61.2	729.5
60.4	1432		60.4	1758		60.4	1051.5				60.4	1983		60.4	743.5
59.6	1462.5		59.6	1496.5		59.6	1058				59.6	1913		59.6	679.5
58.8	1409		58.8	1489.5		58.8	1084				58.8	1941.5		58.8	742
58	1455.5		58	1516.5		58	1122				58	2062.5		58	749.5
57.2	1524.5		57.2	1531.5		57.2	1199				57.2	2206		57.2	723.5
56.4	1686		56.4	1635.5		56.4	1279.5				56.4	2404.5		56.4	731
55.6	1909.5		55.6	1818		55.6	1372				55.6	2731.5		55.6	784.5
54.8	2083.5		54.8	1966		54.8	1505				54.8	3182		54.8	886.5
54	2267		54	2144.5		54	1634.5				54	3597		54	961.5
53.2	2317.5		53.2	2216		53.2	1736.5				53.2	3350.5		53.2	1033
52.4	2096		52.4	2107		52.4	1620.5				52.4	2541		52.4	811
51.6	1609.5		51.6	1546		51.6	1163				51.6	1748		51.6	651.5
50.8	1148.5		50.8	1216		50.8	913				50.8	1277		50.8	548
50	1033.5		50	1082.5		50	759.5				50	1073		50	502
49.2	1028.5		49.2	1050		49.2	732				49.2	1017.5		49.2	496
48.4	965.5		48.4	984		48.4	745.5				48.4	974.5		48.4	476
47.6	944		47.6	1069		47.6	735.5				47.6	977.5		47.6	453.5
46.8	1015.5		46.8	1004		46.8	705.5				46.8	989		46.8	474
46	948.5		46	949		46	693.5				46	1012		46	455.5
45.2	946		45.2	937		45.2	682				45.2	952.5		45.2	484.5
44.4	917		44.4	941		44.4	675				44.4	961		44.4	473.5
43.6	886.5		43.6	928		43.6	661.5				43.6	927.5		43.6	458.5
42.8	857.5		42.8	838.5		42.8	650.5				42.8	927.5		42.8	467.5
42	856.5		42	867		42	683				42	946.5		42	467.5
41.2	880.5		41.2	839.5		41.2	677				41.2	910		41.2	458.5
40.4	854		40.4	859		40.4	634				40.4	892		40.4	481.5
39.6	853		39.6	846.5		39.6	633				39.6	909.5		39.6	461.5
38.8	839.5		38.8	801.5		38.8	621.5				38.8	884.5		38.8	457.5
38	826		38	802.5		38	611.5				38	871.5		38	465
37.2	796		37.2	777		37.2	564.5				37.2	797.5		37.2	495
36.4	810		36.4	809		36.4	583				36.4	815		36.4	486
35.6	758.5		35.6	795		35.6	595				35.6	789		35.6	434
34.8	797.5		34.8	759		34.8	577				34.8	769.5		34.8	433.5
34	755		34	767.5		34	563				34	753		34	454
33.2	780.5		33.2	784		33.2	581				33.2	755		33.2	431
32.4	788		32.4	766		32.4	559.5				32.4	758.5		32.4	412.5
31.6	773		31.6	816		31.6	567.5				31.6	776		31.6	402.5
30.8	834.5		30.8	844.5		30.8	546.5				30.8	818		30.8	409.5
30	933		30	1036		30	612.5				30	820		30	425
29.2	1095		29.2	1410.5		29.2	696.5				29.2	927		29.2	400
28.4	1149.5		28.4	1433		28.4	751				28.4	931.5		28.4	410
27.6	1047		27.6	1225		27.6	758.5				27.6	840		27.6	394
26.8	1123.5		26.8	1140		26.8	791.5				26.8	794.5		26.8	390.5
26	1230.5		26	1173		26	896.5				26	866		26	399
25.2	1294		25.2	1311		25.2	967				25.2	921		25.2	395.5
24.4	1336		24.4	1323		24.4	1039				24.4	927		24.4	412
23.6	1289.5		23.6	1301.5		23.6	987.5				23.6	981.5		23.6	424.5
22.8	1142.5		22.8	1166		22.8	853				22.8	1043		22.8	442
22	1004.5		22	1082		22	736				22	1037.5		22	413
21.2	866.5		21.2	833.5		21.2	663				21.2	1043.5		21.2	393.5
20.4	847.5		20.4	741		20.4	576				20.4	1038.5		20.4	409
19.6	794		19.6	681.5		19.6	514				19.6	1005		19.6	444
18.8	825.5		18.8	638.5		18.8	476.5				18.8	943		18.8	492.5
18	837		18	636		18	502.5				18	829.5		18	564.5
17.2	794.5		17.2	687		17.2	510				17.2	760		17.2	613.5
16.4	761.5		16.4	728		16.4	515.5				16.4	719.5		16.4	584
15.6	743		15.6	707		15.6	536.5				15.6	717.5		15.6	571.5
14.8	829		14.8	777		14.8	572				14.8	839		14.8	614.5
14	830		14	827.5		14	581.5				14	829		14	623
13.2	741.5		13.2	758.5		13.2	538				13.2	754		13.2	557
12.4	630		12.4	653.5		12.4	469				12.4	692		12.4	522.5
11.6	655.5		11.6	563		11.6	479				11.6	673		11.6	554
10.8	586		10.8	599		10.8	450				10.8	570.5		10.8	422.5
10	541.5		10	532		10	441				10	495		10	277
9.2	584.5		9.2	526		9.2	444				9.2	517		9.2	234
8.4	595.5		8.4	548		8.4	458				8.4	527		8.4	231.5
7.6	610		7.6	543.5		7.6	436				7.6	513.5		7.6	240.5
6.8	578		6.8	582		6.8	427				6.8	597		6.8	284.5
6	582.5		6	595		6	446.5				6	654.5		6	284
5.2	630		5.2	662		5.2	494.5				5.2	756.5		5.2	304
4.4	759		4.4	778		4.4	582.5				4.4	865.5		4.4	319
3.6	894.5		3.6	990.5		3.6	648				3.6	896		3.6	309
2.8	878.5		2.8	937		2.8	628.5				2.8	886		2.8	267
2	681		2	706		2	527.5				2	755.5		2	198.5
1.2	408.5		1.2	403.5		1.2	315.5				1.2	554		1.2	149.5
0.4	252.5		0.4	237		0.4	209				0.4	352		0.4	117.5
-0.4	178.5		-0.4	165.5		-0.4	148.5				-0.4	221.5		-0.4	75
-1.2	109		-1.2	133		-1.2	82.5				-1.2	129		-1.2	60
-2	63.5		-2	66.5		-2	38.5				-2	69.5		-2	41
-2.8	40.5		-2.8	55		-2.8	36				-2.8	52		-2.8	33.5
-3.6	29.5		-3.6	37.5		-3.6	33.5				-3.6	45		-3.6	26
-4.4	36		-4.4	30		-4.4	27.5				-4.4	42		-4.4	33.5

## Sheet: S-Fig.3b
	SA-1			SA-2			SA-3					NaOH-1			NaOH-2
	--			--			--					--			--
	--			--			--					--			--
Characteristic Energy eV	--		Characteristic Energy eV	--		Characteristic Energy eV	--				Characteristic Energy eV	--		Characteristic Energy eV	--
BE_Fe 2p 1	--		BE_Fe 2p 1	--		BE_Fe 2p 1	--				BE_Fe 2p 1	--		BE_Fe 2p 1	--
751.332	0.46849		751.342	0.4174		751.459	0.50961				751.562	0.81311		751.769	0.9228
751.132	0.46128		751.142	0.42317		751.259	0.48885				751.362	0.80692		751.569	0.91131
750.932	0.49227		750.942	0.4359		751.059	0.49681				751.162	0.80427		751.369	0.89121
750.732	0.48094		750.742	0.44622		750.859	0.51438				750.962	0.8063		751.169	0.8984
750.532	0.4745		750.542	0.4546		750.659	0.51713				750.762	0.80532		750.969	0.90641
750.332	0.46991		750.342	0.41678		750.459	0.48716				750.562	0.79909		750.769	0.90339
750.132	0.47382		750.142	0.42714		750.259	0.50884				750.362	0.78083		750.569	0.89831
749.932	0.46382		749.942	0.4484		750.059	0.51213				750.162	0.79835		750.369	0.9196
749.732	0.43814		749.742	0.44568		749.859	0.51515				749.962	0.80248		750.169	0.90033
749.532	0.45261		749.542	0.44694		749.659	0.524				749.762	0.79499		749.969	0.90211
749.332	0.46742		749.342	0.44627		749.459	0.50895				749.562	0.77737		749.769	0.87048
749.132	0.50069		749.142	0.44055		749.259	0.51005				749.362	0.79131		749.569	0.9109
748.932	0.4445		748.942	0.43469		749.059	0.52696				749.162	0.8047		749.369	0.89204
748.732	0.4891		748.742	0.44937		748.859	0.4944				748.962	0.79396		749.169	0.87817
748.532	0.46785		748.542	0.45392		748.659	0.5235				748.762	0.80239		748.969	0.89103
748.332	0.4766		748.342	0.45252		748.459	0.48002				748.562	0.80549		748.769	0.89405
748.132	0.47034		748.142	0.4529		748.259	0.52904				748.362	0.7973		748.569	0.8767
747.932	0.47193		747.942	0.43246		748.059	0.53119				748.162	0.80256		748.369	0.88842
747.732	0.47905		747.742	0.45799		747.859	0.50818				747.962	0.79971		748.169	0.8881
747.532	0.46948		747.542	0.459		747.659	0.51713				747.762	0.78567		747.969	0.90472
747.332	0.47669		747.342	0.43203		747.459	0.51411				747.562	0.78393		747.769	0.9099
747.132	0.48218		747.142	0.44758		747.259	0.50346				747.362	0.79429		747.569	0.8918
746.932	0.4557		746.942	0.46109		747.059	0.51104				747.162	0.79752		747.369	0.88988
746.732	0.44986		746.742	0.44942		746.859	0.49039				746.962	0.79477		747.169	0.85097
746.532	0.45415		746.542	0.44206		746.659	0.50713				746.762	0.79074		746.969	0.87611
746.332	0.48446		746.342	0.45106		746.459	0.49775				746.562	0.78419		746.769	0.8794
746.132	0.47841		746.142	0.459		746.259	0.53552				746.362	0.77954		746.569	0.87491
745.932	0.47437		745.942	0.43533		746.059	0.5224				746.162	0.77952		746.369	0.86795
745.732	0.49107		745.742	0.43		745.859	0.49891				745.962	0.77847		746.169	0.88054
745.532	0.48244		745.542	0.4452		745.659	0.50637				745.762	0.78582		745.969	0.88059
745.332	0.46948		745.342	0.46898		745.459	0.49358				745.562	0.77849		745.769	0.88091
745.132	0.45386		745.142	0.4623		745.259	0.51998				745.362	0.78233		745.569	0.87922
744.932	0.49451		744.942	0.44476		745.059	0.50626				745.162	0.78835		745.369	0.86983
744.732	0.48009		744.742	0.44171		744.859	0.50719				744.962	0.77873		745.169	0.85756
744.532	0.49009		744.542	0.48884		744.659	0.51872				744.762	0.79587		744.969	0.86658
744.332	0.48433		744.342	0.45377		744.459	0.49605				744.562	0.79291		744.769	0.8702
744.132	0.46085		744.142	0.46186		744.259	0.5129				744.362	0.78897		744.569	0.86938
743.932	0.48648		743.942	0.48118		744.059	0.50994				744.162	0.79437		744.369	0.87757
743.732	0.4721		743.742	0.43856		743.859	0.51175				743.962	0.80088		744.169	0.88988
743.532	0.49597		743.542	0.45992		743.659	0.51641				743.762	0.79575		743.969	0.88906
743.332	0.49897		743.342	0.49087		743.459	0.51949				743.562	0.79348		743.769	0.86855
743.132	0.48021		743.142	0.44646		743.259	0.51949				743.362	0.80635		743.569	0.88778
742.932	0.47768		742.942	0.44065		743.059	0.50346				743.162	0.80291		743.369	0.90573
742.732	0.47339		742.742	0.43784		742.859	0.52032				742.962	0.79587		743.169	0.90238
742.532	0.4766		742.542	0.45126		742.659	0.51855				742.762	0.79943		742.969	0.9011
742.332	0.45531		742.342	0.44922		742.459	0.52619				742.562	0.80203		742.769	0.89914
742.132	0.45386		742.142	0.46564		742.259	0.51823				742.362	0.7957		742.569	0.8756
741.932	0.45845		741.942	0.45668		742.059	0.5				742.162	0.80033		742.369	0.88146
741.732	0.46837		741.742	0.44215		741.859	0.49665				741.962	0.80814		742.169	0.88755
741.532	0.46695		741.542	0.44568		741.659	0.52059				741.762	0.801		741.969	0.90463
741.332	0.46257		741.342	0.44022		741.459	0.519				741.562	0.78506		741.769	0.89176
741.132	0.48369		741.142	0.43625		741.259	0.5229				741.362	0.78427		741.569	0.86452
740.932	0.46094		740.942	0.46477		741.059	0.50791				741.162	0.77904		741.369	0.85999
740.732	0.45716		740.742	0.44555		740.859	0.51691				740.962	0.77971		741.169	0.86058
740.532	0.4654		740.542	0.46763		740.659	0.50687				740.762	0.7592		740.969	0.86361
740.332	0.46721		740.342	0.44665		740.459	0.48913				740.562	0.76739		740.769	0.86791
740.132	0.45386		740.142	0.4298		740.259	0.51911				740.362	0.76653		740.569	0.85692
739.932	0.45179		739.942	0.44181		740.059	0.49874				740.162	0.75616		740.369	0.84914
739.732	0.46879		739.742	0.44908		739.859	0.49363				739.962	0.76478		740.169	0.84025
739.532	0.46098		739.542	0.45		739.659	0.48968				739.762	0.75803		739.969	0.84149
739.332	0.44982		739.342	0.43436		739.459	0.50099				739.562	0.74941		739.769	0.84007
739.132	0.4627		739.142	0.43992		739.259	0.47957				739.362	0.74232		739.569	0.83453
738.932	0.46407		738.942	0.40912		739.059	0.4804				739.162	0.73711		739.369	0.83957
738.732	0.45373		738.742	0.44409		738.859	0.48402				738.962	0.74339		739.169	0.82349
738.532	0.46914		738.542	0.46215		738.659	0.48018				738.762	0.73274		738.969	0.80802
738.332	0.45394		738.342	0.45939		738.459	0.48292				738.562	0.73604		738.769	0.81635
738.132	0.45587		738.142	0.43479		738.259	0.45926				738.362	0.72725		738.569	0.79003
737.932	0.45909		737.942	0.44278		738.059	0.46376				738.162	0.7251		738.369	0.80875
737.732	0.46171		737.742	0.41988		737.859	0.46717				737.962	0.72701		738.169	0.79195
737.532	0.45815		737.542	0.42283		737.659	0.51213				737.762	0.74022		737.969	0.80308
737.332	0.44205		737.342	0.45615		737.459	0.49467				737.562	0.73043		737.769	0.79841
737.132	0.45677		737.142	0.43634		737.259	0.47453				737.362	0.7242		737.569	0.79987
736.932	0.44819		736.942	0.45096		737.059	0.47414				737.162	0.73308		737.369	0.81654
736.732	0.45536		736.742	0.44758		736.859	0.48194				736.962	0.71436		737.169	0.80789
736.532	0.44639		736.542	0.42883		736.659	0.46228				736.762	0.73167		736.969	0.80784
736.332	0.4354		736.342	0.4174		736.459	0.45317				736.562	0.72415		736.769	0.79003
736.132	0.44248		736.142	0.42089		736.259	0.48128				736.362	0.7178		736.569	0.80702
735.932	0.44179		735.942	0.4376		736.059	0.47228				736.162	0.72081		736.369	0.79072
735.732	0.43891		735.742	0.44022		735.859	0.48035				735.962	0.73489		736.169	0.78705
735.532	0.43535		735.542	0.42084		735.659	0.47683				735.762	0.72183		735.969	0.805
735.332	0.42479		735.342	0.44467		735.459	0.48134				735.562	0.72262		735.769	0.79868
735.132	0.45828		735.142	0.42859		735.259	0.46311				735.362	0.73279		735.569	0.80546
734.932	0.44634		734.942	0.41474		735.059	0.47217				735.162	0.71995		735.369	0.80921
734.732	0.43677		734.742	0.44148		734.859	0.48963				734.962	0.72993		735.169	0.81379
734.532	0.45823		734.542	0.42738		734.659	0.47277				734.762	0.7316		734.969	0.83165
734.332	0.46145		734.342	0.42913		734.459	0.47447				734.562	0.73697		734.769	0.81933
734.132	0.45969		734.142	0.41866		734.259	0.4731				734.362	0.74382		734.569	0.79649
733.932	0.46411		733.942	0.44089		734.059	0.48277				734.162	0.74571		734.369	0.79126
733.732	0.46721		733.742	0.43866		733.859	0.48649				733.962	0.73926		734.169	0.79964
733.532	0.47222		733.542	0.43953		733.659	0.46646				733.762	0.72888		733.969	0.81305
733.332	0.46751		733.342	0.42094		733.459	0.47349				733.562	0.74767		733.769	0.80793
733.132	0.4557		733.142	0.46283		733.259	0.49692				733.362	0.72988		733.569	0.82199
732.932	0.44385		732.942	0.44917		733.059	0.48764				733.162	0.73798		733.369	0.82538
732.732	0.47553		732.742	0.44903		732.859	0.48424				732.962	0.74034		733.169	0.80409
732.532	0.47678		732.542	0.46907		732.659	0.49199				732.762	0.74435		732.969	0.81329
732.332	0.48249		732.342	0.45731		732.459	0.46821				732.562	0.75249		732.769	0.79978
732.132	0.48275		732.142	0.45934		732.259	0.49084				732.362	0.75008		732.569	0.80866
731.932	0.49678		731.942	0.47314		732.059	0.49166				732.162	0.73179		732.369	0.77625
731.732	0.49553		731.742	0.46666		731.859	0.49813				731.962	0.73356		732.169	0.79712
731.532	0.5061		731.542	0.48516		731.659	0.49594				731.762	0.73778		731.969	0.79415
731.332	0.52829		731.342	0.49499		731.459	0.51323				731.562	0.72248		731.769	0.76549
731.132	0.51721		731.142	0.48884		731.259	0.52043				731.362	0.72537		731.569	0.76333
730.932	0.53949		730.942	0.5008		731.059	0.54936				731.162	0.71348		731.369	0.76974
730.732	0.52069		730.742	0.51639		730.859	0.52493				730.962	0.72047		731.169	0.75308
730.532	0.5218		730.542	0.51377		730.659	0.52976				730.762	0.71708		730.969	0.7638
730.332	0.53528		730.342	0.51039		730.459	0.54551				730.562	0.71345		730.769	0.76443
730.132	0.54997		730.142	0.54613		730.259	0.54568				730.362	0.6928		730.569	0.754
729.932	0.55632		729.942	0.52627		730.059	0.55452				730.162	0.70352		730.369	0.77822
729.732	0.55662		729.742	0.53649		729.859	0.551				729.962	0.70966		730.169	0.74983
729.532	0.56246		729.542	0.53296		729.659	0.55786				729.762	0.71295		729.969	0.75953
729.332	0.5704		729.342	0.55354		729.459	0.5913				729.562	0.71255		729.769	0.76997
729.132	0.57332		729.142	0.544		729.259	0.58724				729.362	0.71964		729.569	0.73463
728.932	0.59401		728.942	0.56749		729.059	0.55853				729.162	0.71988		729.369	0.73014
728.732	0.60779		728.742	0.55824		728.859	0.59801				728.962	0.72145		729.169	0.74887
728.532	0.59499		728.542	0.56162		728.659	0.60733				728.762	0.73248		728.969	0.76764
728.332	0.57911		728.342	0.56593		728.459	0.58888				728.562	0.71675		728.769	0.7605
728.132	0.59238		728.142	0.58788		728.259	0.5862				728.362	0.73718		728.569	0.75143
727.932	0.57705		727.942	0.59897		728.059	0.61047				728.162	0.73905		728.369	0.76558
727.732	0.57117		727.742	0.57349		727.859	0.60997				727.962	0.73933		728.169	0.74617
727.532	0.58646		727.542	0.5734		727.659	0.58565				727.762	0.75535		727.969	0.76947
727.332	0.57014		727.342	0.56685		727.459	0.58483				727.562	0.7633		727.769	0.77034
727.132	0.57684		727.142	0.5594		727.259	0.56984				727.362	0.77598		727.569	0.8001
726.932	0.56344		726.942	0.55911		727.059	0.57785				727.162	0.78068		727.369	0.80967
726.732	0.55486		726.742	0.5502		726.859	0.57791				726.962	0.77486		727.169	0.78659
726.532	0.55988		726.542	0.52763		726.659	0.58548				726.762	0.78611		726.969	0.80606
726.332	0.55851		726.342	0.53441		726.459	0.5566				726.562	0.8038		726.769	0.85326
726.132	0.5537		726.142	0.53726		726.259	0.54942				726.362	0.81139		726.569	0.85976
725.932	0.56903		725.942	0.51436		726.059	0.5638				726.162	0.81667		726.369	0.86964
725.732	0.56388		725.742	0.51281		725.859	0.56106				725.962	0.83054		726.169	0.87231
725.532	0.57907		725.542	0.52138		725.659	0.55529				725.762	0.8238		725.969	0.89163
725.332	0.56859		725.342	0.55445		725.459	0.58494				725.562	0.83768		725.769	0.88833
725.132	0.60302		725.142	0.55358		725.259	0.56967				725.362	0.83342		725.569	0.90399
724.932	0.60371		724.942	0.55785		725.059	0.58598				725.162	0.84333		725.369	0.90614
724.732	0.61315		724.742	0.60187		724.859	0.62035				724.962	0.85427		725.169	0.9103
724.532	0.6371		724.542	0.61068		724.659	0.62864				724.762	0.85954		724.969	0.92862
724.332	0.65844		724.342	0.62139		724.459	0.64731				724.562	0.87353		724.769	0.90385
724.132	0.66887		724.142	0.6457		724.259	0.67574				724.362	0.86461		724.569	0.91438
723.932	0.68411		723.942	0.6842		724.059	0.66432				724.162	0.85992		724.369	0.90637
723.732	0.70536		723.742	0.6949		723.859	0.73097				723.962	0.85233		724.169	0.90531
723.532	0.71287		723.542	0.69268		723.659	0.72383				723.762	0.84784		723.969	0.87702
723.332	0.70356		723.342	0.70105		723.459	0.72236				723.562	0.83786		723.769	0.84694
723.132	0.69316		723.142	0.70168		723.259	0.72022				723.362	0.81571		723.569	0.82034
722.932	0.6857		722.942	0.72885		723.059	0.70105				723.162	0.78224		723.369	0.80409
722.732	0.67728		722.742	0.66454		722.859	0.68573				722.962	0.74115		723.169	0.78586
722.532	0.62346		722.542	0.6579		722.659	0.66949				722.762	0.71083		722.969	0.74534
722.332	0.60616		722.342	0.60899		722.459	0.62369				722.562	0.68626		722.769	0.70098
722.132	0.57512		722.142	0.57766		722.259	0.59899				722.362	0.64527		722.569	0.67602
721.932	0.5191		721.942	0.50695		722.059	0.55595				722.162	0.6148		722.369	0.64681
721.732	0.46536		721.742	0.47901		721.859	0.50845				721.962	0.6111		722.169	0.61348
721.532	0.43467		721.542	0.45489		721.659	0.46129				721.762	0.58317		721.969	0.60858
721.332	0.39749		721.342	0.4081		721.459	0.44582				721.562	0.56116		721.769	0.58724
721.132	0.37728		721.142	0.38578		721.259	0.39113				721.362	0.54915		721.569	0.55913
720.932	0.34122		720.942	0.34249		721.059	0.36016				721.162	0.53499		721.369	0.57667
720.732	0.34757		720.742	0.31803		720.859	0.32969				720.962	0.51388		721.169	0.55359
720.532	0.32954		720.542	0.31285		720.659	0.32486				720.762	0.52069		720.969	0.54064
720.332	0.32426		720.342	0.3191		720.459	0.33902				720.562	0.51839		720.769	0.55707
720.132	0.33332		720.142	0.30907		720.259	0.31981				720.362	0.52959		720.569	0.55464
719.932	0.32199		719.942	0.32021		720.059	0.31487				720.162	0.51197		720.369	0.53267
719.732	0.31834		719.742	0.30543		719.859	0.31371				719.962	0.52229		720.169	0.55131
719.532	0.31348		719.542	0.30878		719.659	0.32464				719.762	0.51906		719.969	0.54374
719.332	0.3004		719.342	0.33033		719.459	0.32915				719.562	0.51663		719.769	0.55542
719.132	0.35358		719.142	0.30277		719.259	0.32887				719.362	0.52816		719.569	0.55089
718.932	0.32272		718.942	0.34103		719.059	0.31234				719.162	0.5268		719.369	0.55199
718.732	0.32869		718.742	0.32346		718.859	0.33233				718.962	0.51302		719.169	0.55272
718.532	0.34182		718.542	0.32805		718.659	0.3332				718.762	0.52849		718.969	0.53684
718.332	0.35573		718.342	0.33294		718.459	0.35528				718.562	0.51871		718.769	0.5399
718.132	0.35118		718.142	0.34893		718.259	0.34073				718.362	0.49827		718.569	0.51285
717.932	0.37311		717.942	0.33778		718.059	0.35116				718.162	0.49953		718.369	0.52718
717.732	0.36818		717.742	0.36549		717.859	0.35528				717.962	0.50397		718.169	0.50922
717.532	0.40085		717.542	0.38379		717.659	0.35709				717.762	0.50197		717.969	0.49833
717.332	0.40638		717.342	0.37828		717.459	0.38267				717.562	0.49194		717.769	0.48977
717.132	0.41363		717.142	0.36641		717.259	0.40387				717.362	0.49992		717.569	0.49768
716.932	0.43007		716.942	0.42176		717.059	0.41715				717.162	0.47559		717.369	0.48239
716.732	0.43669		716.742	0.43581		716.859	0.41375				716.962	0.47194		717.169	0.46692
716.532	0.46832		716.542	0.43843		716.659	0.44202				716.762	0.46284		716.969	0.48116
716.332	0.49339		716.342	0.45465		716.459	0.46185				716.562	0.48722		716.769	0.47809
716.132	0.49751		716.142	0.49804		716.259	0.49298				716.362	0.48948		716.569	0.46074
715.932	0.52958		715.942	0.51678		716.059	0.49001				716.162	0.49151		716.369	0.45849
715.732	0.55302		715.742	0.52569		715.859	0.50944				715.962	0.49096		716.169	0.4562
715.532	0.57791		715.542	0.53446		715.659	0.52773				715.762	0.49803		715.969	0.46243
715.332	0.58607		715.342	0.55068		715.459	0.5481				715.562	0.52391		715.769	0.46687
715.132	0.60427		715.142	0.58662		715.259	0.58806				715.362	0.52014		715.569	0.47177
714.932	0.59671		714.942	0.6177		715.059	0.61958				715.162	0.5363		715.369	0.49608
714.732	0.61285		714.742	0.64027		714.859	0.61365				714.962	0.55388		715.169	0.49009
714.532	0.63204		714.542	0.60845		714.659	0.63144				714.762	0.5692		714.969	0.51485
714.332	0.63844		714.342	0.62851		714.459	0.62343				714.562	0.58056		714.769	0.52136
714.132	0.63788		714.142	0.61237		714.259	0.63879				714.362	0.59358		714.569	0.54324
713.932	0.6323		713.942	0.6132		714.059	0.65713				714.162	0.60114		714.369	0.55043
713.732	0.62582		713.742	0.59296		713.859	0.64895				713.962	0.61031		714.169	0.58513
713.532	0.62243		713.542	0.5992		713.659	0.61711				713.762	0.6227		713.969	0.57777
713.332	0.61088		713.342	0.60192		713.459	0.61618				713.562	0.63977		713.769	0.61893
713.132	0.59126		713.142	0.56541		713.259	0.60063				713.362	0.65887		713.569	0.64099
712.932	0.60337		712.942	0.58516		713.059	0.6008				713.162	0.67874		713.369	0.65519
712.732	0.62813		712.742	0.6011		712.859	0.62051				712.962	0.69631		713.169	0.69195
712.532	0.63371		712.542	0.58158		712.659	0.60772				712.762	0.71529		712.969	0.70569
712.332	0.6347		712.342	0.62076		712.459	0.62117				712.562	0.75614		712.769	0.73055
712.132	0.68226		712.142	0.6456		712.259	0.63836				712.362	0.7883		712.569	0.78522
711.932	0.70257		711.942	0.63345		712.059	0.66943				712.162	0.81132		712.369	0.83636
711.732	0.74094		711.742	0.71757		711.859	0.72714				711.962	0.85577		712.169	0.85514
711.532	0.79456		711.542	0.76043		711.659	0.73724				711.762	0.87253		711.969	0.88828
711.332	0.82198		711.342	0.78057		711.459	0.77611				711.562	0.91131		711.769	0.90627
711.132	0.85963		711.142	0.8368		711.259	0.83271				711.362	0.94124		711.569	0.94006
710.932	0.89165		710.942	0.88314		711.059	0.86104				711.162	0.96954		711.369	0.96204
710.732	0.92149		710.742	0.92305		710.859	0.87817				710.962	0.99117		711.169	1
710.532	0.95566		710.542	0.92295		710.659	0.92214				710.762	1		710.969	0.99268
710.332	0.96287		710.342	0.95995		710.459	0.96475				710.562	0.98355		710.769	0.97271
710.132	1		710.142	1		710.259	0.97447				710.362	0.96025		710.569	0.95326
709.932	0.98107		709.942	0.9769		710.059	0.97107				710.162	0.92718		710.369	0.91827
709.732	0.96742		709.742	0.96043		709.859	1				709.962	0.86554		710.169	0.88915
709.532	0.92565		709.542	0.99855		709.659	0.98891				709.762	0.76806		709.969	0.80738
709.332	0.9372		709.342	0.96528		709.459	0.96475				709.562	0.66255		709.769	0.70917
709.132	0.88376		709.142	0.91137		709.259	0.92495				709.362	0.55624		709.569	0.61869
708.932	0.80538		708.942	0.86247		709.059	0.87224				709.162	0.46229		709.369	0.50607
708.732	0.69729		708.742	0.7581		708.859	0.76233				708.962	0.38703		709.169	0.40735
708.532	0.58457		708.542	0.64821		708.659	0.68854				708.762	0.313		708.969	0.32709
708.332	0.46038		708.342	0.51039		708.459	0.58164				708.562	0.26031		708.769	0.23502
708.132	0.37925		708.142	0.40757		708.259	0.44625				708.362	0.20139		708.569	0.21157
707.932	0.27129		707.942	0.30127		708.059	0.36422				708.162	0.16973		708.369	0.18301
707.732	0.19282		707.742	0.2141		707.859	0.26375				707.962	0.12021		708.169	0.14486
707.532	0.14732		707.542	0.16209		707.659	0.20474				707.762	0.08626		707.969	0.13186
707.332	0.11934		707.342	0.09705		707.459	0.14346				707.562	0.06828		707.769	0.09322
707.132	0.09109		707.142	0.07187		707.259	0.10613				707.362	0.05723		707.569	0.07807
706.932	0.08465		706.942	0.0585		707.059	0.06094				707.162	0.03975		707.369	0.03612
706.732	0.06255		706.742	0.05753		706.859	0.05787				706.962	0.03913		707.169	0.05146
706.532	0.04876		706.542	0.04813		706.659	0.0492				706.762	0.02569		706.969	0.05073
706.332	0.06963		706.342	0.017		706.459	0.05419				706.562	0.02559		706.769	0.04624
706.132	0.03988		706.142	0.02538		706.259	0.04749				706.362	0.01834		706.569	0.02051
705.932	0.04001		705.942	0.02377		706.059	0.02998				706.162	0.02454		706.369	0.02742
705.732	0.01954		705.742	0.01457		705.859	0.0347				705.962	0.02314		706.169	0.03837
705.532	0.04958		705.542	0.03017		705.659	0.04398				705.762	0.01466		705.969	0.02541
705.332	0.03971		705.342	0.02543		705.459	0.028				705.562	0.02314		705.769	0.0326
705.132	0.04791		705.142	0.02233		705.259	0.03382				705.362	0.01127		705.569	0.0288
704.932	0.02185		704.942	0.01603		705.059	0.01467				705.162	0.01786		705.369	0.01698
704.732	0.0282		704.742	0.02213		704.859	0.02372				704.962	0.01015		705.169	0.02148
704.532	0.02988		704.542	0.00745		704.659	0.014				704.762	0.01313		704.969	0.02024
704.332	0.0243		704.342	0.01259		704.459	0.02114				704.562	0.00466		704.769	0.01383
704.132	0.02752		704.142	0.02915		704.259	0.02043				704.362	0.00893		704.569	0.02239
703.932	0.02687		703.942	0.03535		704.059	0.02345				704.162	0.00927		704.369	0.01689
703.732	0.02447		703.742	0.0263		703.859	0.04091				703.962	0.01862		704.169	0.02298
703.532	0.0267		703.542	0.01002		703.659	0.01801				703.762	0.01982		703.969	0.03947
703.332	0.027		703.342	0.01656		703.459	0.02372				703.562	0.00578		703.769	0.01625
703.132	0.01829		703.142	0.01656		703.259	0.03228				703.362	0.01812		703.569	0.01561
702.932	0.01919		702.942	0.03181		703.059	0.0397				703.162	0.01079		703.369	0.01703
702.732	0.0222		702.742	0.01632		702.859	0.00714				702.962	0.01313		703.169	0.02092
702.532	0.03095		702.542	0.00624		702.659	0.0257				702.762	0.01117		702.969	0.01965
702.332	0.01477		702.342	0.0322		702.459	0.01131				702.562	0.0143		702.769	0.02509
702.132	0.03902		702.142	0.02019		702.259	0.02015				702.362	0.00688		702.569	0.01616
701.932	0.01932		701.942	0.02233		702.059	0.01093				702.162	0.00707		702.369	0.03438
701.732	0.01842		701.742	0.0153		701.859	0.0034				701.962	0.00552		702.169	0.03228
701.532	0.0367		701.542	0.01239		701.659	0.03036				701.762	0.01557		701.969	0.00828
701.332	0.01425		701.342	0.02561		701.459	0.02834				701.562	0		701.769	0.02472
701.132	0.02975		701.142	0.00571		701.259	0.0352				701.362	0.01351		701.569	0.01318
700.932	0.03524		700.942	0.03051		701.059	0.03542				701.162	0.00552		701.369	0.01996
700.732	0.01455		700.742	0.01089		700.859	0.04327				700.962	0.01165		701.169	0.03398
700.532	0.02137		700.542	0.00814		700.659	0.05342				700.762	0.00198		700.969	0.02253
700.332	0.03555		700.342	0.02377		700.459	0.0162				700.562	0.01268		700.769	0.03086
700.132	0.02275		700.142	0.01816		700.259	0.00978				700.362	7.21975e-05		700.569	0.0071
699.932	0.02443		699.942	0.0262		700.059	0.02548				700.162	0.0122		700.369	0.01689
699.732	0.0197		699.742	0.02663		699.859	0.0515				699.962	0.01519		700.169	0.0239
699.532	0.00515		699.542	0.02242		699.659	0.04162				699.762	0.01235		699.969	0.02038
699.332	0.0079		699.342	0.01844		699.459	0.01346				699.562	0.01371		699.769	0.00668
699.132	0.02086		699.142	0.02382		699.259	0.02345				699.362	0.01636		699.569	0.00765
698.932	0.01344		698.942	0.02838		699.059	0.03948				699.162	0.01571		699.369	0.00792
698.732	0		698.742	0.0136		698.859	0.04041				698.962	0.01817		699.169	0.02134
698.532	0.03327		698.542	0.00479		698.659	0.02575				698.762	0.0112		698.969	0.0223
698.332	0.03456		698.342	0.02455		698.459	0.03838				698.562	0.02087		698.769	0.02619
698.132	0.0231		698.142	0.00906		698.259	0.02405				698.362	0.02094		698.569	0.01818
697.932	0.02576		697.942	0.01879		698.059	0.0313				698.162	0.025		698.369	0.03393
697.732	0.02168		697.742	0.03976		697.859	0.02114				697.962	0.02225		698.169	0.01955
697.532	0.04331		697.542	0.03065		697.659	0.00632				697.762	0.01598		697.969	0.01602
697.332	0.04846		697.342	0		697.459	0				697.562	0.01404		697.769	0.00833
697.132	0.0228		697.142	0.03351		697.259	0.02026				697.362	0.02039		697.569	0.02715
696.932	0.02202		696.942	0.04954		697.059	0.00731				697.162	0.01626		697.369	0.01383
696.732	0.02773		696.742	0.03089		696.859	0.02311				696.962	0.01891		697.169	0.00728
696.532	0.03207		696.542	0.04058		696.659	0.02213				696.762	0.01445		696.969	0.01543
696.332	0.04048		696.342	0.0294		696.459	0.02416				696.562	0.00475		696.769	0.02724
696.132	0.03228		696.142	0.02281		696.259	0.0313				696.362	0.00528		696.569	0.02472
695.932	0.04237		695.942	0.01128		696.059	0.0275				696.162	0.01578		696.369	0.000499977
695.732	0.02421		695.742	0.02402		695.859	0.03256				695.962	0.0175		696.169	0.01763
695.532	0.04039		695.542	0.02271		695.659	0.03788				695.762	0.01445		695.969	0.03516
695.332	0.04842		695.342	0.03463		695.459	0.03321				695.562	0.01593		695.769	0.02825
695.132	0.02851		695.142	0.02765		695.259	0.03509				695.362	0.01626		695.569	0.02161
694.932	0.034		694.942	0.04116		695.059	0.03662				695.162	0.0176		695.369	0.01872
694.732	0.02288		694.742	0.03763		694.859	0.02657				694.962	0.02166		695.169	0.02638
694.532	0.02009		694.542	0.05099		694.659	0.02168				694.762	0.02555		694.969	0.0141
694.332	0.03009		694.342	0.02455		694.459	0.02454				694.562	0.01304		694.769	0.02179
694.132	0.01713		694.142	0.04281		694.259	0.02438				694.362	0.0054		694.569	0.01515
693.932	0.03546		693.942	0.04363		694.059	0.03767				694.162	0.01819		694.369	0.03068
693.732	0.01704		693.742	0.05821		693.859	0.03898				693.962	0.01586		694.169	0.00861
693.532	0.02915		693.542	0.04068		693.659	0.02438				693.762	0.01674		693.969	0.02747
693.332	0.03782		693.342	0.03821		693.459	0.03003				693.562	0.01003		693.769	0.0223
693.132	0.04129		693.142	0.02436		693.259	0.05512				693.362	0.01454		693.569	0.03864
692.932	0.03674		692.942	0.02494		693.059	0.03075				693.162	0.02603		693.369	0.02729
692.732	0.03267		692.742	0.0383		692.859	0.03009				692.962	0.01791		693.169	0.02683
692.532	0.02627		692.542	0.02799		692.659	0.03091				692.762	0.01801		692.969	0.03013
692.332	0.05765		692.342	0.0386		692.459	0.03464				692.562	0.01836		692.769	0.03319
692.132	0.03906		692.142	0.02736		692.259	0.02229				692.362	0.02782		692.569	0
691.932	0.04434		691.942	0.04547		692.059	0.03877				692.162	0.02015		692.369	0.02061
691.732	0.04666		691.742	0.02954		691.859	0.01922				691.962	0.01631		692.169	0.01538
691.532	0.03254		691.542	0.05118		691.659	0.01147				691.762	0.01504		691.969	0.03443
691.332	0.0337		691.342	0.06872		691.459	0.02729				691.562	0.0207		691.769	0.04409

## Sheet: S-Fig.3C1
Characteristic Energy eV	1486.7	Acquisition Time s	3.6
BE_O 1s 4	CPS_O 1s 4	C=O_1_O 1s 4	C-O-C_2_O 1s 4	Na KLL_3_O 1s 4	Background_O 1s 4	Envelope_O 1s 4
546.438	1134.17	1134.17	1134.17	1134.17	1134.17	1134.17
546.238	1145.56	1145.56	1145.56	1145.56	1145.56	1145.56
546.038	1120.28	1120.28	1120.28	1120.28	1120.28	1120.28
545.838	1128.33	1128.33	1128.33	1128.33	1128.33	1128.33
545.638	1093.89	1093.89	1093.89	1093.89	1093.89	1093.89
545.438	1069.72	1069.72	1069.72	1069.72	1069.72	1069.72
545.238	1052.22	1052.22	1052.22	1052.22	1052.22	1052.22
545.038	1065	1065	1065	1065	1065	1065
544.838	1053.89	1053.89	1053.89	1053.89	1053.89	1053.89
544.638	1060	1060	1060	1060	1060	1060
544.438	1040	1040	1040	1040	1040	1040
544.238	1016.39	1016.39	1016.39	1016.39	1016.39	1016.39
544.038	1003.33	1003.33	1003.33	1003.33	1003.33	1003.33
543.838	1039.17	1039.17	1039.17	1039.17	1039.17	1039.17
543.638	998.333	998.333	998.333	998.333	998.333	998.333
543.438	1007.78	1007.78	1007.78	1007.78	1007.78	1007.78
543.238	976.944	976.944	976.944	976.944	976.944	976.944
543.038	981.667	981.667	981.667	981.667	981.667	981.667
542.838	975.833	975.833	975.833	975.833	975.833	975.833
542.638	970	970	970	970	970	970
542.438	962.222	962.222	962.222	962.222	962.222	962.222
542.238	960.833	960.833	960.833	960.833	960.833	960.833
542.038	951.667	951.667	951.667	951.667	951.667	951.667
541.838	947.778	947.778	947.778	947.778	947.778	947.778
541.638	959.444	959.444	959.444	959.444	959.444	959.444
541.438	993.889	993.889	993.889	993.889	993.889	993.889
541.238	974.722	974.722	974.722	974.722	974.722	974.722
541.038	960.556	960.556	960.556	960.556	960.556	960.556
540.838	941.111	941.111	941.111	941.111	941.111	941.111
540.638	930.278	930.278	930.278	930.278	930.278	930.278
540.438	964.444	964.444	964.444	964.444	964.444	964.444
540.238	937.222	937.222	937.222	937.222	937.222	937.222
540.038	931.667	931.667	931.667	931.667	931.667	931.667
539.838	935	935	935	935	935	935
539.638	947.222	947.222	947.222	947.222	947.222	947.222
539.438	931.667	931.667	931.667	931.667	931.667	931.667
539.238	917.222	917.222	917.222	917.222	917.222	917.222
539.038	953.333	953.333	953.333	953.334	953.333	953.334
538.838	923.333	923.333	923.333	923.335	923.333	923.335
538.638	902.778	902.778	902.778	902.782	902.778	902.782
538.438	907.222	907.222	907.222	907.233	907.222	907.233
538.238	892.778	892.778	892.778	892.804	892.778	892.804
538.038	917.222	898.187	898.187	898.246	898.187	898.246
537.838	925.833	898.081	898.081	898.208	898.081	898.208
537.638	893.611	898.064	898.064	898.33	898.064	898.33
537.438	905.556	898.035	898.035	898.568	898.035	898.569
537.238	866.667	897.915	897.917	898.943	897.915	898.945
537.038	869.722	897.807	897.813	899.714	897.807	899.719
536.838	892.222	897.786	897.801	901.177	897.786	901.192
536.638	902.5	897.768	897.81	903.563	897.768	903.605
536.438	906.667	897.734	897.842	907.233	897.734	907.342
536.238	900	897.725	897.995	912.612	897.725	912.882
536.038	934.722	897.583	898.229	919.842	897.582	920.49
535.838	918.611	897.504	898.988	929.081	897.502	930.57
535.638	934.722	897.366	900.632	939.565	897.358	942.846
535.438	956.944	897.15	904.064	949.838	897.129	956.795
535.238	989.722	896.83	910.902	957.709	896.773	971.896
535.038	973.056	896.627	924.079	961.246	896.479	988.995
534.838	1016.11	896.385	947.904	959.027	896.019	1011.28
534.638	1024.17	896.395	989.279	951.752	895.525	1046.37
534.438	1091.11	896.755	1057.23	941.092	894.773	1105.53
534.238	1205	897.905	1163.93	929.1	893.579	1203.77
534.038	1420.28	900.654	1322.44	917.145	891.552	1357.14
533.838	1607.78	907.184	1544.12	906.241	888.795	1579.96
533.638	1905.83	920.503	1832.97	896.209	884.881	1879.92
533.438	2246.67	946.123	2175.43	886.671	879.641	2248.95
533.238	2666.94	991.89	2532.68	876.938	872.762	2655.98
533.038	2989.72	1069.31	2839.56	866.999	864.615	3046.64
532.838	3323.61	1193.08	3019.37	856.459	855.152	3358.6
532.638	3575.28	1378.38	3018.92	845.371	844.684	3553.31
532.438	3646.11	1637.71	2834	834.251	833.902	3638.16
532.238	3701.11	1973.5	2516.77	823.038	822.868	3667.56
532.038	3731.67	2365.05	2143.09	811.753	811.674	3696.55
531.838	3721.39	2762.85	1780.49	800.511	800.476	3742.9
531.638	3703.33	3087.24	1470.46	789.32	789.304	3768.42
531.438	3694.17	3253.63	1227.71	778.132	778.125	3703.22
531.238	3501.67	3211.33	1051.15	767.646	767.644	3494.84
531.038	3206.94	2967.87	929.415	758.257	758.256	3139.03
530.838	2689.17	2593.28	849.814	750.826	750.825	2692.26
530.638	2268.61	2173.19	800.065	744.984	744.984	2228.27
530.438	1801.67	1779.66	770.351	740.918	740.918	1809.09
530.238	1397.78	1452.67	753.473	738.39	738.39	1467.75
530.038	1157.22	1203.62	744.229	736.778	736.778	1211.07
529.838	998.611	1027.67	739.303	735.77	735.77	1031.2
529.638	887.778	909.894	736.79	735.185	735.185	911.498
529.438	840.556	834.966	735.483	734.78	734.78	835.669
529.238	804.722	789.849	734.806	734.511	734.511	790.144
529.038	786.944	763.635	734.427	734.309	734.309	763.754
528.838	761.111	749.108	734.252	734.206	734.206	749.154
528.638	776.389	741.353	734.06	734.043	734.043	741.371
528.438	773.333	737.329	733.898	733.892	733.892	737.335
528.238	758.889	735.344	733.798	733.796	733.796	735.346
528.038	765.278	734.348	733.675	733.675	733.675	734.349
527.838	755.278	733.872	733.592	733.592	733.592	733.872
527.638	759.167	733.605	733.493	733.493	733.493	733.605
527.438	735	733.53	733.487	733.487	733.487	733.53
527.238	756.944	733.413	733.397	733.397	733.397	733.413
527.038	727.778	733.381	733.376	733.376	733.376	733.381
526.838	744.444	733.335	733.333	733.333	733.333	733.335
526.638	736.667	733.321	733.32	733.32	733.32	733.321
526.438	749.167	733.259	733.259	733.259	733.259	733.259
526.238	758.333	733.163	733.163	733.163	733.163	733.163
526.038	746.111	733.113	733.113	733.113	733.113	733.113
525.838	758.611	733.015	733.015	733.015	733.015	733.015
525.638	738.333	732.994	732.994	732.994	732.994	732.994
525.438	708.333	732.9	732.9	732.9	732.9	732.9
525.238	739.444	732.875	732.875	732.875	732.875	732.875
525.038	759.167	759.167	759.167	759.167	759.167	759.167
524.838	756.111	756.111	756.111	756.111	756.111	756.111
524.638	762.222	762.222	762.222	762.222	762.222	762.222
524.438	749.444	749.444	749.444	749.444	749.444	749.444
524.238	744.167	744.167	744.167	744.167	744.167	744.167
524.038	755	755	755	755	755	755
523.838	746.944	746.944	746.944	746.944	746.944	746.944
523.638	750	750	750	750	750	750
523.438	772.5	772.5	772.5	772.5	772.5	772.5
523.238	767.778	767.778	767.778	767.778	767.778	767.778
523.038	748.611	748.611	748.611	748.611	748.611	748.611
522.838	754.167	754.167	754.167	754.167	754.167	754.167
522.638	778.889	778.889	778.889	778.889	778.889	778.889
522.438	751.944	751.944	751.944	751.944	751.944	751.944
522.238	768.333	768.333	768.333	768.333	768.333	768.333
522.038	733.611	733.611	733.611	733.611	733.611	733.611
521.838	763.611	763.611	763.611	763.611	763.611	763.611
521.638	736.111	736.111	736.111	736.111	736.111	736.111
521.438	747.5	747.5	747.5	747.5	747.5	747.5

## Sheet: S-Fig.3C2
Characteristic Energy eV	1486.7	Acquisition Time s	3.6
BE_O 1s 4	CPS_O 1s 4	C=O_1_O 1s 4	C-O-C_2_O 1s 4	Na KLL_3_O 1s 4	Background_O 1s 4	Envelope_O 1s 4
546.342	3061.94	3061.94	3061.94	3061.94	3061.94	3061.94
546.142	3047.22	3047.22	3047.22	3047.22	3047.22	3047.22
545.942	3030.56	3030.56	3030.56	3030.56	3030.56	3030.56
545.742	2974.72	2974.72	2974.72	2974.72	2974.72	2974.72
545.542	2954.17	2954.17	2954.17	2954.17	2954.17	2954.17
545.342	2961.39	2961.39	2961.39	2961.39	2961.39	2961.39
545.142	2901.39	2901.39	2901.39	2901.39	2901.39	2901.39
544.942	2838.61	2838.61	2838.61	2838.61	2838.61	2838.61
544.742	2857.5	2857.5	2857.5	2857.5	2857.5	2857.5
544.542	2877.78	2877.78	2877.78	2877.78	2877.78	2877.78
544.342	2870.56	2870.56	2870.56	2870.56	2870.56	2870.56
544.142	2873.61	2873.61	2873.61	2873.61	2873.61	2873.61
543.942	2851.39	2851.39	2851.39	2851.39	2851.39	2851.39
543.742	2732.22	2732.22	2732.22	2732.22	2732.22	2732.22
543.542	2737.5	2737.5	2737.5	2737.5	2737.5	2737.5
543.342	2697.78	2697.78	2697.78	2697.78	2697.78	2697.78
543.142	2723.89	2723.89	2723.89	2723.89	2723.89	2723.89
542.942	2706.11	2706.11	2706.11	2706.11	2706.11	2706.11
542.742	2630.28	2630.28	2630.28	2630.28	2630.28	2630.28
542.542	2650	2650	2650	2650	2650	2650
542.342	2637.22	2637.22	2637.22	2637.22	2637.22	2637.22
542.142	2601.67	2601.67	2601.67	2601.67	2601.67	2601.67
541.942	2635	2635	2635	2635	2635	2635
541.742	2675.28	2675.28	2675.28	2675.28	2675.28	2675.28
541.542	2592.5	2592.5	2592.5	2592.5	2592.5	2592.5
541.342	2565.83	2565.83	2565.83	2565.83	2565.83	2565.83
541.142	2569.72	2569.72	2569.72	2569.72	2569.72	2569.72
540.942	2536.67	2536.67	2536.67	2536.67	2536.67	2536.67
540.742	2607.5	2607.5	2607.5	2607.5	2607.5	2607.5
540.542	2552.5	2552.5	2552.5	2552.5	2552.5	2552.5
540.342	2536.67	2536.67	2536.67	2536.67	2536.67	2536.67
540.142	2569.44	2569.44	2569.44	2569.45	2569.44	2569.45
539.942	2530.83	2530.83	2530.83	2530.84	2530.83	2530.84
539.742	2545.83	2545.83	2545.83	2545.84	2545.83	2545.84
539.542	2560	2560	2560	2560.01	2560	2560.01
539.342	2549.44	2549.44	2549.44	2549.48	2549.44	2549.48
539.142	2505.56	2505.56	2505.56	2505.63	2505.56	2505.63
538.942	2518.06	2518.06	2518.06	2518.22	2518.06	2518.22
538.742	2513.89	2482.64	2482.64	2482.99	2482.64	2482.99
538.542	2480.28	2482.63	2482.63	2483.36	2482.63	2483.36
538.342	2521.39	2482.49	2482.49	2483.96	2482.49	2483.96
538.142	2484.17	2482.49	2482.49	2485.35	2482.49	2485.35
537.942	2481.39	2482.48	2482.48	2487.86	2482.48	2487.87
537.742	2545.83	2482.25	2482.25	2492.06	2482.25	2492.07
537.542	2554.17	2481.99	2482	2499.26	2481.99	2499.27
537.342	2518.33	2481.86	2481.88	2511.21	2481.86	2511.23
537.142	2570.28	2481.53	2481.59	2529.78	2481.53	2529.84
536.942	2635.83	2480.97	2481.12	2557.55	2480.97	2557.69
536.742	2629.17	2480.43	2480.77	2597.49	2480.43	2597.84
536.542	2679.17	2479.71	2480.49	2651.73	2479.71	2652.51
536.342	2776.39	2478.63	2480.35	2721.09	2478.63	2722.83
536.142	2900.83	2477.1	2480.78	2802.89	2477.09	2806.59
535.942	2910.28	2475.54	2483.12	2890.51	2475.51	2898.15
535.742	2953.33	2473.84	2488.92	2971.4	2473.77	2986.63
535.542	2963.33	2472.17	2501.13	3029.78	2471.98	3059.12
535.342	3074.44	2470.23	2524.17	3051.44	2469.79	3106.26
535.142	3094.17	2468.51	2565.42	3030.52	2467.51	3129.44
534.942	3120.83	2467.34	2635.39	2971.43	2465.13	3143.89
534.742	3168.33	2467.27	2749.23	2888.07	2462.57	3179.44
534.542	3313.33	2469.13	2925.57	2795.81	2459.47	3271.58
534.342	3565.28	2474.61	3186.08	2707.28	2455.44	3457.1
534.142	3830	2487.36	3553.79	2630.18	2450.43	3770.48
533.942	4248.89	2512.51	4045.65	2566.71	2443.87	4237.13
533.742	4938.61	2557.95	4658.94	2515.44	2434.78	4862.78
533.542	5694.72	2636.99	5363.01	2474.01	2422.9	5628.21
533.342	6362.22	2768.19	6085.29	2439.77	2408.54	6476.17
533.142	7288.89	2973.74	6708.93	2409.17	2390.75	7310.34
532.942	7936.67	3282.27	7104.16	2381.06	2370.54	8026.4
532.742	8495.83	3722.94	7168.83	2354.02	2348.22	8549.36
532.542	8939.17	4313.7	6879.08	2327.29	2324.2	8871.68
532.342	9192.22	5053.16	6306.54	2300.76	2299.17	9062.12
532.142	9198.61	5903.28	5574.6	2274.82	2274.02	9204.66
531.942	9362.5	6769.59	4810.66	2248.57	2248.19	9332.45
531.742	9365.28	7511.28	4110.82	2222.43	2222.25	9400.03
531.542	9128.61	7968.78	3525.52	2197.16	2197.08	9297.3
531.342	8879.17	8020.55	3068.99	2172.76	2172.72	8916.84
531.142	8290	7652.1	2732.55	2150.44	2150.43	8234.25
530.942	7454.17	6951.28	2495.41	2131.1	2131.1	7315.6
530.742	6398.89	6069.24	2335.42	2115.55	2115.54	6289.11
530.542	5324.17	5162.95	2232.41	2103.85	2103.85	5291.51
530.342	4389.17	4342.72	2168.12	2095.52	2095.52	4415.33
530.142	3620.83	3666.47	2129.54	2089.96	2089.96	3706.05
529.942	3001.11	3148.18	2107.53	2086.64	2086.64	3169.07
529.742	2605.28	2772.21	2095.42	2084.75	2084.75	2782.88
529.542	2425.83	2512.38	2088.77	2083.51	2083.51	2517.64
529.342	2290	2341.63	2085.26	2082.75	2082.75	2344.13
529.142	2195.83	2233.25	2083.5	2082.34	2082.34	2234.4
528.942	2142.22	2167.05	2082.64	2082.12	2082.12	2167.57
528.742	2103.33	2128.29	2082.27	2082.05	2082.05	2128.52
528.542	2090	2106.4	2082.11	2082.02	2082.02	2106.5
528.342	2056.11	2094.34	2081.96	2081.92	2081.92	2094.37
528.142	2073.89	2087.99	2081.91	2081.9	2081.9	2088
527.942	2014.17	2084.56	2081.66	2081.65	2081.65	2084.56
527.742	2059.72	2082.91	2081.57	2081.57	2081.57	2082.91
527.542	2048.33	2082.04	2081.45	2081.45	2081.45	2082.04
527.342	2111.11	2081.6	2081.34	2081.34	2081.34	2081.6
527.142	2037.78	2081.29	2081.18	2081.18	2081.18	2081.29
526.942	2045.56	2081.1	2081.06	2081.06	2081.06	2081.1
526.742	2066.67	2081.02	2081	2081	2081	2081.02
526.542	2036.11	2080.85	2080.84	2080.84	2080.84	2080.85
526.342	2080.28	2080.84	2080.84	2080.84	2080.84	2080.84
526.142	2081.39	2080.84	2080.84	2080.84	2080.84	2080.84
525.942	2058.61	2080.76	2080.76	2080.76	2080.76	2080.76
525.742	2063.33	2080.69	2080.69	2080.69	2080.69	2080.69
525.542	2112.22	2080.58	2080.58	2080.58	2080.58	2080.58
525.342	2114.44	2080.46	2080.46	2080.46	2080.46	2080.46
525.142	2087.5	2080.43	2080.43	2080.43	2080.43	2080.43
524.942	2086.39	2086.39	2086.39	2086.39	2086.39	2086.39
524.742	2106.67	2106.67	2106.67	2106.67	2106.67	2106.67
524.542	2180.83	2180.83	2180.83	2180.83	2180.83	2180.83
524.342	2164.17	2164.17	2164.17	2164.17	2164.17	2164.17
524.142	2195	2195	2195	2195	2195	2195
523.942	2211.94	2211.94	2211.94	2211.94	2211.94	2211.94
523.742	2276.67	2276.67	2276.67	2276.67	2276.67	2276.67
523.542	2288.06	2288.06	2288.06	2288.06	2288.06	2288.06
523.342	2292.22	2292.22	2292.22	2292.22	2292.22	2292.22
523.142	2286.94	2286.94	2286.94	2286.94	2286.94	2286.94
522.942	2227.5	2227.5	2227.5	2227.5	2227.5	2227.5
522.742	2250.83	2250.83	2250.83	2250.83	2250.83	2250.83
522.542	2188.33	2188.33	2188.33	2188.33	2188.33	2188.33
522.342	2223.06	2223.06	2223.06	2223.06	2223.06	2223.06
522.142	2176.94	2176.94	2176.94	2176.94	2176.94	2176.94
521.942	2153.89	2153.89	2153.89	2153.89	2153.89	2153.89
521.742	2168.33	2168.33	2168.33	2168.33	2168.33	2168.33
521.542	2100	2100	2100	2100	2100	2100
521.342	2074.17	2074.17	2074.17	2074.17	2074.17	2074.17

## Sheet: S-Fig.3C3
Characteristic Energy eV	1486.7	Acquisition Time s	3.6
BE_O 1s 4	CPS_O 1s 4	C=O_1_O 1s 4	C-O-C_2_O 1s 4	Na KLL_3_O 1s 4	Background_O 1s 4	Envelope_O 1s 4
546.459	2059.44	2059.44	2059.44	2059.44	2059.44	2059.44
546.259	2050.28	2050.28	2050.28	2050.28	2050.28	2050.28
546.059	2048.33	2048.33	2048.33	2048.33	2048.33	2048.33
545.859	2006.11	2006.11	2006.11	2006.11	2006.11	2006.11
545.659	2019.72	2019.72	2019.72	2019.72	2019.72	2019.72
545.459	1991.94	1991.94	1991.94	1991.94	1991.94	1991.94
545.259	1946.94	1946.94	1946.94	1946.94	1946.94	1946.94
545.059	1931.11	1931.11	1931.11	1931.11	1931.11	1931.11
544.859	1919.72	1919.72	1919.72	1919.72	1919.72	1919.72
544.659	1904.72	1904.72	1904.72	1904.72	1904.72	1904.72
544.459	1909.44	1909.44	1909.44	1909.44	1909.44	1909.44
544.259	1896.39	1896.39	1896.39	1896.39	1896.39	1896.39
544.059	1873.61	1873.61	1873.61	1873.61	1873.61	1873.61
543.859	1828.06	1828.06	1828.06	1828.06	1828.06	1828.06
543.659	1833.61	1833.61	1833.61	1833.61	1833.61	1833.61
543.459	1806.11	1806.11	1806.11	1806.11	1806.11	1806.11
543.259	1791.94	1791.94	1791.94	1791.94	1791.94	1791.94
543.059	1761.39	1761.39	1761.39	1761.39	1761.39	1761.39
542.859	1771.39	1771.39	1771.39	1771.39	1771.39	1771.39
542.659	1753.33	1753.33	1753.33	1753.33	1753.33	1753.33
542.459	1754.44	1754.44	1754.44	1754.44	1754.44	1754.44
542.259	1729.17	1729.17	1729.17	1729.17	1729.17	1729.17
542.059	1724.72	1724.72	1724.72	1724.72	1724.72	1724.72
541.859	1776.39	1776.39	1776.39	1776.39	1776.39	1776.39
541.659	1734.72	1734.72	1734.72	1734.72	1734.72	1734.72
541.459	1701.11	1701.11	1701.11	1701.11	1701.11	1701.11
541.259	1670.83	1670.83	1670.83	1670.83	1670.83	1670.83
541.059	1714.44	1714.44	1714.44	1714.44	1714.44	1714.44
540.859	1739.17	1739.17	1739.17	1739.17	1739.17	1739.17
540.659	1711.94	1711.94	1711.94	1711.94	1711.94	1711.94
540.459	1729.44	1729.44	1729.44	1729.44	1729.44	1729.44
540.259	1703.33	1703.33	1703.33	1703.33	1703.33	1703.33
540.059	1666.39	1666.39	1666.39	1666.39	1666.39	1666.39
539.859	1642.78	1642.78	1642.78	1642.78	1642.78	1642.78
539.659	1657.78	1657.78	1657.78	1657.78	1657.78	1657.78
539.459	1693.89	1693.89	1693.89	1693.89	1693.89	1693.89
539.259	1641.94	1641.94	1641.94	1641.95	1641.94	1641.95
539.059	1629.44	1629.44	1629.44	1629.45	1629.44	1629.45
538.859	1640.28	1640.28	1640.28	1640.29	1640.28	1640.29
538.659	1596.67	1604.87	1604.87	1604.91	1604.87	1604.91
538.459	1627.22	1604.79	1604.79	1604.87	1604.79	1604.87
538.259	1611.94	1604.77	1604.77	1604.92	1604.77	1604.92
538.059	1625.56	1604.69	1604.69	1605	1604.69	1605
537.859	1607.5	1604.68	1604.68	1605.27	1604.68	1605.27
537.659	1597.22	1604.65	1604.66	1605.73	1604.65	1605.74
537.459	1596.67	1604.63	1604.64	1606.55	1604.63	1606.57
537.259	1587.22	1604.57	1604.61	1607.89	1604.56	1607.94
537.059	1640.56	1604.44	1604.55	1610.01	1604.44	1610.11
536.859	1611.94	1604.41	1604.66	1613.44	1604.41	1613.7
536.659	1610.56	1604.39	1604.96	1618.54	1604.39	1619.12
536.459	1618.61	1604.34	1605.58	1625.76	1604.34	1627.01
536.259	1658.89	1604.15	1606.76	1635.38	1604.14	1638.01
536.059	1687.5	1603.87	1609.2	1647.6	1603.85	1652.97
535.859	1684.44	1603.62	1614.14	1662.19	1603.56	1672.83
535.659	1710.83	1603.33	1623.41	1677.93	1603.17	1698.32
535.459	1742.5	1603.03	1640.13	1692.77	1602.68	1730.58
535.259	1753.06	1602.93	1669.28	1704.12	1602.14	1772.05
535.059	1787.5	1603.19	1718.27	1709.35	1601.48	1827.84
534.859	1868.33	1604.08	1797.23	1706.87	1600.53	1907.12
534.659	1993.33	1606.28	1919.67	1696.85	1599.13	2024.54
534.459	2220.83	1610.85	2101.98	1680.97	1596.91	2199.98
534.259	2478.61	1620.14	2362.4	1661.87	1593.76	2456.89
534.059	2898.61	1637.46	2716.92	1641.41	1589.11	2817.57
533.859	3347.78	1668.6	3174.61	1621.13	1582.83	3298.67
533.659	3925	1721.76	3724.59	1601.34	1574.48	3898.75
533.459	4568.61	1808.63	4329.22	1581.94	1563.79	4592.21
533.259	5287.78	1944.43	4916.7	1562.33	1550.51	5322.45
533.059	5981.94	2148.22	5387.89	1542.14	1534.7	6008.86
532.859	6506.94	2438.99	5640.82	1521.49	1516.96	6567.39
532.659	6972.22	2831.74	5609.76	1500.16	1497.5	6946.68
532.459	7178.06	3330.46	5300.34	1478.75	1477.23	7155.09
532.259	7288.61	3916.49	4781.42	1457.34	1456.49	7242.26
532.059	7308.33	4538.9	4155.73	1436.07	1435.62	7259.46
531.859	7178.61	5110.49	3521.77	1415.36	1415.13	7217.36
531.659	7035.83	5523.08	2949.56	1395.19	1395.07	7077.69
531.459	6737.78	5681.62	2474.78	1376.07	1376.01	6780.45
531.259	6233.06	5543.45	2105.4	1358.71	1358.68	6290.2
531.059	5700.83	5138.23	1832.41	1343.2	1343.19	5627.47
530.859	4911.11	4554.69	1640.01	1330.47	1330.46	4864.24
530.659	4232.22	3903.18	1509.46	1320.11	1320.11	4092.53
530.459	3402.5	3276.9	1425	1312.68	1312.68	3389.21
530.259	2706.67	2733.53	1372.22	1307.71	1307.71	2798.05
530.059	2220.28	2297.02	1340.33	1304.45	1304.45	2332.9
529.859	1877.5	1967.27	1321.72	1302.41	1302.41	1986.58
529.659	1680.28	1731.32	1311.12	1301.06	1301.06	1741.39
529.459	1542.78	1569.33	1305.27	1300.2	1300.2	1574.4
529.259	1475	1462.42	1302.06	1299.57	1299.57	1464.91
529.059	1418.89	1394.52	1300.33	1299.15	1299.15	1395.69
528.859	1382.22	1352.91	1299.39	1298.85	1298.85	1353.45
528.659	1391.39	1328.2	1298.76	1298.52	1298.52	1328.44
528.459	1365.28	1314.1	1298.38	1298.28	1298.28	1314.2
528.259	1360	1306.22	1298.1	1298.06	1298.06	1306.26
528.059	1374.17	1301.86	1297.81	1297.79	1297.79	1301.88
527.859	1358.89	1299.54	1297.58	1297.57	1297.57	1299.55
527.659	1321.67	1298.41	1297.49	1297.49	1297.49	1298.41
527.459	1325.83	1297.8	1297.39	1297.39	1297.39	1297.8
527.259	1319.72	1297.49	1297.31	1297.31	1297.31	1297.49
527.059	1303.61	1297.36	1297.28	1297.28	1297.28	1297.36
526.859	1358.61	1297.1	1297.06	1297.06	1297.06	1297.1
526.659	1326.11	1296.97	1296.96	1296.96	1296.96	1296.97
526.459	1300.28	1296.95	1296.95	1296.95	1296.95	1296.95
526.259	1303.89	1296.93	1296.92	1296.92	1296.92	1296.93
526.059	1322.22	1296.83	1296.83	1296.83	1296.83	1296.83
525.859	1337.22	1296.69	1296.69	1296.69	1296.69	1296.69
525.659	1308.06	1296.65	1296.65	1296.65	1296.65	1296.65
525.459	1280.28	1296.59	1296.59	1296.59	1296.59	1296.59
525.259	1318.06	1296.52	1296.52	1296.52	1296.52	1296.52
525.059	1312.78	1312.78	1312.78	1312.78	1312.78	1312.78
524.859	1328.89	1328.89	1328.89	1328.89	1328.89	1328.89
524.659	1340.28	1340.28	1340.28	1340.28	1340.28	1340.28
524.459	1344.72	1344.72	1344.72	1344.72	1344.72	1344.72
524.259	1367.22	1367.22	1367.22	1367.22	1367.22	1367.22
524.059	1354.44	1354.44	1354.44	1354.44	1354.44	1354.44
523.859	1335.56	1335.56	1335.56	1335.56	1335.56	1335.56
523.659	1350.56	1350.56	1350.56	1350.56	1350.56	1350.56
523.459	1358.33	1358.33	1358.33	1358.33	1358.33	1358.33
523.259	1326.94	1326.94	1326.94	1326.94	1326.94	1326.94
523.059	1341.11	1341.11	1341.11	1341.11	1341.11	1341.11
522.859	1325.56	1325.56	1325.56	1325.56	1325.56	1325.56
522.659	1330.28	1330.28	1330.28	1330.28	1330.28	1330.28
522.459	1341.39	1341.39	1341.39	1341.39	1341.39	1341.39
522.259	1300.83	1300.83	1300.83	1300.83	1300.83	1300.83
522.059	1316.67	1316.67	1316.67	1316.67	1316.67	1316.67
521.859	1300	1300	1300	1300	1300	1300
521.659	1304.17	1304.17	1304.17	1304.17	1304.17	1304.17
521.459	1335	1335	1335	1335	1335	1335

## Sheet: S-Fig.3C4
																						--	--
																						--	--
Characteristic Energy eV	1486.7	Acquisition Time s	16.8																			--	--
BE_Fe 2p 1	CPS_Fe 2p 1	Fe(II) Cl_1_Fe 2p 1	Fe(II) Cl_2_Fe 2p 1	Fe(II) Cl_3_Fe 2p 1	Fe(II) Cl_4_Fe 2p 1	Fe(II) Cl_5_Fe 2p 1	Fe(II) Cl_6_Fe 2p 1	Fe(II) Cl_7_Fe 2p 1	Fe(II) Cl_8_Fe 2p 1	Fe(III) Cl_9_Fe 2p 1	Fe(III) Cl_10_Fe 2p 1	Fe(III) Cl_11_Fe 2p 1	Fe(III) Cl_12_Fe 2p 1	Fe(III) Cl_13_Fe 2p 1	Fe(III) Cl_14_Fe 2p 1	Fe(III) Cl_15_Fe 2p 1	Fe(III) Cl_16_Fe 2p 1	Fe(III) Cl_17_Fe 2p 1	Fe(III) Cl_18_Fe 2p 1	Background_Fe 2p 1	Envelope_Fe 2p 1	--	--
751.332	3458.15	3458.15	3458.15	3458.15	3458.15	3458.15	3458.15	3458.15	3458.15	3458.15	3458.15	3458.15	3458.15	3458.15	3458.15	3458.15	3458.15	3458.15	3458.15	3458.15	3458.15	-3458.15	-3458.15
751.132	3448.15	3448.15	3448.15	3448.15	3448.15	3448.15	3448.15	3448.15	3448.15	3448.15	3448.15	3448.15	3448.15	3448.15	3448.15	3448.15	3448.15	3448.15	3448.15	3448.15	3448.15	-3448.15	-3448.15
750.932	3491.13	3491.13	3491.13	3491.13	3491.13	3491.13	3491.13	3491.13	3491.13	3491.13	3491.13	3491.13	3491.13	3491.13	3491.13	3491.13	3491.13	3491.13	3491.13	3491.13	3491.13	-3491.13	-3491.13
750.732	3475.42	3475.42	3475.42	3475.42	3475.42	3475.42	3475.42	3475.42	3475.42	3475.42	3475.42	3475.42	3475.42	3475.42	3475.42	3475.42	3475.42	3475.42	3475.42	3475.42	3475.42	-3475.42	-3475.42
750.532	3466.49	3466.49	3466.49	3466.49	3466.49	3466.49	3466.49	3466.49	3466.49	3466.49	3466.49	3466.49	3466.49	3466.49	3466.49	3466.49	3466.49	3466.49	3466.49	3466.49	3466.49	-3466.49	-3466.49
750.332	3460.12	3460.12	3460.12	3460.12	3460.12	3460.12	3460.12	3460.12	3460.12	3460.12	3460.12	3460.12	3460.12	3460.12	3460.12	3460.12	3460.12	3460.12	3460.12	3460.12	3460.12	-3460.12	-3460.12
750.132	3465.54	3465.54	3465.54	3465.54	3465.54	3465.54	3465.54	3465.54	3465.54	3465.54	3465.54	3465.54	3465.54	3465.54	3465.54	3465.54	3465.54	3465.54	3465.54	3465.54	3465.54	-3465.54	-3465.54
749.932	3451.67	3451.67	3451.67	3451.67	3451.67	3451.67	3451.67	3451.67	3451.67	3451.67	3451.67	3451.67	3451.67	3451.67	3451.67	3451.67	3451.67	3451.67	3451.67	3451.67	3451.67	-3451.67	-3451.67
749.732	3416.07	3416.07	3416.07	3416.07	3416.07	3416.07	3416.07	3416.07	3416.07	3416.07	3416.07	3416.07	3416.07	3416.07	3416.07	3416.07	3416.07	3416.07	3416.07	3416.07	3416.07	-3416.07	-3416.07
749.532	3436.13	3436.13	3436.13	3436.13	3436.13	3436.13	3436.13	3436.13	3436.13	3436.13	3436.13	3436.13	3436.13	3436.13	3436.13	3436.13	3436.13	3436.13	3436.13	3436.13	3436.13	-3436.13	-3436.13
749.332	3456.67	3456.67	3456.67	3456.67	3456.67	3456.67	3456.67	3456.67	3456.67	3456.67	3456.67	3456.67	3456.67	3456.67	3456.67	3456.67	3456.67	3456.67	3456.67	3456.67	3456.67	-3456.67	-3456.67
749.132	3502.8	3502.8	3502.8	3502.8	3502.8	3502.8	3502.8	3502.8	3502.8	3502.8	3502.8	3502.8	3502.8	3502.8	3502.8	3502.8	3502.8	3502.8	3502.8	3502.8	3502.8	-3502.8	-3502.8
748.932	3424.88	3424.88	3424.88	3424.88	3424.88	3424.88	3424.88	3424.88	3424.88	3424.88	3424.88	3424.88	3424.88	3424.88	3424.88	3424.88	3424.88	3424.88	3424.88	3424.88	3424.88	-3424.88	-3424.88
748.732	3486.73	3486.73	3486.73	3486.73	3486.73	3486.73	3486.73	3486.73	3486.73	3486.73	3486.73	3486.73	3486.73	3486.73	3486.73	3486.73	3486.73	3486.73	3486.73	3486.73	3486.73	-3486.73	-3486.73
748.532	3457.26	3457.26	3457.26	3457.26	3457.26	3457.26	3457.26	3457.26	3457.26	3457.26	3457.26	3457.26	3457.26	3457.26	3457.26	3457.26	3457.26	3457.26	3457.26	3457.26	3457.26	-3457.26	-3457.26
748.332	3469.4	3469.4	3469.4	3469.4	3469.4	3469.4	3469.4	3469.4	3469.41	3469.4	3469.4	3469.4	3469.4	3469.4	3469.4	3469.4	3469.4	3469.4	3469.4	3469.4	3469.41	-3469.4	-3469.4
748.132	3460.71	3460.71	3460.71	3460.71	3460.71	3460.71	3460.71	3460.71	3460.71	3460.71	3460.71	3460.71	3460.71	3460.71	3460.71	3460.71	3460.71	3460.71	3460.71	3460.71	3460.71	-3460.71	-3460.71
747.932	3462.92	3462.92	3462.92	3462.92	3462.92	3462.92	3462.92	3462.92	3462.92	3462.92	3462.92	3462.92	3462.92	3462.92	3462.92	3462.92	3462.92	3462.92	3462.92	3462.92	3462.92	-3462.92	-3462.92
747.732	3472.8	3472.8	3472.8	3472.8	3472.8	3472.8	3472.8	3472.8	3472.8	3472.8	3472.8	3472.8	3472.8	3472.8	3472.8	3472.8	3472.8	3472.8	3472.8	3472.8	3472.8	-3472.8	-3472.8
747.532	3459.52	3459.52	3459.52	3459.52	3459.52	3459.52	3459.52	3459.52	3459.52	3459.52	3459.52	3459.52	3459.52	3459.52	3459.52	3459.52	3459.52	3459.52	3459.52	3459.52	3459.52	-3459.52	-3459.52
747.332	3469.52	3469.52	3469.52	3469.52	3469.52	3469.52	3469.52	3469.52	3469.53	3469.52	3469.52	3469.52	3469.52	3469.52	3469.52	3469.52	3469.52	3469.52	3469.52	3469.52	3469.53	-3469.52	-3469.52
747.132	3477.14	3477.14	3477.14	3477.14	3477.14	3477.14	3477.14	3477.14	3477.14	3477.14	3477.14	3477.14	3477.14	3477.14	3477.14	3477.14	3477.14	3477.14	3477.14	3477.14	3477.14	-3477.14	-3477.14
746.932	3440.42	3440.42	3440.42	3440.42	3440.42	3440.42	3440.42	3440.42	3440.42	3440.42	3440.42	3440.42	3440.42	3440.42	3440.42	3440.42	3440.42	3440.42	3440.42	3440.42	3440.42	-3440.42	-3440.42
746.732	3432.32	3432.32	3432.32	3432.32	3432.32	3432.32	3432.32	3432.32	3432.32	3432.32	3432.32	3432.32	3432.32	3432.32	3432.32	3432.32	3432.32	3432.32	3432.32	3432.32	3432.32	-3432.32	-3432.32
746.532	3438.27	3438.27	3438.27	3438.27	3438.27	3438.27	3438.27	3438.27	3438.28	3438.27	3438.27	3438.27	3438.27	3438.27	3438.27	3438.27	3438.27	3438.27	3438.27	3438.27	3438.28	-3438.27	-3438.27
746.332	3480.3	3480.3	3480.3	3480.3	3480.3	3480.3	3480.3	3480.3	3480.3	3480.3	3480.3	3480.3	3480.3	3480.3	3480.3	3480.3	3480.3	3480.3	3480.3	3480.3	3480.3	-3480.3	-3480.3
746.132	3471.9	3471.9	3471.9	3471.9	3471.9	3471.9	3471.9	3471.9	3471.91	3471.9	3471.9	3471.9	3471.9	3471.9	3471.9	3471.9	3471.9	3471.9	3471.9	3471.9	3471.91	-3471.9	-3471.9
745.932	3466.31	3466.31	3466.31	3466.31	3466.31	3466.31	3466.31	3466.31	3466.32	3466.31	3466.31	3466.31	3466.31	3466.31	3466.31	3466.31	3466.31	3466.31	3466.31	3466.31	3466.32	-3466.31	-3466.31
745.732	3489.46	3489.46	3489.46	3489.46	3489.46	3489.46	3489.46	3489.46	3489.47	3489.46	3489.46	3489.46	3489.46	3489.46	3489.46	3489.46	3489.46	3489.46	3489.46	3489.46	3489.47	-3489.46	-3489.46
745.532	3477.5	3477.5	3477.5	3477.5	3477.5	3477.5	3477.5	3477.5	3477.51	3477.5	3477.5	3477.5	3477.5	3477.5	3477.5	3477.5	3477.5	3477.5	3477.5	3477.5	3477.51	-3477.5	-3477.5
745.332	3459.52	3459.52	3459.52	3459.52	3459.52	3459.52	3459.52	3459.52	3459.53	3459.52	3459.52	3459.52	3459.52	3459.52	3459.52	3459.52	3459.52	3459.52	3459.52	3459.52	3459.53	-3459.52	-3459.52
745.132	3437.86	3437.86	3437.86	3437.86	3437.86	3437.86	3437.86	3437.86	3437.87	3437.86	3437.86	3437.86	3437.86	3437.86	3437.86	3437.86	3437.86	3437.86	3437.86	3437.86	3437.87	-3437.86	-3437.86
744.932	3494.23	3494.23	3494.23	3494.23	3494.23	3494.23	3494.23	3494.23	3494.24	3494.23	3494.23	3494.23	3494.23	3494.23	3494.23	3494.23	3494.23	3494.23	3494.23	3494.23	3494.24	-3494.23	-3494.23
744.732	3474.23	3474.23	3474.23	3474.23	3474.23	3474.23	3474.23	3474.23	3474.25	3474.23	3474.23	3474.23	3474.23	3474.23	3474.23	3474.23	3474.23	3474.23	3474.23	3474.23	3474.25	-3474.23	-3474.23
744.532	3488.1	3488.1	3488.1	3488.1	3488.1	3488.1	3488.1	3488.1	3488.12	3488.1	3488.1	3488.1	3488.1	3488.1	3488.1	3488.1	3488.1	3488.1	3488.1	3488.1	3488.12	-3488.1	-3488.1
744.332	3480.12	3480.12	3480.12	3480.12	3480.12	3480.12	3480.12	3480.12	3480.15	3480.12	3480.12	3480.12	3480.12	3480.12	3480.12	3480.12	3480.12	3480.12	3480.12	3480.12	3480.15	-3480.12	-3480.12
744.132	3447.56	3447.56	3447.56	3447.56	3447.56	3447.56	3447.56	3447.56	3447.6	3447.56	3447.56	3447.56	3447.56	3447.56	3447.56	3447.56	3447.56	3447.56	3447.56	3447.56	3447.6	-3447.56	-3447.56
743.932	3483.1	3483.1	3483.1	3483.1	3483.1	3483.1	3483.1	3483.1	3483.14	3483.1	3483.1	3483.1	3483.1	3483.1	3483.1	3483.1	3483.1	3483.1	3483.1	3483.1	3483.14	-3483.1	-3483.1
743.732	3463.15	3463.15	3463.15	3463.15	3463.15	3463.15	3463.15	3463.15	3463.21	3463.15	3463.15	3463.15	3463.15	3463.15	3463.15	3463.15	3463.15	3463.15	3463.16	3463.15	3463.21	-3463.15	-3463.15
743.532	3496.25	3496.25	3496.25	3496.25	3496.25	3496.25	3496.25	3496.25	3496.32	3496.25	3496.25	3496.25	3496.25	3496.25	3496.25	3496.25	3496.25	3496.25	3496.25	3496.25	3496.32	-3496.25	-3496.25
743.332	3500.42	3500.42	3500.42	3500.42	3500.42	3500.42	3500.42	3500.42	3500.5	3500.42	3500.42	3500.42	3500.42	3500.42	3500.42	3500.42	3500.42	3500.42	3500.42	3500.42	3500.5	-3500.42	-3500.42
743.132	3474.4	3474.4	3474.4	3474.4	3474.4	3474.4	3474.4	3474.4	3474.5	3474.4	3474.4	3474.4	3474.4	3474.4	3474.4	3474.4	3474.4	3474.4	3474.41	3474.4	3474.5	-3474.4	-3474.4
742.932	3470.89	3470.89	3470.89	3470.89	3470.89	3470.89	3470.89	3470.89	3471.01	3470.89	3470.89	3470.89	3470.89	3470.89	3470.89	3470.89	3470.89	3470.89	3470.9	3470.89	3471.01	-3470.89	-3470.89
742.732	3464.94	3464.94	3464.94	3464.94	3464.94	3464.94	3464.94	3464.94	3465.08	3464.94	3464.94	3464.94	3464.94	3464.94	3464.94	3464.94	3464.94	3464.94	3464.94	3464.94	3465.08	-3464.94	-3464.94
742.532	3469.4	3469.4	3469.4	3469.4	3469.4	3469.4	3469.4	3469.4	3469.57	3469.4	3469.4	3469.4	3469.4	3469.4	3469.4	3469.4	3469.4	3469.4	3469.41	3469.4	3469.58	-3469.4	-3469.4
742.332	3439.88	3439.88	3439.88	3439.88	3439.88	3439.88	3439.88	3439.88	3440.08	3439.88	3439.88	3439.88	3439.88	3439.88	3439.88	3439.88	3439.88	3439.88	3439.89	3439.88	3440.09	-3439.88	-3439.88
742.132	3437.86	3437.86	3437.86	3437.86	3437.86	3437.86	3437.86	3437.86	3438.1	3437.86	3437.86	3437.86	3437.86	3437.86	3437.86	3437.86	3437.86	3437.86	3437.86	3437.86	3438.1	-3437.86	-3437.86
741.932	3444.23	3444.23	3444.23	3444.23	3444.23	3444.23	3444.23	3444.23	3444.51	3444.23	3444.23	3444.23	3444.23	3444.23	3444.23	3444.23	3444.23	3444.23	3444.23	3444.23	3444.52	-3444.23	-3444.23
741.732	3457.98	3457.98	3457.98	3457.98	3457.98	3457.98	3457.98	3457.98	3458.32	3457.98	3457.98	3457.98	3457.98	3457.98	3457.98	3457.98	3457.98	3457.98	3457.99	3457.98	3458.33	-3457.98	-3457.98
741.532	3456.01	3456.01	3456.01	3456.01	3456.01	3456.01	3456.01	3456.01	3456.42	3456.01	3456.01	3456.01	3456.01	3456.01	3456.01	3456.01	3456.01	3456.01	3456.02	3456.01	3456.43	-3456.01	-3456.01
741.332	3449.94	3449.94	3449.94	3449.94	3449.94	3449.94	3449.94	3449.94	3450.42	3449.94	3449.94	3449.94	3449.94	3449.94	3449.94	3449.94	3449.94	3449.94	3449.95	3449.94	3450.44	-3449.94	-3449.94
741.132	3479.23	3479.23	3479.23	3479.23	3479.23	3479.23	3479.23	3479.23	3479.8	3479.23	3479.23	3479.23	3479.23	3479.23	3479.23	3479.23	3479.23	3479.23	3479.24	3479.23	3479.82	-3479.23	-3479.23
740.932	3447.68	3447.68	3447.68	3447.68	3447.68	3447.68	3447.68	3447.68	3448.36	3447.68	3447.68	3447.68	3447.68	3447.68	3447.68	3447.68	3447.68	3447.68	3447.7	3447.68	3448.37	-3447.68	-3447.68
740.732	3442.44	3442.44	3442.44	3442.44	3442.44	3442.44	3442.44	3442.44	3443.24	3442.44	3442.44	3442.44	3442.44	3442.44	3442.44	3442.44	3442.44	3442.44	3442.46	3442.44	3443.26	-3442.44	-3442.44
740.532	3453.87	3453.87	3453.87	3453.87	3453.87	3453.87	3453.87	3453.87	3454.81	3453.87	3453.87	3453.87	3453.87	3453.87	3453.87	3453.87	3453.87	3453.87	3453.9	3453.87	3454.84	-3453.87	-3453.87
740.332	3456.37	3456.37	3456.37	3456.37	3456.37	3456.37	3456.37	3456.37	3457.47	3456.37	3456.37	3456.37	3456.37	3456.37	3456.37	3456.37	3456.37	3456.37	3456.4	3456.37	3457.51	-3456.37	-3456.37
740.132	3437.86	3437.86	3437.86	3437.86	3437.86	3437.86	3437.86	3437.86	3439.15	3437.86	3437.86	3437.86	3437.86	3437.86	3437.86	3437.86	3437.86	3437.86	3437.89	3437.86	3439.19	-3437.86	-3437.86
739.932	3435	3435	3435	3435	3435	3435	3435	3435	3436.52	3435	3435	3435	3435	3435	3435	3435	3435	3435	3435.04	3435	3436.56	-3435	-3435
739.732	3458.57	3458.57	3458.57	3458.57	3458.57	3458.57	3458.57	3458.57	3460.34	3458.57	3458.57	3458.57	3458.57	3458.57	3458.57	3458.57	3458.57	3458.57	3458.62	3458.57	3460.39	-3458.57	-3458.57
739.532	3447.74	3447.74	3447.74	3447.74	3447.74	3447.74	3447.74	3447.74	3449.81	3447.74	3447.74	3447.74	3447.74	3447.74	3447.74	3447.74	3447.74	3447.74	3447.8	3447.74	3449.86	-3447.74	-3447.74
739.332	3432.26	3432.26	3432.26	3432.26	3432.26	3432.26	3432.26	3432.26	3434.67	3432.26	3432.26	3432.26	3432.26	3432.26	3432.26	3432.26	3432.26	3432.26	3432.33	3432.26	3434.74	-3432.26	-3432.26
739.132	3450.12	3450.12	3450.12	3450.12	3450.12	3450.12	3450.12	3450.12	3452.92	3450.12	3450.12	3450.12	3450.12	3450.12	3450.12	3450.12	3450.12	3450.12	3450.2	3450.12	3452.99	-3450.12	-3450.12
738.932	3452.02	3452.02	3452.02	3452.02	3452.02	3452.02	3452.02	3452.02	3455.27	3452.02	3452.02	3452.02	3452.02	3452.02	3452.02	3452.02	3452.02	3452.02	3452.12	3452.02	3455.36	-3452.02	-3452.02
738.732	3437.68	3437.68	3437.68	3437.68	3437.68	3437.68	3437.68	3437.68	3441.43	3437.68	3437.68	3437.68	3437.68	3437.68	3437.68	3437.68	3437.68	3437.68	3437.78	3437.68	3441.54	-3437.68	-3437.68
738.532	3459.05	3459.05	3459.05	3459.05	3459.05	3459.05	3459.05	3459.05	3463.38	3459.05	3459.05	3459.05	3459.05	3459.05	3459.05	3459.05	3459.05	3459.05	3459.17	3459.05	3463.5	-3459.05	-3459.05
738.332	3437.98	3437.98	3437.98	3437.98	3437.98	3437.98	3437.98	3437.98	3442.97	3437.98	3437.98	3437.98	3437.98	3437.98	3437.98	3437.98	3437.98	3437.98	3438.12	3437.98	3443.11	-3437.98	-3437.98
738.132	3440.65	3433.8	3433.8	3433.8	3433.8	3433.8	3433.8	3433.8	3439.55	3433.8	3433.8	3433.8	3433.8	3433.8	3433.8	3433.8	3433.8	3433.8	3433.96	3433.8	3439.71	-3433.87	-3449.64
737.932	3445.12	3429.6	3429.6	3429.6	3429.6	3429.6	3429.6	3429.6	3436.2	3429.6	3429.6	3429.6	3429.6	3429.6	3429.6	3429.6	3429.6	3429.6	3429.78	3429.6	3436.39	-3430.21	-3576.3
737.732	3448.75	3425.37	3425.37	3425.37	3425.37	3425.37	3425.37	3425.37	3432.94	3425.37	3425.37	3425.37	3425.37	3425.37	3425.37	3425.37	3425.37	3425.37	3425.58	3425.37	3433.15	-3426.46	-3687.43
737.532	3443.81	3421.11	3421.11	3421.11	3421.11	3421.11	3421.11	3421.11	3429.77	3421.11	3421.11	3421.11	3421.11	3421.11	3421.11	3421.11	3421.11	3421.11	3421.36	3421.11	3430.02	-3422.07	-3652.79
737.332	3421.49	3416.83	3416.83	3416.83	3416.83	3416.83	3416.83	3416.83	3426.72	3416.83	3416.83	3416.83	3416.83	3416.83	3416.83	3416.83	3416.83	3416.83	3417.11	3416.83	3427	-3416.44	-3324.18
737.132	3441.9	3412.52	3412.52	3412.52	3412.52	3412.52	3412.52	3412.52	3423.79	3412.52	3412.52	3412.52	3412.52	3412.52	3412.52	3412.52	3412.52	3412.52	3412.84	3412.52	3424.12	-3413.76	-3711.38
736.932	3430	3408.19	3408.19	3408.19	3408.19	3408.19	3408.19	3408.19	3421.01	3408.19	3408.19	3408.19	3408.19	3408.19	3408.19	3408.19	3408.19	3408.19	3408.56	3408.19	3421.38	-3408.79	-3553.07
736.732	3439.94	3403.83	3403.83	3403.83	3403.83	3403.83	3403.83	3403.83	3418.38	3403.83	3403.83	3403.83	3403.83	3403.83	3403.83	3403.83	3403.83	3403.83	3404.24	3403.83	3418.8	-3405.31	-3758.99
736.532	3427.5	3399.44	3399.44	3399.44	3399.44	3399.44	3399.44	3399.44	3415.94	3399.44	3399.44	3399.44	3399.44	3399.44	3399.44	3399.44	3399.44	3399.44	3399.91	3399.44	3416.41	-3400.22	-3585.8
736.332	3412.26	3395.03	3395.03	3395.03	3395.03	3395.03	3395.03	3395.03	3413.68	3395.03	3395.03	3395.03	3395.03	3395.03	3395.03	3395.03	3395.03	3395.03	3395.56	3395.03	3414.22	-3394.89	-3362.2
736.132	3422.08	3390.59	3390.59	3390.59	3390.59	3390.59	3390.59	3390.59	3411.64	3390.59	3390.59	3390.59	3390.59	3390.59	3390.59	3390.59	3390.59	3390.59	3391.19	3390.59	3412.25	-3391.28	-3555.86
735.932	3421.13	3386.12	3386.12	3386.12	3386.12	3386.12	3386.12	3386.12	3409.84	3386.12	3386.12	3386.12	3386.12	3386.12	3386.12	3386.12	3386.12	3386.12	3386.8	3386.12	3410.52	-3386.86	-3564.41
735.732	3417.14	3381.62	3381.62	3381.62	3381.62	3381.62	3381.62	3381.62	3408.3	3381.62	3381.62	3381.62	3381.62	3381.62	3381.62	3381.62	3381.62	3381.62	3382.39	3381.62	3409.06	-3382.19	-3517.38
735.532	3412.2	3377.1	3377.1	3377.1	3377.1	3377.1	3377.1	3377.1	3407.04	3377.1	3377.1	3377.1	3377.1	3377.1	3377.1	3377.1	3377.1	3377.1	3377.96	3377.1	3407.9	-3377.4	-3449.43
735.332	3397.56	3372.55	3372.55	3372.55	3372.55	3372.55	3372.55	3372.55	3406.08	3372.55	3372.55	3372.55	3372.55	3372.55	3372.55	3372.55	3372.55	3372.55	3373.51	3372.55	3407.05	-3371.88	-3213.16
735.132	3443.99	3367.97	3367.97	3367.97	3367.97	3367.97	3367.97	3367.97	3405.46	3367.97	3367.97	3367.97	3367.97	3367.97	3367.97	3367.97	3367.97	3367.97	3369.05	3367.97	3406.53	-3370.59	-3997.2
734.932	3427.44	3363.37	3363.37	3363.37	3363.37	3363.37	3363.37	3363.37	3405.18	3363.37	3363.37	3363.37	3363.37	3363.37	3363.37	3363.37	3363.37	3363.37	3364.57	3363.37	3406.39	-3364.84	-3717.05
734.732	3414.17	3358.74	3358.74	3358.74	3358.74	3358.74	3358.74	3358.74	3405.29	3358.74	3358.74	3358.74	3358.74	3358.74	3358.74	3358.74	3358.74	3358.74	3360.08	3358.74	3406.63	-3359.27	-3485.29
734.532	3443.93	3354.09	3354.09	3354.09	3354.09	3354.09	3354.09	3354.09	3405.8	3354.09	3354.09	3354.09	3354.09	3354.09	3354.09	3354.09	3354.09	3354.09	3355.58	3354.09	3407.29	-3356.65	-3969.55
734.332	3448.39	3349.41	3349.41	3349.41	3349.41	3349.41	3349.41	3349.41	3406.74	3349.41	3349.41	3349.41	3349.41	3349.41	3349.41	3349.41	3349.41	3349.41	3351.06	3349.41	3408.4	-3352.2	-4021.34
734.132	3445.95	3344.71	3344.71	3344.71	3344.71	3344.71	3344.71	3344.71	3408.13	3344.71	3344.71	3344.71	3344.71	3344.71	3344.71	3344.71	3344.71	3344.71	3346.54	3344.71	3409.97	-3347.22	-3949.29
733.932	3452.08	3339.99	3339.99	3339.99	3339.99	3339.99	3339.99	3339.99	3410	3339.99	3339.99	3339.99	3339.99	3339.99	3339.99	3339.99	3339.99	3339.99	3342.01	3339.99	3412.02	-3342.78	-4013.04
733.732	3456.37	3335.25	3335.25	3335.25	3335.25	3335.25	3335.25	3335.25	3412.35	3335.25	3335.25	3335.25	3335.25	3335.25	3335.25	3335.25	3335.25	3335.25	3337.48	3335.25	3414.58	-3338.16	-4037.24
733.532	3463.33	3330.49	3330.49	3330.49	3330.49	3330.49	3330.49	3330.49	3415.21	3330.49	3330.49	3330.49	3330.49	3330.49	3330.49	3330.49	3330.49	3330.49	3332.94	3330.49	3417.67	-3333.67	-4097.59
733.332	3456.79	3325.7	3325.7	3325.7	3325.71	3325.7	3325.7	3325.7	3418.6	3325.7	3325.7	3325.7	3325.7	3325.71	3325.7	3325.7	3325.7	3325.7	3328.4	3325.7	3421.3	-3328.17	-3921.86
733.132	3440.42	3320.9	3320.9	3320.9	3320.91	3320.9	3320.9	3320.9	3422.52	3320.9	3320.9	3320.9	3320.9	3320.9	3320.9	3320.9	3320.9	3320.9	3323.85	3320.9	3425.47	-3321.94	-3571.92
732.932	3423.99	3316.08	3316.08	3316.08	3316.09	3316.08	3316.08	3316.08	3426.97	3316.08	3316.08	3316.08	3316.08	3316.08	3316.08	3316.08	3316.08	3316.08	3319.3	3316.08	3430.2	-3315.64	-3211.72
732.732	3467.92	3311.24	3311.24	3311.24	3311.24	3311.24	3311.24	3311.24	3431.95	3311.24	3311.24	3311.24	3311.24	3311.24	3311.24	3311.24	3311.24	3311.24	3314.75	3311.24	3435.47	-3313.5	-3856.29
732.532	3469.64	3306.38	3306.38	3306.38	3306.38	3306.38	3306.38	3306.38	3437.46	3306.38	3306.38	3306.38	3306.38	3306.38	3306.38	3306.38	3306.38	3306.38	3310.19	3306.38	3441.29	-3308.35	-3782.72
732.332	3477.56	3301.5	3301.5	3301.5	3301.51	3301.5	3301.5	3301.5	3443.48	3301.5	3301.5	3301.5	3301.5	3301.5	3301.5	3301.5	3301.5	3301.5	3305.64	3301.5	3447.63	-3303.58	-3804.25
732.132	3477.92	3296.6	3296.6	3296.6	3296.62	3296.6	3296.6	3296.6	3449.99	3296.6	3296.6	3296.6	3296.6	3296.61	3296.6	3296.6	3296.6	3296.6	3301.08	3296.6	3454.48	-3298.23	-3690.28
731.932	3497.38	3291.69	3291.69	3291.69	3291.71	3291.69	3291.69	3291.69	3456.95	3291.69	3291.69	3291.69	3291.69	3291.7	3291.69	3291.69	3291.69	3291.69	3296.53	3291.69	3461.8	-3294.16	-3889.39
731.732	3495.65	3286.77	3286.77	3286.77	3286.79	3286.77	3286.77	3286.77	3464.33	3286.77	3286.77	3286.77	3286.77	3286.78	3286.77	3286.77	3286.77	3286.77	3291.97	3286.77	3469.55	-3288.58	-3725.27
731.532	3510.3	3281.84	3281.84	3281.84	3281.87	3281.84	3281.84	3281.84	3472.07	3281.84	3281.84	3281.84	3281.84	3281.84	3281.84	3281.84	3281.84	3281.84	3287.42	3281.84	3477.68	-3284.1	-3829.84
731.332	3541.07	3276.89	3276.89	3276.89	3276.93	3276.89	3276.89	3276.89	3480.1	3276.89	3276.89	3276.89	3276.89	3276.9	3276.89	3276.89	3276.89	3276.89	3282.86	3276.89	3486.11	-3280.68	-4200.18
731.132	3525.71	3271.94	3271.94	3271.94	3271.98	3271.94	3271.94	3271.94	3488.37	3271.94	3271.94	3271.94	3271.94	3271.95	3271.94	3271.94	3271.94	3271.94	3278.31	3271.94	3494.78	-3274.08	-3791.56
730.932	3556.61	3266.98	3266.98	3266.98	3267.03	3266.98	3266.98	3266.98	3496.77	3266.98	3266.98	3266.98	3266.98	3266.99	3266.98	3266.99	3266.98	3266.98	3273.75	3266.98	3503.6	-3270.62	-4157.48
730.732	3530.54	3262.02	3262.02	3262.02	3262.08	3262.02	3262.02	3262.02	3505.21	3262.02	3262.02	3262.02	3262.02	3262.03	3262.02	3262.02	3262.02	3262.02	3269.2	3262.02	3512.46	-3263.27	-3565.62
730.532	3532.08	3257.05	3257.05	3257.05	3257.13	3257.05	3257.05	3257.05	3513.58	3257.05	3257.05	3257.05	3257.05	3257.07	3257.05	3257.06	3257.05	3257.05	3264.64	3257.05	3521.26	-3257.8	-3438.86
730.332	3550.77	3252.08	3252.08	3252.08	3252.17	3252.08	3252.08	3252.08	3521.76	3252.08	3252.08	3252.08	3252.08	3252.09	3252.08	3252.08	3252.08	3252.08	3260.06	3252.08	3529.87	-3253.52	-3603.27
730.132	3571.13	3247.1	3247.1	3247.1	3247.21	3247.1	3247.1	3247.1	3529.63	3247.1	3247.1	3247.1	3247.1	3247.12	3247.1	3247.11	3247.1	3247.1	3255.48	3247.1	3538.16	-3249.36	-3800.97
729.932	3579.94	3242.12	3242.12	3242.12	3242.25	3242.12	3242.12	3242.12	3537.04	3242.12	3242.12	3242.12	3242.12	3242.14	3242.12	3242.15	3242.13	3242.12	3250.88	3242.12	3546.01	-3244.44	-3812.18
729.732	3580.36	3237.14	3237.14	3237.14	3237.3	3237.14	3237.14	3237.14	3543.88	3237.14	3237.14	3237.14	3237.14	3237.17	3237.14	3237.19	3237.15	3237.15	3246.27	3237.14	3553.27	-3239	-3692.2
729.532	3588.45	3232.16	3232.16	3232.16	3232.36	3232.16	3232.16	3232.17	3549.98	3232.16	3232.16	3232.16	3232.16	3232.2	3232.17	3232.24	3232.19	3232.18	3241.65	3232.16	3559.81	-3234.12	-3713.31
729.332	3599.46	3227.19	3227.19	3227.19	3227.42	3227.19	3227.19	3227.19	3555.22	3227.19	3227.19	3227.19	3227.19	3227.23	3227.2	3227.32	3227.23	3227.21	3236.99	3227.19	3565.51	-3229.51	-3797.68
729.132	3603.51	3222.22	3222.22	3222.22	3222.5	3222.22	3222.22	3222.23	3559.46	3222.22	3222.22	3222.22	3222.22	3222.27	3222.23	3222.44	3222.28	3222.26	3232.32	3222.22	3570.23	-3224.49	-3781.28
728.932	3632.2	3217.26	3217.26	3217.26	3217.59	3217.26	3217.26	3217.27	3562.58	3217.26	3217.26	3217.26	3217.26	3217.31	3217.28	3217.6	3217.36	3217.31	3227.62	3217.26	3573.9	-3221.23	-4196.79
728.732	3651.31	3212.3	3212.3	3212.3	3212.7	3212.3	3212.32	3212.33	3564.46	3212.3	3212.3	3212.3	3212.3	3212.37	3212.34	3212.85	3212.47	3212.39	3222.89	3212.3	3576.42	-3217.38	-4470.44
728.532	3633.57	3207.36	3207.36	3207.36	3207.84	3207.36	3207.38	3207.4	3565	3207.36	3207.36	3207.36	3207.36	3207.44	3207.43	3208.21	3207.63	3207.5	3218.13	3207.36	3577.76	-3211.15	-4144.92
728.332	3611.55	3202.42	3202.42	3202.42	3203	3202.43	3202.47	3202.5	3564.13	3202.42	3202.42	3202.42	3202.42	3202.52	3202.55	3203.72	3202.84	3202.65	3213.34	3202.42	3577.93	-3204.71	-3767.26
728.132	3629.94	3197.5	3197.5	3197.5	3198.18	3197.51	3197.59	3197.64	3561.77	3197.5	3197.5	3197.5	3197.5	3197.61	3197.71	3199.43	3198.13	3197.85	3208.52	3197.5	3576.95	-3201.1	-4087.67
727.932	3608.69	3192.58	3192.58	3192.58	3193.4	3192.6	3192.74	3192.82	3557.89	3192.58	3192.58	3192.58	3192.58	3192.71	3192.93	3195.42	3193.53	3193.1	3203.66	3192.58	3574.97	-3194.88	-3759.14
727.732	3600.54	3187.68	3187.68	3187.68	3188.65	3187.71	3187.95	3188.08	3552.47	3187.68	3187.68	3187.68	3187.68	3187.83	3188.23	3191.76	3189.06	3188.44	3198.76	3187.68	3572.14	-3189.62	-3664.69
727.532	3621.73	3182.78	3182.78	3182.78	3183.93	3182.84	3183.24	3183.44	3545.51	3182.78	3182.78	3182.78	3182.78	3182.95	3183.65	3188.54	3184.77	3183.88	3193.83	3182.78	3568.74	-3186.39	-4072.94
727.332	3599.11	3177.9	3177.9	3177.9	3179.25	3177.99	3178.66	3178.96	3537.06	3177.9	3177.9	3177.9	3177.9	3178.1	3179.23	3185.85	3180.71	3179.44	3188.86	3177.9	3565.1	-3180.22	-3749.21
727.132	3608.39	3173.03	3173.03	3173.03	3174.63	3173.18	3174.26	3174.69	3527.16	3173.03	3173.03	3173.03	3173.03	3173.26	3175.02	3183.78	3176.91	3175.16	3183.85	3173.03	3561.64	-3176.22	-3958.54
726.932	3589.82	3168.17	3168.17	3168.17	3170.05	3168.43	3170.13	3170.75	3515.9	3168.17	3168.17	3168.17	3168.17	3168.43	3171.12	3182.41	3173.41	3171.05	3178.82	3168.17	3558.84	-3170.29	-3688.7
726.732	3577.92	3163.32	3163.32	3163.32	3165.53	3163.76	3166.39	3167.23	3503.36	3163.32	3163.32	3163.32	3163.32	3163.62	3167.6	3181.75	3170.27	3167.13	3173.75	3163.32	3557.24	-3164.74	-3510.73
726.532	3584.88	3158.47	3158.47	3158.47	3161.07	3159.2	3163.19	3164.32	3489.66	3158.47	3158.47	3158.47	3158.47	3158.82	3164.57	3181.73	3167.47	3163.42	3168.66	3158.47	3557.37	-3160.35	-3620.63
726.332	3582.98	3153.64	3153.64	3153.64	3156.68	3154.81	3160.76	3162.22	3474.92	3153.64	3153.64	3153.64	3153.64	3154.05	3162.16	3182.18	3164.99	3159.88	3163.55	3153.64	3559.75	-3155.23	-3543.9
726.132	3576.31	3148.83	3148.83	3148.83	3152.37	3150.67	3159.34	3161.16	3459.27	3148.83	3148.83	3148.83	3148.83	3149.29	3160.48	3182.81	3162.75	3156.48	3158.41	3148.83	3564.75	-3149.62	-3342.97
725.932	3597.56	3144.02	3144.02	3144.02	3148.16	3146.87	3159.28	3161.41	3442.85	3144.02	3144.02	3144.02	3144.02	3144.55	3159.62	3183.17	3160.6	3153.13	3153.27	3144.02	3572.7	-3145.72	-3561.73
725.732	3590.42	3139.23	3139.23	3139.23	3144.04	3143.56	3160.94	3163.25	3425.82	3139.23	3139.23	3139.23	3139.23	3139.83	3159.65	3182.74	3158.33	3149.72	3148.11	3139.23	3583.72	-3139.69	-3251.8
725.532	3611.49	3134.45	3134.45	3134.45	3140.04	3140.91	3164.78	3166.96	3408.31	3134.45	3134.45	3134.45	3134.45	3135.13	3160.54	3180.98	3155.68	3146.11	3142.96	3134.45	3597.91	-3135.38	-3362.64
725.332	3596.96	3129.69	3129.69	3129.69	3136.18	3139.16	3171.19	3172.75	3390.47	3129.69	3129.69	3129.69	3129.69	3130.47	3162.16	3177.49	3152.39	3142.16	3137.8	3129.69	3615.32	-3128.44	-2821.3
725.132	3644.7	3124.95	3124.95	3124.95	3132.45	3138.56	3180.52	3180.66	3372.43	3124.95	3124.95	3124.95	3124.95	3125.83	3164.22	3172.09	3148.27	3137.76	3132.66	3124.95	3635.98	-3125.54	-3271.51
724.932	3645.65	3120.23	3120.23	3120.23	3128.89	3139.42	3192.97	3190.51	3354.3	3120.23	3120.23	3120.23	3120.23	3121.23	3166.23	3164.88	3143.23	3132.86	3127.53	3120.23	3659.8	-3119.27	-2882.64
724.732	3658.75	3115.53	3115.53	3115.53	3125.52	3142.05	3208.46	3201.77	3336.21	3115.53	3115.53	3115.53	3115.53	3116.66	3167.61	3156.19	3137.31	3127.5	3122.43	3115.53	3686.44	-3113.65	-2650.35
724.532	3691.96	3110.85	3110.85	3110.85	3122.35	3146.74	3226.51	3213.55	3318.26	3110.85	3110.85	3110.85	3110.85	3112.13	3167.65	3146.54	3130.69	3121.75	3117.35	3110.85	3715.01	-3109.3	-2723.63
724.332	3721.55	3106.21	3106.21	3106.21	3119.42	3153.74	3246.09	3224.54	3300.55	3106.21	3106.21	3106.21	3106.21	3107.65	3165.77	3136.49	3123.62	3115.78	3112.3	3106.21	3743.85	-3104.71	-2731.47
724.132	3736.01	3101.6	3101.6	3101.6	3116.74	3163.11	3265.48	3233.1	3283.16	3101.6	3101.6	3101.6	3101.6	3103.22	3161.56	3126.5	3116.37	3109.71	3107.3	3101.6	3770.27	-3099.3	-2526.01
723.932	3757.14	3097.02	3097.02	3097.02	3114.34	3174.61	3282.52	3237.65	3266.16	3097.02	3097.02	3097.02	3097.02	3098.84	3154.94	3116.94	3109.17	3103.7	3102.34	3097.02	3791	-3094.76	-2528.19
723.732	3786.61	3092.48	3092.48	3092.48	3112.26	3187.7	3294.8	3236.96	3249.61	3092.48	3092.48	3092.48	3092.48	3094.52	3146.25	3108	3102.2	3097.82	3097.43	3092.48	3802.71	-3091.41	-2821.91
723.532	3797.02	3087.99	3087.99	3087.99	3110.53	3201.36	3300.15	3230.47	3233.56	3087.99	3087.99	3087.99	3087.99	3090.26	3136.05	3099.79	3095.56	3092.15	3092.58	3087.99	3802.57	-3087.62	-2994.82
723.332	3784.11	3083.54	3083.54	3083.54	3109.18	3214.17	3297.11	3218.48	3218.05	3083.54	3083.54	3083.54	3083.54	3086.07	3125	3092.31	3089.29	3086.7	3087.78	3083.54	3788.78	-3083.23	-3005.09
723.132	3769.7	3079.13	3079.13	3079.13	3108.24	3224.31	3285.44	3202.02	3203.1	3079.13	3079.13	3079.13	3079.13	3081.95	3113.75	3085.52	3083.41	3081.48	3083.05	3079.13	3761	-3079.71	-3225.35
722.932	3759.35	3074.76	3074.76	3074.76	3107.75	3230.02	3266.28	3182.62	3188.74	3074.76	3074.76	3074.76	3074.76	3077.9	3102.83	3079.33	3077.88	3076.48	3078.37	3074.76	3720.57	-3077.35	-3726.2
722.732	3747.68	3070.44	3070.44	3070.44	3107.74	3229.94	3241.61	3161.95	3174.97	3070.44	3070.44	3070.44	3070.44	3073.92	3092.58	3073.63	3072.66	3071.66	3073.75	3070.44	3670.05	-3075.64	-4374.64
722.532	3673.04	3066.15	3066.15	3066.15	3108.26	3223.45	3213.83	3141.43	3161.79	3066.15	3066.15	3066.15	3066.15	3070	3083.2	3068.34	3067.71	3067.01	3069.19	3066.15	3612.69	-3070.23	-4079.93
722.332	3649.05	3061.9	3061.9	3061.9	3109.35	3210.88	3185.22	3122.09	3149.2	3061.9	3061.9	3061.9	3061.9	3066.15	3074.73	3063.38	3062.97	3062.49	3064.68	3061.9	3552.1	-3068.48	-4690.68
722.132	3606.01	3057.69	3057.69	3057.69	3111.04	3193.37	3157.66	3104.57	3137.19	3057.69	3057.69	3057.69	3057.69	3062.37	3067.12	3058.67	3058.41	3058.08	3060.22	3057.69	3491.8	-3065.49	-4976.42
721.932	3528.33	3053.5	3053.5	3053.5	3113.38	3172.57	3132.39	3089.15	3125.74	3053.5	3053.5	3053.5	3053.5	3058.64	3060.3	3054.14	3053.98	3053.76	3055.8	3053.5	3434.85	-3059.95	-4624.03
721.732	3453.81	3049.33	3049.33	3049.33	3116.4	3150.36	3110.06	3075.87	3114.83	3049.33	3049.33	3049.33	3049.33	3054.97	3054.14	3049.74	3049.64	3049.51	3051.42	3049.33	3383.6	-3054.23	-4228.84
721.532	3411.25	3045.18	3045.18	3045.18	3120.15	3128.29	3090.85	3064.51	3104.44	3045.18	3045.18	3045.18	3045.18	3051.35	3048.52	3045.44	3045.38	3045.29	3047.07	3045.18	3339.46	-3050.22	-4251.32
721.332	3359.7	3041.04	3041.04	3041.04	3124.67	3107.48	3074.64	3054.84	3094.53	3041.04	3041.04	3041.04	3041.04	3047.77	3043.31	3041.2	3041.17	3041.11	3042.75	3041.04	3303.06	-3045.05	-3992.69
721.132	3331.67	3036.91	3036.91	3036.91	3130.01	3088.66	3061.12	3046.56	3085.09	3036.91	3036.91	3036.91	3036.91	3044.23	3038.42	3037	3036.98	3036.95	3038.45	3036.91	3274.4	-3040.98	-3998.94
720.932	3281.67	3032.78	3032.78	3032.78	3136.21	3072.14	3049.9	3039.4	3076.09	3032.78	3032.78	3032.78	3032.78	3040.73	3033.77	3032.83	3032.82	3032.8	3034.16	3032.78	3253.09	-3034.82	-3512.88
720.732	3290.48	3028.64	3028.64	3028.64	3143.31	3057.93	3040.52	3033.11	3067.5	3028.64	3028.64	3028.64	3028.64	3037.26	3029.28	3028.68	3028.67	3028.66	3029.89	3028.64	3238.37	-3032.36	-3904.04
720.532	3265.48	3024.51	3024.51	3024.51	3151.35	3045.85	3032.59	3027.47	3059.3	3024.51	3024.51	3024.51	3024.51	3033.82	3024.92	3024.53	3024.53	3024.52	3025.63	3024.51	3229.39	-3027.1	-3630.8
720.332	3258.15	3020.38	3020.38	3020.38	3160.39	3035.61	3025.77	3022.3	3051.46	3020.38	3020.38	3020.38	3020.38	3030.41	3020.63	3020.39	3020.39	3020.39	3021.38	3020.38	3225.32	-3022.74	-3572.02
720.132	3270.71	3016.25	3016.25	3016.25	3170.45	3026.91	3019.78	3017.47	3043.96	3016.25	3016.25	3016.25	3016.25	3027.03	3016.4	3016.25	3016.25	3016.25	3017.14	3016.25	3225.41	-3019.5	-3777.31
719.932	3255	3012.12	3012.12	3012.12	3181.57	3019.43	3014.39	3012.88	3036.78	3012.12	3012.12	3012.12	3012.12	3023.66	3012.21	3012.12	3012.12	3012.12	3012.91	3012.12	3229.02	-3013.99	-3448.51
719.732	3249.94	3007.99	3007.99	3007.99	3193.78	3012.92	3009.42	3008.46	3029.89	3007.99	3007.99	3007.99	3007.99	3020.32	3008.04	3007.99	3007.99	3007.99	3008.69	3007.99	3235.62	-3009.02	-3248.63
719.532	3243.21	3003.86	3003.86	3003.86	3207.09	3007.12	3004.75	3004.14	3023.27	3003.86	3003.86	3003.86	3003.86	3016.99	3003.89	3003.86	3003.86	3003.86	3004.48	3003.86	3244.74	-3003.75	-2978.27
719.332	3225.06	2999.73	2999.73	2999.73	3221.51	3001.85	3000.27	2999.9	3016.9	2999.73	2999.73	2999.73	2999.73	3013.68	2999.75	2999.73	2999.73	2999.73	3000.28	2999.73	3256.03	-2997.49	-2479.37
719.132	3298.81	2995.6	2995.6	2995.6	3237.03	2996.95	2995.92	2995.7	3010.76	2995.6	2995.6	2995.6	2995.6	3010.36	2995.61	2995.6	2995.6	2995.6	2996.09	2995.6	3269.23	-2997.71	-3492.56
718.932	3256.01	2991.48	2991.48	2991.48	3253.65	2992.33	2991.67	2991.54	3004.84	2991.48	2991.48	2991.48	2991.48	3007.05	2991.49	2991.48	2991.48	2991.48	2991.91	2991.48	3284.11	-2989.46	-2519.41
718.732	3264.29	2987.37	2987.37	2987.37	3271.33	2987.88	2987.48	2987.4	2999.12	2987.37	2987.37	2987.37	2987.37	3003.74	2987.37	2987.37	2987.37	2987.37	2987.75	2987.37	3300.49	-2984.77	-2379.07
718.532	3282.5	2983.26	2983.26	2983.26	3290.03	2983.57	2983.32	2983.28	2993.57	2983.26	2983.26	2983.26	2983.26	3000.41	2983.26	2983.26	2983.26	2983.26	2983.59	2983.26	3318.22	-2980.7	-2383.2
718.332	3301.79	2979.16	2979.16	2979.16	3309.67	2979.35	2979.2	2979.17	2988.2	2979.16	2979.16	2979.16	2979.16	2997.06	2979.16	2979.16	2979.16	2979.16	2979.45	2979.16	3337.13	-2976.64	-2385.31
718.132	3295.48	2975.08	2975.08	2975.08	3330.19	2975.18	2975.09	2975.08	2982.98	2975.08	2975.08	2975.08	2975.08	2993.69	2975.08	2975.08	2975.08	2975.08	2975.33	2975.08	3357.09	-2970.68	-1939.89
717.932	3325.89	2971	2971	2971	3351.46	2971.06	2971.01	2971.01	2977.9	2971	2971	2971	2971	2990.29	2971	2971	2971	2971	2971.23	2971	3377.95	-2967.3	-2096.51
717.732	3319.05	2966.95	2966.95	2966.95	3373.37	2966.98	2966.95	2966.95	2972.95	2966.95	2966.95	2966.95	2966.95	2986.86	2966.95	2966.95	2966.95	2966.95	2967.14	2966.95	3399.52	-2961.22	-1614.94
717.532	3364.35	2962.91	2962.91	2962.91	3395.76	2962.93	2962.91	2962.91	2968.13	2962.91	2962.91	2962.91	2962.91	2983.38	2962.91	2962.91	2962.91	2962.91	2963.08	2962.91	3421.65	-2958.86	-2000.24
717.332	3372.02	2958.89	2958.89	2958.89	3418.46	2958.9	2958.9	2958.89	2963.42	2958.89	2958.9	2958.89	2958.89	2979.86	2958.89	2958.89	2958.89	2958.89	2959.04	2958.89	3444.12	-2953.8	-1747.69
717.132	3382.08	2954.9	2954.9	2954.9	3441.28	2954.91	2954.9	2954.9	2958.83	2954.9	2954.91	2954.9	2954.9	2976.28	2954.9	2954.9	2954.9	2954.9	2955.03	2954.9	3466.72	-2948.93	-1532.93
716.932	3404.88	2950.94	2950.94	2950.94	3464	2950.94	2950.94	2950.94	2954.33	2950.94	2950.95	2950.94	2950.94	2972.65	2950.94	2950.94	2950.94	2950.94	2951.05	2950.94	3489.23	-2945.02	-1533.9
716.732	3414.05	2947.01	2947.01	2947.01	3486.38	2947.01	2947.01	2947.01	2949.93	2947.01	2947.02	2947.01	2947.01	2968.96	2947.01	2947.01	2947.01	2947.01	2947.1	2947.01	3511.38	-2940.18	-1311.77
716.532	3457.92	2943.1	2943.1	2943.1	3508.16	2943.1	2943.1	2943.1	2945.62	2943.1	2943.13	2943.11	2943.11	2965.22	2943.1	2943.1	2943.1	2943.1	2943.19	2943.1	3532.93	-2937.87	-1682.96
716.332	3492.68	2939.24	2939.24	2939.24	3529.09	2939.24	2939.24	2939.24	2941.41	2939.24	2939.29	2939.25	2939.25	2961.41	2939.24	2939.24	2939.24	2939.24	2939.31	2939.24	3553.59	-2935.02	-1916
716.132	3498.39	2935.42	2935.42	2935.42	3548.89	2935.42	2935.42	2935.42	2937.28	2935.42	2935.51	2935.44	2935.43	2957.56	2935.42	2935.42	2935.42	2935.42	2935.48	2935.42	3573.09	-2930.24	-1680.44
715.932	3542.86	2931.64	2931.64	2931.64	3567.27	2931.64	2931.64	2931.64	2933.23	2931.65	2931.8	2931.68	2931.66	2953.66	2931.64	2931.64	2931.64	2931.64	2931.69	2931.64	3591.18	-2928.31	-2119.8
715.732	3575.36	2927.91	2927.91	2927.92	3583.97	2927.91	2927.91	2927.91	2929.27	2927.93	2928.17	2927.99	2927.95	2949.71	2927.91	2927.91	2927.91	2927.91	2927.95	2927.91	3607.59	-2925.7	-2386.36
715.532	3609.88	2924.23	2924.24	2924.25	3598.72	2924.23	2924.23	2924.23	2925.4	2924.26	2924.67	2924.36	2924.31	2945.73	2924.23	2924.23	2924.23	2924.23	2924.27	2924.23	3622.1	-2923.4	-2718.92
715.332	3621.19	2920.62	2920.63	2920.65	3611.26	2920.62	2920.62	2920.62	2921.61	2920.67	2921.32	2920.83	2920.73	2941.72	2920.62	2920.62	2920.62	2920.62	2920.65	2920.62	3634.52	-2919.71	-2696.75
715.132	3646.43	2917.06	2917.09	2917.11	3621.38	2917.06	2917.06	2917.06	2917.9	2917.15	2918.16	2917.4	2917.25	2937.7	2917.06	2917.06	2917.06	2917.06	2917.09	2917.06	3644.69	-2917.18	-2946.25
714.932	3635.95	2913.57	2913.62	2913.66	3628.86	2913.57	2913.57	2913.57	2914.28	2913.72	2915.27	2914.11	2913.86	2933.67	2913.57	2913.57	2913.57	2913.57	2913.59	2913.57	3652.55	-2912.44	-2634.74
714.732	3658.33	2910.15	2910.24	2910.3	3633.55	2910.14	2910.14	2910.14	2910.74	2910.4	2912.73	2910.97	2910.6	2929.64	2910.14	2910.14	2910.14	2910.14	2910.16	2910.14	3658.09	-2910.16	-2914.18
714.532	3684.94	2906.79	2906.96	2907.06	3635.32	2906.78	2906.78	2906.78	2907.29	2907.2	2910.65	2908.04	2907.47	2925.62	2906.78	2906.78	2906.78	2906.78	2906.79	2906.78	3661.43	-2908.37	-3301.75
714.332	3693.81	2903.52	2903.8	2903.96	3634.09	2903.48	2903.48	2903.48	2903.91	2904.18	2909.16	2905.37	2904.52	2921.62	2903.48	2903.48	2903.48	2903.48	2903.5	2903.48	3662.8	-2905.57	-3424.44
714.132	3693.04	2900.32	2900.81	2901.07	3629.84	2900.27	2900.27	2900.27	2900.63	2901.37	2908.43	2903.03	2901.79	2917.66	2900.27	2900.27	2900.27	2900.27	2900.28	2900.27	3662.57	-2902.32	-3412.11
713.932	3685.3	2897.22	2898.04	2898.43	3622.58	2897.12	2897.12	2897.12	2897.42	2898.84	2908.63	2901.1	2899.31	2913.74	2897.12	2897.12	2897.12	2897.12	2897.13	2897.12	3661.25	-2898.74	-3301.08
713.732	3676.31	2894.23	2895.57	2896.16	3612.37	2894.05	2894.05	2894.05	2894.3	2896.7	2909.95	2899.66	2897.13	2909.88	2894.05	2894.05	2894.05	2894.05	2894.06	2894.05	3659.52	-2895.18	-3176.06
713.532	3671.61	2891.36	2893.52	2894.38	3599.32	2891.05	2891.05	2891.05	2891.26	2895.04	2912.56	2898.8	2895.31	2906.07	2891.05	2891.05	2891.05	2891.05	2891.05	2891.05	3658.2	-2891.96	-3116.22
713.332	3655.6	2888.65	2892.05	2893.28	3583.59	2888.12	2888.12	2888.12	2888.3	2894.03	2916.61	2898.62	2893.89	2902.33	2888.12	2888.12	2888.12	2888.12	2888.13	2888.12	3658.26	-2887.94	-2843.29
713.132	3628.39	2886.15	2891.41	2893.11	3565.37	2885.27	2885.27	2885.27	2885.42	2893.84	2922.14	2899.17	2892.91	2898.66	2885.27	2885.27	2885.27	2885.27	2885.27	2885.27	3660.76	-2883.07	-2341.53
712.932	3645.18	2883.93	2891.93	2894.18	3544.87	2882.49	2882.49	2882.49	2882.61	2894.68	2929	2900.47	2892.37	2895.08	2882.49	2882.49	2882.49	2882.49	2882.49	2882.49	3666.74	-2881.03	-2520.24
712.732	3679.52	2882.11	2894	2896.93	3522.33	2879.78	2879.78	2879.78	2879.88	2896.8	2936.85	2902.47	2892.24	2891.57	2879.78	2879.78	2879.78	2879.78	2879.78	2879.78	3677.21	-2879.94	-2918.7
712.532	3687.26	2880.82	2898.18	2901.81	3498.03	2877.14	2877.14	2877.14	2877.23	2900.44	2945.11	2904.99	2892.44	2888.17	2877.14	2877.14	2877.14	2877.14	2877.15	2877.14	3692.92	-2876.76	-2782.04
712.332	3688.63	2880.29	2905.11	2909.37	3472.26	2874.59	2874.59	2874.59	2874.66	2905.79	2952.9	2907.75	2892.81	2884.86	2874.59	2874.59	2874.59	2874.59	2874.59	2874.59	3714.47	-2872.85	-2440.54
712.132	3754.58	2880.77	2915.54	2920.17	3445.3	2872.12	2872.12	2872.12	2872.18	2912.96	2959.14	2910.32	2893.11	2881.66	2872.12	2872.12	2872.12	2872.12	2872.12	2872.12	3742.09	-2872.96	-3081.93
711.932	3782.74	2882.65	2930.38	2934.75	3417.46	2869.73	2869.73	2869.73	2869.78	2921.91	2962.8	2912.19	2893.06	2878.57	2869.73	2869.73	2869.73	2869.73	2869.73	2869.73	3775.96	-2870.18	-2983.54
711.732	3835.95	2886.37	2950.43	2953.55	3389	2867.44	2867.44	2867.44	2867.48	2932.38	2963.05	2912.84	2892.38	2875.6	2867.44	2867.44	2867.44	2867.44	2867.44	2867.44	3816.15	-2868.75	-3200.1
711.532	3910.3	2892.47	2976.38	2976.67	3360.2	2865.24	2865.24	2865.24	2865.27	2943.78	2959.53	2911.89	2890.87	2872.77	2865.24	2865.24	2865.24	2865.24	2865.24	2865.24	3862.66	-2868.36	-3665.55
711.332	3948.33	2901.54	3008.63	3003.71	3331.3	2863.15	2863.15	2863.15	2863.18	2955.17	2952.45	2909.15	2888.42	2870.07	2863.15	2863.15	2863.15	2863.15	2863.15	2863.15	3915.28	-2865.31	-3418.39
711.132	4000.54	2914.22	3047.04	3033.66	3302.54	2861.17	2861.17	2861.17	2861.19	2965.32	2942.5	2904.73	2885.1	2867.51	2861.17	2861.17	2861.17	2861.17	2861.17	2861.17	3973.31	-2862.93	-3318.62
710.932	4044.94	2931.08	3090.62	3064.69	3274.12	2859.3	2859.3	2859.3	2859.32	2972.9	2930.68	2898.98	2881.1	2865.11	2859.3	2859.3	2859.3	2859.3	2859.3	2859.3	4034.9	-2859.95	-3028.02
710.732	4086.31	2952.62	3137.31	3094.21	3246.24	2857.56	2857.56	2857.56	2857.57	2976.69	2918.12	2892.38	2876.69	2862.86	2857.56	2857.56	2857.56	2857.56	2857.56	2857.56	4096.68	-2856.9	-2683.39
710.532	4133.69	2978.96	3183.71	3118.95	3219.07	2855.94	2855.94	2855.94	2855.95	2975.86	2905.75	2885.49	2872.17	2860.77	2855.94	2855.94	2855.94	2855.94	2855.94	2855.94	4153.21	-2854.7	-2528.07
710.332	4143.69	3009.64	3225.46	3135.72	3192.73	2854.45	2854.45	2854.45	2854.46	2970.29	2894.28	2878.76	2867.81	2858.84	2854.45	2854.45	2854.45	2854.45	2854.45	2854.45	4197.89	-2851	-1943.84
710.132	4195.18	3043.53	3257.74	3142.05	3167.35	2853.1	2853.1	2853.1	2853.11	2960.64	2884.12	2872.53	2863.78	2857.08	2853.1	2853.1	2853.1	2853.1	2853.1	2853.1	4224.02	-2851.28	-2368.62
709.932	4168.93	3078.64	3276.22	3136.85	3143.03	2851.89	2851.89	2851.89	2851.89	2948	2875.48	2867.02	2860.2	2855.48	2851.89	2851.89	2851.89	2851.89	2851.89	2851.89	4225.84	-2848.28	-1895.82
709.732	4150	3112.08	3277.95	3120.69	3119.84	2850.81	2850.81	2850.81	2850.82	2933.73	2868.37	2862.32	2857.14	2854.06	2850.81	2850.81	2850.81	2850.81	2850.81	2850.81	4199.69	-2847.65	-2016.04
709.532	4092.08	3140.23	3262.48	3095.66	3097.82	2849.87	2849.87	2849.87	2849.87	2919.11	2862.66	2858.43	2854.57	2852.79	2849.87	2849.87	2849.87	2849.87	2849.87	2849.87	4144.83	-2846.49	-1963.81
709.332	4108.1	3159.57	3232.09	3064.77	3077.01	2849.05	2849.05	2849.05	2849.06	2905.19	2858.18	2855.29	2852.48	2851.68	2849.05	2849.05	2849.05	2849.05	2849.05	2849.05	4063.83	-2851.88	-3592.65
709.132	4033.99	3167.37	3190.72	3031.4	3057.43	2848.37	2848.37	2848.37	2848.37	2892.67	2854.76	2852.83	2850.82	2850.73	2848.37	2848.37	2848.37	2848.37	2848.37	2848.37	3961.75	-2853.03	-4061.89
708.932	3925.3	3162.41	3143.17	2998.36	3039.09	2847.81	2847.81	2847.81	2847.82	2881.91	2852.2	2850.93	2849.53	2849.93	2847.81	2847.81	2847.81	2847.81	2847.81	2847.81	3845.01	-2853.06	-4196.59
708.732	3775.42	3145.32	3094	2967.73	3021.96	2847.37	2847.37	2847.37	2847.37	2873.01	2850.32	2849.5	2848.54	2849.25	2847.37	2847.37	2847.37	2847.37	2847.37	2847.37	3720.71	-2851.02	-3766.39
708.532	3619.11	3118.37	3046.96	2940.77	3006.02	2847.02	2847.02	2847.02	2847.02	2865.88	2848.97	2848.46	2847.81	2848.7	2847.02	2847.02	2847.02	2847.02	2847.02	2847.02	3595.82	-2848.61	-3238.32
708.332	3446.9	3084.89	3004.53	2918.05	2991.23	2846.75	2846.75	2846.75	2846.75	2860.34	2848.02	2847.7	2847.27	2848.24	2846.75	2846.75	2846.75	2846.75	2846.75	2846.75	3476.31	-2844.7	-2352.82
708.132	3334.4	3048.6	2967.99	2899.6	2977.53	2846.54	2846.54	2846.54	2846.54	2856.15	2847.35	2847.16	2846.88	2847.87	2846.54	2846.54	2846.54	2846.54	2846.54	2846.54	3366.82	-2844.24	-2302.02
707.932	3184.7	3012.59	2937.72	2885.04	2964.89	2846.38	2846.38	2846.38	2846.38	2853.05	2846.89	2846.78	2846.6	2847.56	2846.38	2846.38	2846.38	2846.38	2846.38	2846.38	3270.05	-2840.18	-1412.51
707.732	3075.89	2979.15	2913.46	2873.85	2953.24	2846.26	2846.26	2846.26	2846.26	2850.8	2846.57	2846.51	2846.4	2847.3	2846.26	2846.26	2846.26	2846.26	2846.26	2846.26	3187.19	-2838.03	-976.46
707.532	3012.8	2949.67	2894.58	2865.47	2942.53	2846.16	2846.16	2846.16	2846.16	2849.19	2846.35	2846.32	2846.25	2847.08	2846.16	2846.16	2846.16	2846.16	2846.16	2846.16	3118.13	-2838.29	-1076.52
707.332	2973.99	2924.81	2880.32	2859.33	2932.72	2846.08	2846.08	2846.08	2846.08	2848.07	2846.19	2846.17	2846.13	2846.89	2846.08	2846.08	2846.08	2846.08	2846.08	2846.08	3061.97	-2839.47	-1367.95
707.132	2934.82	2904.6	2869.76	2854.95	2923.73	2846.02	2846.02	2846.02	2846.02	2847.29	2846.08	2846.07	2846.05	2846.73	2846.02	2846.02	2846.02	2846.02	2846.02	2846.02	3017.13	-2839.79	-1463.27
706.932	2925.89	2888.63	2862.12	2851.87	2915.54	2845.96	2845.96	2845.96	2845.96	2846.76	2845.99	2845.99	2845.98	2846.58	2845.96	2845.96	2845.96	2845.96	2845.96	2845.96	2981.8	-2841.72	-1906.75
706.732	2895.24	2876.37	2856.69	2849.75	2908.07	2845.91	2845.91	2845.91	2845.91	2846.41	2845.93	2845.93	2845.92	2846.46	2845.91	2845.91	2845.91	2845.91	2845.91	2845.91	2954.26	-2841.41	-1854.42
706.532	2876.13	2867.18	2852.93	2848.31	2901.29	2845.86	2845.86	2845.86	2845.86	2846.17	2845.87	2845.87	2845.87	2846.34	2845.86	2845.86	2845.86	2845.86	2845.86	2845.86	2932.93	-2841.52	-1891.69
706.332	2905.06	2860.44	2850.36	2847.35	2895.15	2845.82	2845.82	2845.82	2845.82	2846	2845.83	2845.83	2845.82	2846.24	2845.82	2845.82	2845.82	2845.82	2845.82	2845.82	2916.46	-2844.95	-2654.33
706.132	2863.81	2855.64	2848.66	2846.72	2889.59	2845.78	2845.78	2845.78	2845.78	2845.89	2845.79	2845.79	2845.79	2846.15	2845.78	2845.78	2845.78	2845.78	2845.78	2845.78	2903.74	-2842.72	-2174.95
705.932	2863.99	2852.28	2847.53	2846.32	2884.58	2845.75	2845.75	2845.75	2845.75	2845.81	2845.75	2845.75	2845.75	2846.07	2845.75	2845.75	2845.75	2845.75	2845.75	2845.75	2893.84	-2843.46	-2344.28
705.732	2835.6	2849.96	2846.8	2846.05	2880.07	2845.72	2845.72	2845.72	2845.72	2845.75	2845.72	2845.72	2845.72	2845.99	2845.72	2845.72	2845.72	2845.72	2845.72	2845.72	2886.04	-2841.84	-1998.25
705.532	2877.26	2848.39	2846.33	2845.88	2876.01	2845.69	2845.69	2845.69	2845.69	2845.7	2845.69	2845.69	2845.69	2845.92	2845.69	2845.69	2845.69	2845.69	2845.69	2845.69	2879.82	-2845.49	-2802.77
705.332	2863.57	2847.35	2846.03	2845.77	2872.38	2845.66	2845.66	2845.66	2845.66	2845.67	2845.66	2845.66	2845.66	2845.86	2845.66	2845.66	2845.66	2845.66	2845.66	2845.66	2874.78	-2844.8	-2657.4
705.132	2874.94	2846.66	2845.85	2845.69	2869.13	2845.63	2845.63	2845.63	2845.63	2845.63	2845.63	2845.63	2845.63	2845.81	2845.63	2845.63	2845.63	2845.63	2845.63	2845.63	2870.63	-2845.96	-2918.02
704.932	2838.81	2846.23	2845.73	2845.64	2866.23	2845.6	2845.6	2845.6	2845.6	2845.61	2845.6	2845.6	2845.6	2845.76	2845.6	2845.6	2845.6	2845.6	2845.6	2845.6	2867.17	-2843.42	-2369.09
704.732	2847.62	2845.95	2845.65	2845.6	2863.65	2845.58	2845.58	2845.58	2845.58	2845.58	2845.58	2845.58	2845.58	2845.71	2845.58	2845.58	2845.58	2845.58	2845.58	2845.58	2864.24	-2844.3	-2566.3
704.532	2849.94	2845.77	2845.59	2845.56	2861.36	2845.55	2845.55	2845.55	2845.55	2845.55	2845.55	2845.55	2845.55	2845.66	2845.55	2845.55	2845.55	2845.55	2845.55	2845.55	2861.73	-2844.64	-2647.45
704.332	2842.2	2845.65	2845.55	2845.53	2859.32	2845.53	2845.53	2845.53	2845.53	2845.53	2845.53	2845.53	2845.53	2845.62	2845.53	2845.53	2845.53	2845.53	2845.53	2845.53	2859.56	-2844.2	-2553.85
704.132	2846.67	2845.57	2845.51	2845.5	2857.52	2845.5	2845.5	2845.5	2845.5	2845.5	2845.5	2845.5	2845.5	2845.58	2845.5	2845.5	2845.5	2845.5	2845.5	2845.5	2857.68	-2844.65	-2660.48
703.932	2845.77	2845.51	2845.48	2845.48	2855.92	2845.48	2845.48	2845.48	2845.48	2845.48	2845.48	2845.48	2845.48	2845.55	2845.48	2845.48	2845.48	2845.48	2845.48	2845.48	2856.04	-2844.69	-2673.08
703.732	2842.44	2845.47	2845.45	2845.45	2854.51	2845.45	2845.45	2845.45	2845.45	2845.45	2845.45	2845.45	2845.45	2845.51	2845.45	2845.45	2845.45	2845.45	2845.45	2845.45	2854.6	-2844.52	-2641.22
703.532	2845.54	2845.44	2845.43	2845.43	2853.27	2845.43	2845.43	2845.43	2845.43	2845.43	2845.43	2845.43	2845.43	2845.48	2845.43	2845.43	2845.43	2845.43	2845.43	2845.43	2853.34	-2844.83	-2714.37
703.332	2845.95	2845.41	2845.4	2845.4	2852.18	2845.4	2845.4	2845.4	2845.4	2845.4	2845.4	2845.4	2845.4	2845.44	2845.4	2845.4	2845.4	2845.4	2845.4	2845.4	2852.23	-2844.92	-2739.89
703.132	2833.87	2845.38	2845.37	2845.37	2851.23	2845.37	2845.37	2845.37	2845.37	2845.37	2845.37	2845.37	2845.37	2845.41	2845.37	2845.37	2845.37	2845.37	2845.37	2845.37	2851.27	-2844.03	-2553.07
702.932	2835.12	2845.35	2845.35	2845.35	2850.39	2845.35	2845.35	2845.35	2845.35	2845.35	2845.35	2845.35	2845.35	2845.38	2845.35	2845.35	2845.35	2845.35	2845.35	2845.35	2850.42	-2844.17	-2588.24
702.732	2839.29	2845.32	2845.32	2845.32	2849.66	2845.32	2845.32	2845.32	2845.32	2845.32	2845.32	2845.32	2845.32	2845.35	2845.32	2845.32	2845.32	2845.32	2845.32	2845.32	2849.68	-2844.52	-2670.62
702.532	2851.43	2845.3	2845.3	2845.3	2849.02	2845.3	2845.3	2845.3	2845.3	2845.3	2845.3	2845.3	2845.3	2845.32	2845.3	2845.3	2845.3	2845.3	2845.3	2845.3	2849.04	-2845.48	-2885.46
702.332	2828.99	2845.27	2845.27	2845.27	2848.46	2845.27	2845.27	2845.27	2845.27	2845.27	2845.27	2845.27	2845.27	2845.29	2845.27	2845.27	2845.27	2845.27	2845.27	2845.27	2848.47	-2843.77	-2517.89
702.132	2862.62	2845.24	2845.24	2845.24	2847.97	2845.24	2845.24	2845.24	2845.24	2845.24	2845.24	2845.24	2845.24	2845.26	2845.24	2845.24	2845.24	2845.24	2845.24	2845.24	2847.98	-2846.36	-3091.12
701.932	2835.3	2845.22	2845.22	2845.22	2847.54	2845.22	2845.22	2845.22	2845.22	2845.22	2845.22	2845.22	2845.22	2845.23	2845.22	2845.22	2845.22	2845.22	2845.22	2845.22	2847.56	-2844.28	-2639.27
701.732	2834.05	2845.2	2845.2	2845.2	2847.17	2845.2	2845.2	2845.2	2845.2	2845.2	2845.2	2845.2	2845.2	2845.21	2845.2	2845.2	2845.2	2845.2	2845.2	2845.2	2847.19	-2844.19	-2624.49
701.532	2859.4	2845.17	2845.17	2845.17	2846.85	2845.17	2845.17	2845.17	2845.17	2845.17	2845.17	2845.17	2845.17	2845.18	2845.17	2845.17	2845.17	2845.17	2845.17	2845.17	2846.86	-2846.13	-3055.89
701.332	2828.27	2845.15	2845.15	2845.15	2846.57	2845.15	2845.15	2845.15	2845.15	2845.15	2845.15	2845.15	2845.15	2845.16	2845.15	2845.15	2845.15	2845.15	2845.15	2845.15	2846.58	-2843.74	-2537.57
701.132	2849.76	2845.12	2845.12	2845.12	2846.33	2845.12	2845.12	2845.12	2845.12	2845.12	2845.12	2845.12	2845.12	2845.13	2845.12	2845.12	2845.12	2845.12	2845.12	2845.12	2846.34	-2845.38	-2902.63
700.932	2857.38	2845.1	2845.1	2845.1	2846.12	2845.1	2845.1	2845.1	2845.1	2845.1	2845.1	2845.1	2845.1	2845.11	2845.1	2845.1	2845.1	2845.1	2845.1	2845.1	2846.13	-2845.96	-3034.16
700.732	2828.69	2845.08	2845.08	2845.08	2845.94	2845.08	2845.08	2845.08	2845.08	2845.08	2845.08	2845.08	2845.08	2845.08	2845.08	2845.08	2845.08	2845.08	2845.08	2845.08	2845.94	-2843.75	-2555.21
700.532	2838.15	2845.06	2845.06	2845.06	2845.78	2845.06	2845.06	2845.06	2845.06	2845.06	2845.06	2845.06	2845.06	2845.06	2845.06	2845.06	2845.06	2845.06	2845.06	2845.06	2845.79	-2844.47	-2716.86
700.332	2857.8	2845.04	2845.04	2845.04	2845.64	2845.04	2845.04	2845.04	2845.04	2845.04	2845.04	2845.04	2845.04	2845.04	2845.04	2845.04	2845.04	2845.04	2845.04	2845.04	2845.65	-2845.97	-3049.16
700.132	2840.06	2845.02	2845.02	2845.02	2845.53	2845.02	2845.02	2845.02	2845.02	2845.02	2845.02	2845.02	2845.02	2845.02	2845.02	2845.02	2845.02	2845.02	2845.02	2845.02	2845.53	-2844.6	-2753.15
699.932	2842.38	2844.99	2844.99	2844.99	2845.42	2844.99	2844.99	2844.99	2844.99	2844.99	2844.99	2844.99	2844.99	2845	2844.99	2844.99	2844.99	2844.99	2844.99	2844.99	2845.42	-2844.76	-2793.88
699.732	2835.83	2844.97	2844.97	2844.97	2845.33	2844.97	2844.97	2844.97	2844.97	2844.97	2844.97	2844.97	2844.97	2844.97	2844.97	2844.97	2844.97	2844.97	2844.97	2844.97	2845.33	-2844.24	-2685.4
699.532	2815.65	2844.95	2844.95	2844.95	2845.25	2844.95	2844.95	2844.95	2844.95	2844.95	2844.95	2844.95	2844.95	2844.95	2844.95	2844.95	2844.95	2844.95	2844.95	2844.95	2845.25	-2842.66	-2347.74
699.332	2819.46	2844.93	2844.93	2844.93	2845.18	2844.93	2844.93	2844.93	2844.93	2844.93	2844.93	2844.93	2844.93	2844.93	2844.93	2844.93	2844.93	2844.93	2844.93	2844.93	2845.18	-2842.94	-2412.91
699.132	2837.44	2844.91	2844.91	2844.91	2845.12	2844.91	2844.91	2844.91	2844.91	2844.91	2844.91	2844.91	2844.91	2844.91	2844.91	2844.91	2844.91	2844.91	2844.91	2844.91	2845.12	-2844.32	-2715.96
698.932	2827.14	2844.89	2844.89	2844.89	2845.06	2844.89	2844.89	2844.89	2844.89	2844.89	2844.89	2844.89	2844.89	2844.89	2844.89	2844.89	2844.89	2844.89	2844.89	2844.89	2845.06	-2843.51	-2543.89
698.732	2808.51	2844.87	2844.87	2844.87	2845.01	2844.87	2844.87	2844.87	2844.87	2844.87	2844.87	2844.87	2844.87	2844.87	2844.87	2844.87	2844.87	2844.87	2844.87	2844.87	2845.01	-2842.05	-2231.73
698.532	2854.64	2844.85	2844.85	2844.85	2844.96	2844.85	2844.85	2844.85	2844.85	2844.85	2844.85	2844.85	2844.85	2844.85	2844.85	2844.85	2844.85	2844.85	2844.85	2844.85	2844.96	-2845.59	-3007.48
698.332	2856.43	2844.83	2844.83	2844.83	2844.92	2844.83	2844.83	2844.83	2844.83	2844.83	2844.83	2844.83	2844.83	2844.83	2844.83	2844.83	2844.83	2844.83	2844.83	2844.83	2844.92	-2845.71	-3038.15
698.132	2840.54	2844.81	2844.81	2844.81	2844.88	2844.81	2844.81	2844.81	2844.81	2844.81	2844.81	2844.81	2844.81	2844.81	2844.81	2844.81	2844.81	2844.81	2844.81	2844.81	2844.88	-2844.48	-2771.75
697.932	2844.23	2844.79	2844.79	2844.79	2844.85	2844.79	2844.79	2844.79	2844.79	2844.79	2844.79	2844.79	2844.79	2844.79	2844.79	2844.79	2844.79	2844.79	2844.79	2844.79	2844.85	-2844.74	-2834.29
697.732	2838.57	2844.77	2844.77	2844.77	2844.82	2844.77	2844.77	2844.77	2844.77	2844.77	2844.77	2844.77	2844.77	2844.77	2844.77	2844.77	2844.77	2844.77	2844.77	2844.77	2844.82	-2844.29	-2739.79
697.532	2868.57	2844.75	2844.75	2844.75	2844.79	2844.75	2844.75	2844.75	2844.75	2844.75	2844.75	2844.75	2844.75	2844.75	2844.75	2844.75	2844.75	2844.75	2844.75	2844.75	2844.79	-2846.57	-3244.26
697.332	2875.71	2844.73	2844.73	2844.73	2844.77	2844.73	2844.73	2844.73	2844.73	2844.73	2844.73	2844.73	2844.73	2844.73	2844.73	2844.73	2844.73	2844.73	2844.73	2844.73	2844.77	-2847.1	-3364.66
697.132	2840.12	2844.72	2844.72	2844.72	2844.75	2844.72	2844.72	2844.72	2844.72	2844.72	2844.72	2844.72	2844.72	2844.72	2844.72	2844.72	2844.72	2844.72	2844.72	2844.72	2844.75	-2844.36	-2767
696.932	2839.05	2844.7	2844.7	2844.7	2844.73	2844.7	2844.7	2844.7	2844.7	2844.7	2844.7	2844.7	2844.7	2844.7	2844.7	2844.7	2844.7	2844.7	2844.7	2844.7	2844.73	-2844.26	-2749.3
696.732	2846.96	2844.69	2844.69	2844.69	2844.71	2844.69	2844.69	2844.69	2844.69	2844.69	2844.69	2844.69	2844.69	2844.69	2844.69	2844.69	2844.69	2844.69	2844.69	2844.69	2844.71	-2844.86	-2882.6
696.532	2852.98	2844.68	2844.68	2844.68	2844.69	2844.68	2844.68	2844.68	2844.68	2844.68	2844.68	2844.68	2844.68	2844.68	2844.68	2844.68	2844.68	2844.68	2844.68	2844.68	2844.69	-2845.32	-2983.88
696.332	2864.64	2844.66	2844.66	2844.66	2844.68	2844.66	2844.66	2844.66	2844.66	2844.66	2844.66	2844.66	2844.66	2844.66	2844.66	2844.66	2844.66	2844.66	2844.66	2844.66	2844.68	-2846.19	-3180.12
[truncated: 25 more rows]

## Sheet: S-Fig.3C5
																						--	--
																						--	--
Characteristic Energy eV	1486.7	Acquisition Time s	16.8																			--	--
[truncated: 302 more rows]

## Sheet: S-Fig.3C6
																						--	--
[truncated: 304 more rows]

## Sheet: S-Fig.3D1
Characteristic Energy eV	1486.6	Acquisition Time s	3.2
[truncated: 102 more rows]

[truncated: 9 more sheets: S-Fig.3D2, S-Fig.3D3, S-Fig.3D4, S-Fig.3E, S-Fig.4bde, S-Fig.4f-i, S-Fig.4k-n, S-Fig.4p, S-Fig.6]
