# Supplementary material for: Oat protein nanofibril–iron hybrids offer a stable, high-absorption iron delivery platform for iron fortification
Source: Nat Food. 2025 Nov 10;6(12):1164–75. doi: 10.1038/s43016-025-01260-6 (PMC12717008; doi:10.1038/s43016-025-01260-6)
Supplement: Supplementary file 4 — Statistical source data. [file 43016_2025_1260_MOESM4_ESM.xlsx]

## Sheet: Fig. 2a
Binding Energy	Intensity	Intensity	Intensity	Intensity	Intensity	Intensity	Intensity	Intensity	Intensity	Intensity	Intensity	Intensity	Intensity	Intensity	Intensity	Intensity	Intensity	Intensity	Intensity	Intensity	Intensity	Intensity	Intensity
eV	a.u.	a.u.	a.u.	a.u.	a.u.	a.u.	a.u.	a.u.	a.u.	a.u.	a.u.	a.u.	a.u.	a.u.	a.u.	a.u.	a.u.	a.u.	a.u.	a.u.	a.u.	a.u.	a.u.
	CPS_Fe 2p 1	Fe(II) Cl_1_Fe 2p 1	a.u.	Fe(II) Cl_3_Fe 2p 1	Fe(II) Cl_4_Fe 2p 1	Fe(II) Cl_5_Fe 2p 1	Fe(II) Cl_6_Fe 2p 1	Fe(II) Cl_7_Fe 2p 1	Fe(II) Cl_8_Fe 2p 1	Fe(III) Cl_9_Fe 2p 1	Fe(III) Cl_10_Fe 2p 1	Fe(III) Cl_11_Fe 2p 1	Fe(III) Cl_12_Fe 2p 1	Fe(III) Cl_13_Fe 2p 1	Fe(III) Cl_14_Fe 2p 1	Fe(III) Cl_15_Fe 2p 1	Fe(III) Cl_16_Fe 2p 1	Fe(III) Cl_17_Fe 2p 1	Fe(III) Cl_18_Fe 2p 1	Background_Fe 2p 1	Envelope_Fe 2p 1	Normalised_Residual_Fe 2p 1	Residual_Fe 2p 1
																						--	--
Characteristic Energy eV	1486.7	Acquisition Time s	16.8																			--	--
BE_Fe 2p 1	CPS_Fe 2p 1	Fe(II) Cl_1_Fe 2p 1	Fe(II) Cl_2_Fe 2p 1	Fe(II) Cl_3_Fe 2p 1	Fe(II) Cl_4_Fe 2p 1	Fe(II) Cl_5_Fe 2p 1	Fe(II) Cl_6_Fe 2p 1	Fe(II) Cl_7_Fe 2p 1	Fe(II) Cl_8_Fe 2p 1	Fe(III) Cl_9_Fe 2p 1	Fe(III) Cl_10_Fe 2p 1	Fe(III) Cl_11_Fe 2p 1	Fe(III) Cl_12_Fe 2p 1	Fe(III) Cl_13_Fe 2p 1	Fe(III) Cl_14_Fe 2p 1	Fe(III) Cl_15_Fe 2p 1	Fe(III) Cl_16_Fe 2p 1	Fe(III) Cl_17_Fe 2p 1	Fe(III) Cl_18_Fe 2p 1	Background_Fe 2p 1	Envelope_Fe 2p 1	--	--
751.332	3458.15	3458.15	3458.15	3458.15	3458.15	3458.15	3458.15	3458.15	3458.15	3458.15	3458.15	3458.15	3458.15	3458.15	3458.15	3458.15	3458.15	3458.15	3458.15	3458.15	3458.15	-3458.15	-3458.15
751.132	3448.15	3448.15	3448.15	3448.15	3448.15	3448.15	3448.15	3448.15	3448.15	3448.15	3448.15	3448.15	3448.15	3448.15	3448.15	3448.15	3448.15	3448.15	3448.15	3448.15	3448.15	-3448.15	-3448.15
750.932	3491.13	3491.13	3491.13	3491.13	3491.13	3491.13	3491.13	3491.13	3491.13	3491.13	3491.13	3491.13	3491.13	3491.13	3491.13	3491.13	3491.13	3491.13	3491.13	3491.13	3491.13	-3491.13	-3491.13
750.732	3475.42	3475.42	3475.42	3475.42	3475.42	3475.42	3475.42	3475.42	3475.42	3475.42	3475.42	3475.42	3475.42	3475.42	3475.42	3475.42	3475.42	3475.42	3475.42	3475.42	3475.42	-3475.42	-3475.42
750.532	3466.49	3466.49	3466.49	3466.49	3466.49	3466.49	3466.49	3466.49	3466.49	3466.49	3466.49	3466.49	3466.49	3466.49	3466.49	3466.49	3466.49	3466.49	3466.49	3466.49	3466.49	-3466.49	-3466.49
750.332	3460.12	3460.12	3460.12	3460.12	3460.12	3460.12	3460.12	3460.12	3460.12	3460.12	3460.12	3460.12	3460.12	3460.12	3460.12	3460.12	3460.12	3460.12	3460.12	3460.12	3460.12	-3460.12	-3460.12
750.132	3465.54	3465.54	3465.54	3465.54	3465.54	3465.54	3465.54	3465.54	3465.54	3465.54	3465.54	3465.54	3465.54	3465.54	3465.54	3465.54	3465.54	3465.54	3465.54	3465.54	3465.54	-3465.54	-3465.54
749.932	3451.67	3451.67	3451.67	3451.67	3451.67	3451.67	3451.67	3451.67	3451.67	3451.67	3451.67	3451.67	3451.67	3451.67	3451.67	3451.67	3451.67	3451.67	3451.67	3451.67	3451.67	-3451.67	-3451.67
749.732	3416.07	3416.07	3416.07	3416.07	3416.07	3416.07	3416.07	3416.07	3416.07	3416.07	3416.07	3416.07	3416.07	3416.07	3416.07	3416.07	3416.07	3416.07	3416.07	3416.07	3416.07	-3416.07	-3416.07
749.532	3436.13	3436.13	3436.13	3436.13	3436.13	3436.13	3436.13	3436.13	3436.13	3436.13	3436.13	3436.13	3436.13	3436.13	3436.13	3436.13	3436.13	3436.13	3436.13	3436.13	3436.13	-3436.13	-3436.13
749.332	3456.67	3456.67	3456.67	3456.67	3456.67	3456.67	3456.67	3456.67	3456.67	3456.67	3456.67	3456.67	3456.67	3456.67	3456.67	3456.67	3456.67	3456.67	3456.67	3456.67	3456.67	-3456.67	-3456.67
749.132	3502.8	3502.8	3502.8	3502.8	3502.8	3502.8	3502.8	3502.8	3502.8	3502.8	3502.8	3502.8	3502.8	3502.8	3502.8	3502.8	3502.8	3502.8	3502.8	3502.8	3502.8	-3502.8	-3502.8
748.932	3424.88	3424.88	3424.88	3424.88	3424.88	3424.88	3424.88	3424.88	3424.88	3424.88	3424.88	3424.88	3424.88	3424.88	3424.88	3424.88	3424.88	3424.88	3424.88	3424.88	3424.88	-3424.88	-3424.88
748.732	3486.73	3486.73	3486.73	3486.73	3486.73	3486.73	3486.73	3486.73	3486.73	3486.73	3486.73	3486.73	3486.73	3486.73	3486.73	3486.73	3486.73	3486.73	3486.73	3486.73	3486.73	-3486.73	-3486.73
748.532	3457.26	3457.26	3457.26	3457.26	3457.26	3457.26	3457.26	3457.26	3457.26	3457.26	3457.26	3457.26	3457.26	3457.26	3457.26	3457.26	3457.26	3457.26	3457.26	3457.26	3457.26	-3457.26	-3457.26
748.332	3469.4	3469.4	3469.4	3469.4	3469.4	3469.4	3469.4	3469.4	3469.41	3469.4	3469.4	3469.4	3469.4	3469.4	3469.4	3469.4	3469.4	3469.4	3469.4	3469.4	3469.41	-3469.4	-3469.4
748.132	3460.71	3460.71	3460.71	3460.71	3460.71	3460.71	3460.71	3460.71	3460.71	3460.71	3460.71	3460.71	3460.71	3460.71	3460.71	3460.71	3460.71	3460.71	3460.71	3460.71	3460.71	-3460.71	-3460.71
747.932	3462.92	3462.92	3462.92	3462.92	3462.92	3462.92	3462.92	3462.92	3462.92	3462.92	3462.92	3462.92	3462.92	3462.92	3462.92	3462.92	3462.92	3462.92	3462.92	3462.92	3462.92	-3462.92	-3462.92
747.732	3472.8	3472.8	3472.8	3472.8	3472.8	3472.8	3472.8	3472.8	3472.8	3472.8	3472.8	3472.8	3472.8	3472.8	3472.8	3472.8	3472.8	3472.8	3472.8	3472.8	3472.8	-3472.8	-3472.8
747.532	3459.52	3459.52	3459.52	3459.52	3459.52	3459.52	3459.52	3459.52	3459.52	3459.52	3459.52	3459.52	3459.52	3459.52	3459.52	3459.52	3459.52	3459.52	3459.52	3459.52	3459.52	-3459.52	-3459.52
747.332	3469.52	3469.52	3469.52	3469.52	3469.52	3469.52	3469.52	3469.52	3469.53	3469.52	3469.52	3469.52	3469.52	3469.52	3469.52	3469.52	3469.52	3469.52	3469.52	3469.52	3469.53	-3469.52	-3469.52
747.132	3477.14	3477.14	3477.14	3477.14	3477.14	3477.14	3477.14	3477.14	3477.14	3477.14	3477.14	3477.14	3477.14	3477.14	3477.14	3477.14	3477.14	3477.14	3477.14	3477.14	3477.14	-3477.14	-3477.14
746.932	3440.42	3440.42	3440.42	3440.42	3440.42	3440.42	3440.42	3440.42	3440.42	3440.42	3440.42	3440.42	3440.42	3440.42	3440.42	3440.42	3440.42	3440.42	3440.42	3440.42	3440.42	-3440.42	-3440.42
746.732	3432.32	3432.32	3432.32	3432.32	3432.32	3432.32	3432.32	3432.32	3432.32	3432.32	3432.32	3432.32	3432.32	3432.32	3432.32	3432.32	3432.32	3432.32	3432.32	3432.32	3432.32	-3432.32	-3432.32
746.532	3438.27	3438.27	3438.27	3438.27	3438.27	3438.27	3438.27	3438.27	3438.28	3438.27	3438.27	3438.27	3438.27	3438.27	3438.27	3438.27	3438.27	3438.27	3438.27	3438.27	3438.28	-3438.27	-3438.27
746.332	3480.3	3480.3	3480.3	3480.3	3480.3	3480.3	3480.3	3480.3	3480.3	3480.3	3480.3	3480.3	3480.3	3480.3	3480.3	3480.3	3480.3	3480.3	3480.3	3480.3	3480.3	-3480.3	-3480.3
746.132	3471.9	3471.9	3471.9	3471.9	3471.9	3471.9	3471.9	3471.9	3471.91	3471.9	3471.9	3471.9	3471.9	3471.9	3471.9	3471.9	3471.9	3471.9	3471.9	3471.9	3471.91	-3471.9	-3471.9
745.932	3466.31	3466.31	3466.31	3466.31	3466.31	3466.31	3466.31	3466.31	3466.32	3466.31	3466.31	3466.31	3466.31	3466.31	3466.31	3466.31	3466.31	3466.31	3466.31	3466.31	3466.32	-3466.31	-3466.31
745.732	3489.46	3489.46	3489.46	3489.46	3489.46	3489.46	3489.46	3489.46	3489.47	3489.46	3489.46	3489.46	3489.46	3489.46	3489.46	3489.46	3489.46	3489.46	3489.46	3489.46	3489.47	-3489.46	-3489.46
745.532	3477.5	3477.5	3477.5	3477.5	3477.5	3477.5	3477.5	3477.5	3477.51	3477.5	3477.5	3477.5	3477.5	3477.5	3477.5	3477.5	3477.5	3477.5	3477.5	3477.5	3477.51	-3477.5	-3477.5
745.332	3459.52	3459.52	3459.52	3459.52	3459.52	3459.52	3459.52	3459.52	3459.53	3459.52	3459.52	3459.52	3459.52	3459.52	3459.52	3459.52	3459.52	3459.52	3459.52	3459.52	3459.53	-3459.52	-3459.52
745.132	3437.86	3437.86	3437.86	3437.86	3437.86	3437.86	3437.86	3437.86	3437.87	3437.86	3437.86	3437.86	3437.86	3437.86	3437.86	3437.86	3437.86	3437.86	3437.86	3437.86	3437.87	-3437.86	-3437.86
744.932	3494.23	3494.23	3494.23	3494.23	3494.23	3494.23	3494.23	3494.23	3494.24	3494.23	3494.23	3494.23	3494.23	3494.23	3494.23	3494.23	3494.23	3494.23	3494.23	3494.23	3494.24	-3494.23	-3494.23
744.732	3474.23	3474.23	3474.23	3474.23	3474.23	3474.23	3474.23	3474.23	3474.25	3474.23	3474.23	3474.23	3474.23	3474.23	3474.23	3474.23	3474.23	3474.23	3474.23	3474.23	3474.25	-3474.23	-3474.23
744.532	3488.1	3488.1	3488.1	3488.1	3488.1	3488.1	3488.1	3488.1	3488.12	3488.1	3488.1	3488.1	3488.1	3488.1	3488.1	3488.1	3488.1	3488.1	3488.1	3488.1	3488.12	-3488.1	-3488.1
744.332	3480.12	3480.12	3480.12	3480.12	3480.12	3480.12	3480.12	3480.12	3480.15	3480.12	3480.12	3480.12	3480.12	3480.12	3480.12	3480.12	3480.12	3480.12	3480.12	3480.12	3480.15	-3480.12	-3480.12
744.132	3447.56	3447.56	3447.56	3447.56	3447.56	3447.56	3447.56	3447.56	3447.6	3447.56	3447.56	3447.56	3447.56	3447.56	3447.56	3447.56	3447.56	3447.56	3447.56	3447.56	3447.6	-3447.56	-3447.56
743.932	3483.1	3483.1	3483.1	3483.1	3483.1	3483.1	3483.1	3483.1	3483.14	3483.1	3483.1	3483.1	3483.1	3483.1	3483.1	3483.1	3483.1	3483.1	3483.1	3483.1	3483.14	-3483.1	-3483.1
743.732	3463.15	3463.15	3463.15	3463.15	3463.15	3463.15	3463.15	3463.15	3463.21	3463.15	3463.15	3463.15	3463.15	3463.15	3463.15	3463.15	3463.15	3463.15	3463.16	3463.15	3463.21	-3463.15	-3463.15
743.532	3496.25	3496.25	3496.25	3496.25	3496.25	3496.25	3496.25	3496.25	3496.32	3496.25	3496.25	3496.25	3496.25	3496.25	3496.25	3496.25	3496.25	3496.25	3496.25	3496.25	3496.32	-3496.25	-3496.25
743.332	3500.42	3500.42	3500.42	3500.42	3500.42	3500.42	3500.42	3500.42	3500.5	3500.42	3500.42	3500.42	3500.42	3500.42	3500.42	3500.42	3500.42	3500.42	3500.42	3500.42	3500.5	-3500.42	-3500.42
743.132	3474.4	3474.4	3474.4	3474.4	3474.4	3474.4	3474.4	3474.4	3474.5	3474.4	3474.4	3474.4	3474.4	3474.4	3474.4	3474.4	3474.4	3474.4	3474.41	3474.4	3474.5	-3474.4	-3474.4
742.932	3470.89	3470.89	3470.89	3470.89	3470.89	3470.89	3470.89	3470.89	3471.01	3470.89	3470.89	3470.89	3470.89	3470.89	3470.89	3470.89	3470.89	3470.89	3470.9	3470.89	3471.01	-3470.89	-3470.89
742.732	3464.94	3464.94	3464.94	3464.94	3464.94	3464.94	3464.94	3464.94	3465.08	3464.94	3464.94	3464.94	3464.94	3464.94	3464.94	3464.94	3464.94	3464.94	3464.94	3464.94	3465.08	-3464.94	-3464.94
742.532	3469.4	3469.4	3469.4	3469.4	3469.4	3469.4	3469.4	3469.4	3469.57	3469.4	3469.4	3469.4	3469.4	3469.4	3469.4	3469.4	3469.4	3469.4	3469.41	3469.4	3469.58	-3469.4	-3469.4
742.332	3439.88	3439.88	3439.88	3439.88	3439.88	3439.88	3439.88	3439.88	3440.08	3439.88	3439.88	3439.88	3439.88	3439.88	3439.88	3439.88	3439.88	3439.88	3439.89	3439.88	3440.09	-3439.88	-3439.88
742.132	3437.86	3437.86	3437.86	3437.86	3437.86	3437.86	3437.86	3437.86	3438.1	3437.86	3437.86	3437.86	3437.86	3437.86	3437.86	3437.86	3437.86	3437.86	3437.86	3437.86	3438.1	-3437.86	-3437.86
741.932	3444.23	3444.23	3444.23	3444.23	3444.23	3444.23	3444.23	3444.23	3444.51	3444.23	3444.23	3444.23	3444.23	3444.23	3444.23	3444.23	3444.23	3444.23	3444.23	3444.23	3444.52	-3444.23	-3444.23
741.732	3457.98	3457.98	3457.98	3457.98	3457.98	3457.98	3457.98	3457.98	3458.32	3457.98	3457.98	3457.98	3457.98	3457.98	3457.98	3457.98	3457.98	3457.98	3457.99	3457.98	3458.33	-3457.98	-3457.98
741.532	3456.01	3456.01	3456.01	3456.01	3456.01	3456.01	3456.01	3456.01	3456.42	3456.01	3456.01	3456.01	3456.01	3456.01	3456.01	3456.01	3456.01	3456.01	3456.02	3456.01	3456.43	-3456.01	-3456.01
741.332	3449.94	3449.94	3449.94	3449.94	3449.94	3449.94	3449.94	3449.94	3450.42	3449.94	3449.94	3449.94	3449.94	3449.94	3449.94	3449.94	3449.94	3449.94	3449.95	3449.94	3450.44	-3449.94	-3449.94
741.132	3479.23	3479.23	3479.23	3479.23	3479.23	3479.23	3479.23	3479.23	3479.8	3479.23	3479.23	3479.23	3479.23	3479.23	3479.23	3479.23	3479.23	3479.23	3479.24	3479.23	3479.82	-3479.23	-3479.23
740.932	3447.68	3447.68	3447.68	3447.68	3447.68	3447.68	3447.68	3447.68	3448.36	3447.68	3447.68	3447.68	3447.68	3447.68	3447.68	3447.68	3447.68	3447.68	3447.7	3447.68	3448.37	-3447.68	-3447.68
740.732	3442.44	3442.44	3442.44	3442.44	3442.44	3442.44	3442.44	3442.44	3443.24	3442.44	3442.44	3442.44	3442.44	3442.44	3442.44	3442.44	3442.44	3442.44	3442.46	3442.44	3443.26	-3442.44	-3442.44
740.532	3453.87	3453.87	3453.87	3453.87	3453.87	3453.87	3453.87	3453.87	3454.81	3453.87	3453.87	3453.87	3453.87	3453.87	3453.87	3453.87	3453.87	3453.87	3453.9	3453.87	3454.84	-3453.87	-3453.87
740.332	3456.37	3456.37	3456.37	3456.37	3456.37	3456.37	3456.37	3456.37	3457.47	3456.37	3456.37	3456.37	3456.37	3456.37	3456.37	3456.37	3456.37	3456.37	3456.4	3456.37	3457.51	-3456.37	-3456.37
740.132	3437.86	3437.86	3437.86	3437.86	3437.86	3437.86	3437.86	3437.86	3439.15	3437.86	3437.86	3437.86	3437.86	3437.86	3437.86	3437.86	3437.86	3437.86	3437.89	3437.86	3439.19	-3437.86	-3437.86
739.932	3435	3435	3435	3435	3435	3435	3435	3435	3436.52	3435	3435	3435	3435	3435	3435	3435	3435	3435	3435.04	3435	3436.56	-3435	-3435
739.732	3458.57	3458.57	3458.57	3458.57	3458.57	3458.57	3458.57	3458.57	3460.34	3458.57	3458.57	3458.57	3458.57	3458.57	3458.57	3458.57	3458.57	3458.57	3458.62	3458.57	3460.39	-3458.57	-3458.57
739.532	3447.74	3447.74	3447.74	3447.74	3447.74	3447.74	3447.74	3447.74	3449.81	3447.74	3447.74	3447.74	3447.74	3447.74	3447.74	3447.74	3447.74	3447.74	3447.8	3447.74	3449.86	-3447.74	-3447.74
739.332	3432.26	3432.26	3432.26	3432.26	3432.26	3432.26	3432.26	3432.26	3434.67	3432.26	3432.26	3432.26	3432.26	3432.26	3432.26	3432.26	3432.26	3432.26	3432.33	3432.26	3434.74	-3432.26	-3432.26
739.132	3450.12	3450.12	3450.12	3450.12	3450.12	3450.12	3450.12	3450.12	3452.92	3450.12	3450.12	3450.12	3450.12	3450.12	3450.12	3450.12	3450.12	3450.12	3450.2	3450.12	3452.99	-3450.12	-3450.12
738.932	3452.02	3452.02	3452.02	3452.02	3452.02	3452.02	3452.02	3452.02	3455.27	3452.02	3452.02	3452.02	3452.02	3452.02	3452.02	3452.02	3452.02	3452.02	3452.12	3452.02	3455.36	-3452.02	-3452.02
738.732	3437.68	3437.68	3437.68	3437.68	3437.68	3437.68	3437.68	3437.68	3441.43	3437.68	3437.68	3437.68	3437.68	3437.68	3437.68	3437.68	3437.68	3437.68	3437.78	3437.68	3441.54	-3437.68	-3437.68
738.532	3459.05	3459.05	3459.05	3459.05	3459.05	3459.05	3459.05	3459.05	3463.38	3459.05	3459.05	3459.05	3459.05	3459.05	3459.05	3459.05	3459.05	3459.05	3459.17	3459.05	3463.5	-3459.05	-3459.05
738.332	3437.98	3437.98	3437.98	3437.98	3437.98	3437.98	3437.98	3437.98	3442.97	3437.98	3437.98	3437.98	3437.98	3437.98	3437.98	3437.98	3437.98	3437.98	3438.12	3437.98	3443.11	-3437.98	-3437.98
738.132	3440.65	3433.8	3433.8	3433.8	3433.8	3433.8	3433.8	3433.8	3439.55	3433.8	3433.8	3433.8	3433.8	3433.8	3433.8	3433.8	3433.8	3433.8	3433.96	3433.8	3439.71	-3433.87	-3449.64
737.932	3445.12	3429.6	3429.6	3429.6	3429.6	3429.6	3429.6	3429.6	3436.2	3429.6	3429.6	3429.6	3429.6	3429.6	3429.6	3429.6	3429.6	3429.6	3429.78	3429.6	3436.39	-3430.21	-3576.3
737.732	3448.75	3425.37	3425.37	3425.37	3425.37	3425.37	3425.37	3425.37	3432.94	3425.37	3425.37	3425.37	3425.37	3425.37	3425.37	3425.37	3425.37	3425.37	3425.58	3425.37	3433.15	-3426.46	-3687.43
737.532	3443.81	3421.11	3421.11	3421.11	3421.11	3421.11	3421.11	3421.11	3429.77	3421.11	3421.11	3421.11	3421.11	3421.11	3421.11	3421.11	3421.11	3421.11	3421.36	3421.11	3430.02	-3422.07	-3652.79
737.332	3421.49	3416.83	3416.83	3416.83	3416.83	3416.83	3416.83	3416.83	3426.72	3416.83	3416.83	3416.83	3416.83	3416.83	3416.83	3416.83	3416.83	3416.83	3417.11	3416.83	3427	-3416.44	-3324.18
737.132	3441.9	3412.52	3412.52	3412.52	3412.52	3412.52	3412.52	3412.52	3423.79	3412.52	3412.52	3412.52	3412.52	3412.52	3412.52	3412.52	3412.52	3412.52	3412.84	3412.52	3424.12	-3413.76	-3711.38
736.932	3430	3408.19	3408.19	3408.19	3408.19	3408.19	3408.19	3408.19	3421.01	3408.19	3408.19	3408.19	3408.19	3408.19	3408.19	3408.19	3408.19	3408.19	3408.56	3408.19	3421.38	-3408.79	-3553.07
736.732	3439.94	3403.83	3403.83	3403.83	3403.83	3403.83	3403.83	3403.83	3418.38	3403.83	3403.83	3403.83	3403.83	3403.83	3403.83	3403.83	3403.83	3403.83	3404.24	3403.83	3418.8	-3405.31	-3758.99
736.532	3427.5	3399.44	3399.44	3399.44	3399.44	3399.44	3399.44	3399.44	3415.94	3399.44	3399.44	3399.44	3399.44	3399.44	3399.44	3399.44	3399.44	3399.44	3399.91	3399.44	3416.41	-3400.22	-3585.8
736.332	3412.26	3395.03	3395.03	3395.03	3395.03	3395.03	3395.03	3395.03	3413.68	3395.03	3395.03	3395.03	3395.03	3395.03	3395.03	3395.03	3395.03	3395.03	3395.56	3395.03	3414.22	-3394.89	-3362.2
736.132	3422.08	3390.59	3390.59	3390.59	3390.59	3390.59	3390.59	3390.59	3411.64	3390.59	3390.59	3390.59	3390.59	3390.59	3390.59	3390.59	3390.59	3390.59	3391.19	3390.59	3412.25	-3391.28	-3555.86
735.932	3421.13	3386.12	3386.12	3386.12	3386.12	3386.12	3386.12	3386.12	3409.84	3386.12	3386.12	3386.12	3386.12	3386.12	3386.12	3386.12	3386.12	3386.12	3386.8	3386.12	3410.52	-3386.86	-3564.41
735.732	3417.14	3381.62	3381.62	3381.62	3381.62	3381.62	3381.62	3381.62	3408.3	3381.62	3381.62	3381.62	3381.62	3381.62	3381.62	3381.62	3381.62	3381.62	3382.39	3381.62	3409.06	-3382.19	-3517.38
735.532	3412.2	3377.1	3377.1	3377.1	3377.1	3377.1	3377.1	3377.1	3407.04	3377.1	3377.1	3377.1	3377.1	3377.1	3377.1	3377.1	3377.1	3377.1	3377.96	3377.1	3407.9	-3377.4	-3449.43
735.332	3397.56	3372.55	3372.55	3372.55	3372.55	3372.55	3372.55	3372.55	3406.08	3372.55	3372.55	3372.55	3372.55	3372.55	3372.55	3372.55	3372.55	3372.55	3373.51	3372.55	3407.05	-3371.88	-3213.16
735.132	3443.99	3367.97	3367.97	3367.97	3367.97	3367.97	3367.97	3367.97	3405.46	3367.97	3367.97	3367.97	3367.97	3367.97	3367.97	3367.97	3367.97	3367.97	3369.05	3367.97	3406.53	-3370.59	-3997.2
734.932	3427.44	3363.37	3363.37	3363.37	3363.37	3363.37	3363.37	3363.37	3405.18	3363.37	3363.37	3363.37	3363.37	3363.37	3363.37	3363.37	3363.37	3363.37	3364.57	3363.37	3406.39	-3364.84	-3717.05
734.732	3414.17	3358.74	3358.74	3358.74	3358.74	3358.74	3358.74	3358.74	3405.29	3358.74	3358.74	3358.74	3358.74	3358.74	3358.74	3358.74	3358.74	3358.74	3360.08	3358.74	3406.63	-3359.27	-3485.29
734.532	3443.93	3354.09	3354.09	3354.09	3354.09	3354.09	3354.09	3354.09	3405.8	3354.09	3354.09	3354.09	3354.09	3354.09	3354.09	3354.09	3354.09	3354.09	3355.58	3354.09	3407.29	-3356.65	-3969.55
734.332	3448.39	3349.41	3349.41	3349.41	3349.41	3349.41	3349.41	3349.41	3406.74	3349.41	3349.41	3349.41	3349.41	3349.41	3349.41	3349.41	3349.41	3349.41	3351.06	3349.41	3408.4	-3352.2	-4021.34
734.132	3445.95	3344.71	3344.71	3344.71	3344.71	3344.71	3344.71	3344.71	3408.13	3344.71	3344.71	3344.71	3344.71	3344.71	3344.71	3344.71	3344.71	3344.71	3346.54	3344.71	3409.97	-3347.22	-3949.29
733.932	3452.08	3339.99	3339.99	3339.99	3339.99	3339.99	3339.99	3339.99	3410	3339.99	3339.99	3339.99	3339.99	3339.99	3339.99	3339.99	3339.99	3339.99	3342.01	3339.99	3412.02	-3342.78	-4013.04
733.732	3456.37	3335.25	3335.25	3335.25	3335.25	3335.25	3335.25	3335.25	3412.35	3335.25	3335.25	3335.25	3335.25	3335.25	3335.25	3335.25	3335.25	3335.25	3337.48	3335.25	3414.58	-3338.16	-4037.24
733.532	3463.33	3330.49	3330.49	3330.49	3330.49	3330.49	3330.49	3330.49	3415.21	3330.49	3330.49	3330.49	3330.49	3330.49	3330.49	3330.49	3330.49	3330.49	3332.94	3330.49	3417.67	-3333.67	-4097.59
733.332	3456.79	3325.7	3325.7	3325.7	3325.71	3325.7	3325.7	3325.7	3418.6	3325.7	3325.7	3325.7	3325.7	3325.71	3325.7	3325.7	3325.7	3325.7	3328.4	3325.7	3421.3	-3328.17	-3921.86
733.132	3440.42	3320.9	3320.9	3320.9	3320.91	3320.9	3320.9	3320.9	3422.52	3320.9	3320.9	3320.9	3320.9	3320.9	3320.9	3320.9	3320.9	3320.9	3323.85	3320.9	3425.47	-3321.94	-3571.92
732.932	3423.99	3316.08	3316.08	3316.08	3316.09	3316.08	3316.08	3316.08	3426.97	3316.08	3316.08	3316.08	3316.08	3316.08	3316.08	3316.08	3316.08	3316.08	3319.3	3316.08	3430.2	-3315.64	-3211.72
732.732	3467.92	3311.24	3311.24	3311.24	3311.24	3311.24	3311.24	3311.24	3431.95	3311.24	3311.24	3311.24	3311.24	3311.24	3311.24	3311.24	3311.24	3311.24	3314.75	3311.24	3435.47	-3313.5	-3856.29
732.532	3469.64	3306.38	3306.38	3306.38	3306.38	3306.38	3306.38	3306.38	3437.46	3306.38	3306.38	3306.38	3306.38	3306.38	3306.38	3306.38	3306.38	3306.38	3310.19	3306.38	3441.29	-3308.35	-3782.72
732.332	3477.56	3301.5	3301.5	3301.5	3301.51	3301.5	3301.5	3301.5	3443.48	3301.5	3301.5	3301.5	3301.5	3301.5	3301.5	3301.5	3301.5	3301.5	3305.64	3301.5	3447.63	-3303.58	-3804.25
732.132	3477.92	3296.6	3296.6	3296.6	3296.62	3296.6	3296.6	3296.6	3449.99	3296.6	3296.6	3296.6	3296.6	3296.61	3296.6	3296.6	3296.6	3296.6	3301.08	3296.6	3454.48	-3298.23	-3690.28
731.932	3497.38	3291.69	3291.69	3291.69	3291.71	3291.69	3291.69	3291.69	3456.95	3291.69	3291.69	3291.69	3291.69	3291.7	3291.69	3291.69	3291.69	3291.69	3296.53	3291.69	3461.8	-3294.16	-3889.39
731.732	3495.65	3286.77	3286.77	3286.77	3286.79	3286.77	3286.77	3286.77	3464.33	3286.77	3286.77	3286.77	3286.77	3286.78	3286.77	3286.77	3286.77	3286.77	3291.97	3286.77	3469.55	-3288.58	-3725.27
731.532	3510.3	3281.84	3281.84	3281.84	3281.87	3281.84	3281.84	3281.84	3472.07	3281.84	3281.84	3281.84	3281.84	3281.84	3281.84	3281.84	3281.84	3281.84	3287.42	3281.84	3477.68	-3284.1	-3829.84
731.332	3541.07	3276.89	3276.89	3276.89	3276.93	3276.89	3276.89	3276.89	3480.1	3276.89	3276.89	3276.89	3276.89	3276.9	3276.89	3276.89	3276.89	3276.89	3282.86	3276.89	3486.11	-3280.68	-4200.18
731.132	3525.71	3271.94	3271.94	3271.94	3271.98	3271.94	3271.94	3271.94	3488.37	3271.94	3271.94	3271.94	3271.94	3271.95	3271.94	3271.94	3271.94	3271.94	3278.31	3271.94	3494.78	-3274.08	-3791.56
730.932	3556.61	3266.98	3266.98	3266.98	3267.03	3266.98	3266.98	3266.98	3496.77	3266.98	3266.98	3266.98	3266.98	3266.99	3266.98	3266.99	3266.98	3266.98	3273.75	3266.98	3503.6	-3270.62	-4157.48
730.732	3530.54	3262.02	3262.02	3262.02	3262.08	3262.02	3262.02	3262.02	3505.21	3262.02	3262.02	3262.02	3262.02	3262.03	3262.02	3262.02	3262.02	3262.02	3269.2	3262.02	3512.46	-3263.27	-3565.62
730.532	3532.08	3257.05	3257.05	3257.05	3257.13	3257.05	3257.05	3257.05	3513.58	3257.05	3257.05	3257.05	3257.05	3257.07	3257.05	3257.06	3257.05	3257.05	3264.64	3257.05	3521.26	-3257.8	-3438.86
730.332	3550.77	3252.08	3252.08	3252.08	3252.17	3252.08	3252.08	3252.08	3521.76	3252.08	3252.08	3252.08	3252.08	3252.09	3252.08	3252.08	3252.08	3252.08	3260.06	3252.08	3529.87	-3253.52	-3603.27
730.132	3571.13	3247.1	3247.1	3247.1	3247.21	3247.1	3247.1	3247.1	3529.63	3247.1	3247.1	3247.1	3247.1	3247.12	3247.1	3247.11	3247.1	3247.1	3255.48	3247.1	3538.16	-3249.36	-3800.97
729.932	3579.94	3242.12	3242.12	3242.12	3242.25	3242.12	3242.12	3242.12	3537.04	3242.12	3242.12	3242.12	3242.12	3242.14	3242.12	3242.15	3242.13	3242.12	3250.88	3242.12	3546.01	-3244.44	-3812.18
729.732	3580.36	3237.14	3237.14	3237.14	3237.3	3237.14	3237.14	3237.14	3543.88	3237.14	3237.14	3237.14	3237.14	3237.17	3237.14	3237.19	3237.15	3237.15	3246.27	3237.14	3553.27	-3239	-3692.2
729.532	3588.45	3232.16	3232.16	3232.16	3232.36	3232.16	3232.16	3232.17	3549.98	3232.16	3232.16	3232.16	3232.16	3232.2	3232.17	3232.24	3232.19	3232.18	3241.65	3232.16	3559.81	-3234.12	-3713.31
729.332	3599.46	3227.19	3227.19	3227.19	3227.42	3227.19	3227.19	3227.19	3555.22	3227.19	3227.19	3227.19	3227.19	3227.23	3227.2	3227.32	3227.23	3227.21	3236.99	3227.19	3565.51	-3229.51	-3797.68
729.132	3603.51	3222.22	3222.22	3222.22	3222.5	3222.22	3222.22	3222.23	3559.46	3222.22	3222.22	3222.22	3222.22	3222.27	3222.23	3222.44	3222.28	3222.26	3232.32	3222.22	3570.23	-3224.49	-3781.28
728.932	3632.2	3217.26	3217.26	3217.26	3217.59	3217.26	3217.26	3217.27	3562.58	3217.26	3217.26	3217.26	3217.26	3217.31	3217.28	3217.6	3217.36	3217.31	3227.62	3217.26	3573.9	-3221.23	-4196.79
728.732	3651.31	3212.3	3212.3	3212.3	3212.7	3212.3	3212.32	3212.33	3564.46	3212.3	3212.3	3212.3	3212.3	3212.37	3212.34	3212.85	3212.47	3212.39	3222.89	3212.3	3576.42	-3217.38	-4470.44
728.532	3633.57	3207.36	3207.36	3207.36	3207.84	3207.36	3207.38	3207.4	3565	3207.36	3207.36	3207.36	3207.36	3207.44	3207.43	3208.21	3207.63	3207.5	3218.13	3207.36	3577.76	-3211.15	-4144.92
728.332	3611.55	3202.42	3202.42	3202.42	3203	3202.43	3202.47	3202.5	3564.13	3202.42	3202.42	3202.42	3202.42	3202.52	3202.55	3203.72	3202.84	3202.65	3213.34	3202.42	3577.93	-3204.71	-3767.26
728.132	3629.94	3197.5	3197.5	3197.5	3198.18	3197.51	3197.59	3197.64	3561.77	3197.5	3197.5	3197.5	3197.5	3197.61	3197.71	3199.43	3198.13	3197.85	3208.52	3197.5	3576.95	-3201.1	-4087.67
727.932	3608.69	3192.58	3192.58	3192.58	3193.4	3192.6	3192.74	3192.82	3557.89	3192.58	3192.58	3192.58	3192.58	3192.71	3192.93	3195.42	3193.53	3193.1	3203.66	3192.58	3574.97	-3194.88	-3759.14
727.732	3600.54	3187.68	3187.68	3187.68	3188.65	3187.71	3187.95	3188.08	3552.47	3187.68	3187.68	3187.68	3187.68	3187.83	3188.23	3191.76	3189.06	3188.44	3198.76	3187.68	3572.14	-3189.62	-3664.69
727.532	3621.73	3182.78	3182.78	3182.78	3183.93	3182.84	3183.24	3183.44	3545.51	3182.78	3182.78	3182.78	3182.78	3182.95	3183.65	3188.54	3184.77	3183.88	3193.83	3182.78	3568.74	-3186.39	-4072.94
727.332	3599.11	3177.9	3177.9	3177.9	3179.25	3177.99	3178.66	3178.96	3537.06	3177.9	3177.9	3177.9	3177.9	3178.1	3179.23	3185.85	3180.71	3179.44	3188.86	3177.9	3565.1	-3180.22	-3749.21
727.132	3608.39	3173.03	3173.03	3173.03	3174.63	3173.18	3174.26	3174.69	3527.16	3173.03	3173.03	3173.03	3173.03	3173.26	3175.02	3183.78	3176.91	3175.16	3183.85	3173.03	3561.64	-3176.22	-3958.54
726.932	3589.82	3168.17	3168.17	3168.17	3170.05	3168.43	3170.13	3170.75	3515.9	3168.17	3168.17	3168.17	3168.17	3168.43	3171.12	3182.41	3173.41	3171.05	3178.82	3168.17	3558.84	-3170.29	-3688.7
726.732	3577.92	3163.32	3163.32	3163.32	3165.53	3163.76	3166.39	3167.23	3503.36	3163.32	3163.32	3163.32	3163.32	3163.62	3167.6	3181.75	3170.27	3167.13	3173.75	3163.32	3557.24	-3164.74	-3510.73
726.532	3584.88	3158.47	3158.47	3158.47	3161.07	3159.2	3163.19	3164.32	3489.66	3158.47	3158.47	3158.47	3158.47	3158.82	3164.57	3181.73	3167.47	3163.42	3168.66	3158.47	3557.37	-3160.35	-3620.63
726.332	3582.98	3153.64	3153.64	3153.64	3156.68	3154.81	3160.76	3162.22	3474.92	3153.64	3153.64	3153.64	3153.64	3154.05	3162.16	3182.18	3164.99	3159.88	3163.55	3153.64	3559.75	-3155.23	-3543.9
726.132	3576.31	3148.83	3148.83	3148.83	3152.37	3150.67	3159.34	3161.16	3459.27	3148.83	3148.83	3148.83	3148.83	3149.29	3160.48	3182.81	3162.75	3156.48	3158.41	3148.83	3564.75	-3149.62	-3342.97
725.932	3597.56	3144.02	3144.02	3144.02	3148.16	3146.87	3159.28	3161.41	3442.85	3144.02	3144.02	3144.02	3144.02	3144.55	3159.62	3183.17	3160.6	3153.13	3153.27	3144.02	3572.7	-3145.72	-3561.73
725.732	3590.42	3139.23	3139.23	3139.23	3144.04	3143.56	3160.94	3163.25	3425.82	3139.23	3139.23	3139.23	3139.23	3139.83	3159.65	3182.74	3158.33	3149.72	3148.11	3139.23	3583.72	-3139.69	-3251.8
725.532	3611.49	3134.45	3134.45	3134.45	3140.04	3140.91	3164.78	3166.96	3408.31	3134.45	3134.45	3134.45	3134.45	3135.13	3160.54	3180.98	3155.68	3146.11	3142.96	3134.45	3597.91	-3135.38	-3362.64
725.332	3596.96	3129.69	3129.69	3129.69	3136.18	3139.16	3171.19	3172.75	3390.47	3129.69	3129.69	3129.69	3129.69	3130.47	3162.16	3177.49	3152.39	3142.16	3137.8	3129.69	3615.32	-3128.44	-2821.3
725.132	3644.7	3124.95	3124.95	3124.95	3132.45	3138.56	3180.52	3180.66	3372.43	3124.95	3124.95	3124.95	3124.95	3125.83	3164.22	3172.09	3148.27	3137.76	3132.66	3124.95	3635.98	-3125.54	-3271.51
724.932	3645.65	3120.23	3120.23	3120.23	3128.89	3139.42	3192.97	3190.51	3354.3	3120.23	3120.23	3120.23	3120.23	3121.23	3166.23	3164.88	3143.23	3132.86	3127.53	3120.23	3659.8	-3119.27	-2882.64
724.732	3658.75	3115.53	3115.53	3115.53	3125.52	3142.05	3208.46	3201.77	3336.21	3115.53	3115.53	3115.53	3115.53	3116.66	3167.61	3156.19	3137.31	3127.5	3122.43	3115.53	3686.44	-3113.65	-2650.35
724.532	3691.96	3110.85	3110.85	3110.85	3122.35	3146.74	3226.51	3213.55	3318.26	3110.85	3110.85	3110.85	3110.85	3112.13	3167.65	3146.54	3130.69	3121.75	3117.35	3110.85	3715.01	-3109.3	-2723.63
724.332	3721.55	3106.21	3106.21	3106.21	3119.42	3153.74	3246.09	3224.54	3300.55	3106.21	3106.21	3106.21	3106.21	3107.65	3165.77	3136.49	3123.62	3115.78	3112.3	3106.21	3743.85	-3104.71	-2731.47
724.132	3736.01	3101.6	3101.6	3101.6	3116.74	3163.11	3265.48	3233.1	3283.16	3101.6	3101.6	3101.6	3101.6	3103.22	3161.56	3126.5	3116.37	3109.71	3107.3	3101.6	3770.27	-3099.3	-2526.01
723.932	3757.14	3097.02	3097.02	3097.02	3114.34	3174.61	3282.52	3237.65	3266.16	3097.02	3097.02	3097.02	3097.02	3098.84	3154.94	3116.94	3109.17	3103.7	3102.34	3097.02	3791	-3094.76	-2528.19
723.732	3786.61	3092.48	3092.48	3092.48	3112.26	3187.7	3294.8	3236.96	3249.61	3092.48	3092.48	3092.48	3092.48	3094.52	3146.25	3108	3102.2	3097.82	3097.43	3092.48	3802.71	-3091.41	-2821.91
723.532	3797.02	3087.99	3087.99	3087.99	3110.53	3201.36	3300.15	3230.47	3233.56	3087.99	3087.99	3087.99	3087.99	3090.26	3136.05	3099.79	3095.56	3092.15	3092.58	3087.99	3802.57	-3087.62	-2994.82
723.332	3784.11	3083.54	3083.54	3083.54	3109.18	3214.17	3297.11	3218.48	3218.05	3083.54	3083.54	3083.54	3083.54	3086.07	3125	3092.31	3089.29	3086.7	3087.78	3083.54	3788.78	-3083.23	-3005.09
723.132	3769.7	3079.13	3079.13	3079.13	3108.24	3224.31	3285.44	3202.02	3203.1	3079.13	3079.13	3079.13	3079.13	3081.95	3113.75	3085.52	3083.41	3081.48	3083.05	3079.13	3761	-3079.71	-3225.35
722.932	3759.35	3074.76	3074.76	3074.76	3107.75	3230.02	3266.28	3182.62	3188.74	3074.76	3074.76	3074.76	3074.76	3077.9	3102.83	3079.33	3077.88	3076.48	3078.37	3074.76	3720.57	-3077.35	-3726.2
722.732	3747.68	3070.44	3070.44	3070.44	3107.74	3229.94	3241.61	3161.95	3174.97	3070.44	3070.44	3070.44	3070.44	3073.92	3092.58	3073.63	3072.66	3071.66	3073.75	3070.44	3670.05	-3075.64	-4374.64
722.532	3673.04	3066.15	3066.15	3066.15	3108.26	3223.45	3213.83	3141.43	3161.79	3066.15	3066.15	3066.15	3066.15	3070	3083.2	3068.34	3067.71	3067.01	3069.19	3066.15	3612.69	-3070.23	-4079.93
722.332	3649.05	3061.9	3061.9	3061.9	3109.35	3210.88	3185.22	3122.09	3149.2	3061.9	3061.9	3061.9	3061.9	3066.15	3074.73	3063.38	3062.97	3062.49	3064.68	3061.9	3552.1	-3068.48	-4690.68
722.132	3606.01	3057.69	3057.69	3057.69	3111.04	3193.37	3157.66	3104.57	3137.19	3057.69	3057.69	3057.69	3057.69	3062.37	3067.12	3058.67	3058.41	3058.08	3060.22	3057.69	3491.8	-3065.49	-4976.42
721.932	3528.33	3053.5	3053.5	3053.5	3113.38	3172.57	3132.39	3089.15	3125.74	3053.5	3053.5	3053.5	3053.5	3058.64	3060.3	3054.14	3053.98	3053.76	3055.8	3053.5	3434.85	-3059.95	-4624.03
721.732	3453.81	3049.33	3049.33	3049.33	3116.4	3150.36	3110.06	3075.87	3114.83	3049.33	3049.33	3049.33	3049.33	3054.97	3054.14	3049.74	3049.64	3049.51	3051.42	3049.33	3383.6	-3054.23	-4228.84
721.532	3411.25	3045.18	3045.18	3045.18	3120.15	3128.29	3090.85	3064.51	3104.44	3045.18	3045.18	3045.18	3045.18	3051.35	3048.52	3045.44	3045.38	3045.29	3047.07	3045.18	3339.46	-3050.22	-4251.32
721.332	3359.7	3041.04	3041.04	3041.04	3124.67	3107.48	3074.64	3054.84	3094.53	3041.04	3041.04	3041.04	3041.04	3047.77	3043.31	3041.2	3041.17	3041.11	3042.75	3041.04	3303.06	-3045.05	-3992.69
721.132	3331.67	3036.91	3036.91	3036.91	3130.01	3088.66	3061.12	3046.56	3085.09	3036.91	3036.91	3036.91	3036.91	3044.23	3038.42	3037	3036.98	3036.95	3038.45	3036.91	3274.4	-3040.98	-3998.94
720.932	3281.67	3032.78	3032.78	3032.78	3136.21	3072.14	3049.9	3039.4	3076.09	3032.78	3032.78	3032.78	3032.78	3040.73	3033.77	3032.83	3032.82	3032.8	3034.16	3032.78	3253.09	-3034.82	-3512.88
720.732	3290.48	3028.64	3028.64	3028.64	3143.31	3057.93	3040.52	3033.11	3067.5	3028.64	3028.64	3028.64	3028.64	3037.26	3029.28	3028.68	3028.67	3028.66	3029.89	3028.64	3238.37	-3032.36	-3904.04
720.532	3265.48	3024.51	3024.51	3024.51	3151.35	3045.85	3032.59	3027.47	3059.3	3024.51	3024.51	3024.51	3024.51	3033.82	3024.92	3024.53	3024.53	3024.52	3025.63	3024.51	3229.39	-3027.1	-3630.8
720.332	3258.15	3020.38	3020.38	3020.38	3160.39	3035.61	3025.77	3022.3	3051.46	3020.38	3020.38	3020.38	3020.38	3030.41	3020.63	3020.39	3020.39	3020.39	3021.38	3020.38	3225.32	-3022.74	-3572.02
720.132	3270.71	3016.25	3016.25	3016.25	3170.45	3026.91	3019.78	3017.47	3043.96	3016.25	3016.25	3016.25	3016.25	3027.03	3016.4	3016.25	3016.25	3016.25	3017.14	3016.25	3225.41	-3019.5	-3777.31
719.932	3255	3012.12	3012.12	3012.12	3181.57	3019.43	3014.39	3012.88	3036.78	3012.12	3012.12	3012.12	3012.12	3023.66	3012.21	3012.12	3012.12	3012.12	3012.91	3012.12	3229.02	-3013.99	-3448.51
719.732	3249.94	3007.99	3007.99	3007.99	3193.78	3012.92	3009.42	3008.46	3029.89	3007.99	3007.99	3007.99	3007.99	3020.32	3008.04	3007.99	3007.99	3007.99	3008.69	3007.99	3235.62	-3009.02	-3248.63
719.532	3243.21	3003.86	3003.86	3003.86	3207.09	3007.12	3004.75	3004.14	3023.27	3003.86	3003.86	3003.86	3003.86	3016.99	3003.89	3003.86	3003.86	3003.86	3004.48	3003.86	3244.74	-3003.75	-2978.27
719.332	3225.06	2999.73	2999.73	2999.73	3221.51	3001.85	3000.27	2999.9	3016.9	2999.73	2999.73	2999.73	2999.73	3013.68	2999.75	2999.73	2999.73	2999.73	3000.28	2999.73	3256.03	-2997.49	-2479.37
719.132	3298.81	2995.6	2995.6	2995.6	3237.03	2996.95	2995.92	2995.7	3010.76	2995.6	2995.6	2995.6	2995.6	3010.36	2995.61	2995.6	2995.6	2995.6	2996.09	2995.6	3269.23	-2997.71	-3492.56
718.932	3256.01	2991.48	2991.48	2991.48	3253.65	2992.33	2991.67	2991.54	3004.84	2991.48	2991.48	2991.48	2991.48	3007.05	2991.49	2991.48	2991.48	2991.48	2991.91	2991.48	3284.11	-2989.46	-2519.41
718.732	3264.29	2987.37	2987.37	2987.37	3271.33	2987.88	2987.48	2987.4	2999.12	2987.37	2987.37	2987.37	2987.37	3003.74	2987.37	2987.37	2987.37	2987.37	2987.75	2987.37	3300.49	-2984.77	-2379.07
718.532	3282.5	2983.26	2983.26	2983.26	3290.03	2983.57	2983.32	2983.28	2993.57	2983.26	2983.26	2983.26	2983.26	3000.41	2983.26	2983.26	2983.26	2983.26	2983.59	2983.26	3318.22	-2980.7	-2383.2
718.332	3301.79	2979.16	2979.16	2979.16	3309.67	2979.35	2979.2	2979.17	2988.2	2979.16	2979.16	2979.16	2979.16	2997.06	2979.16	2979.16	2979.16	2979.16	2979.45	2979.16	3337.13	-2976.64	-2385.31
718.132	3295.48	2975.08	2975.08	2975.08	3330.19	2975.18	2975.09	2975.08	2982.98	2975.08	2975.08	2975.08	2975.08	2993.69	2975.08	2975.08	2975.08	2975.08	2975.33	2975.08	3357.09	-2970.68	-1939.89
717.932	3325.89	2971	2971	2971	3351.46	2971.06	2971.01	2971.01	2977.9	2971	2971	2971	2971	2990.29	2971	2971	2971	2971	2971.23	2971	3377.95	-2967.3	-2096.51
717.732	3319.05	2966.95	2966.95	2966.95	3373.37	2966.98	2966.95	2966.95	2972.95	2966.95	2966.95	2966.95	2966.95	2986.86	2966.95	2966.95	2966.95	2966.95	2967.14	2966.95	3399.52	-2961.22	-1614.94
717.532	3364.35	2962.91	2962.91	2962.91	3395.76	2962.93	2962.91	2962.91	2968.13	2962.91	2962.91	2962.91	2962.91	2983.38	2962.91	2962.91	2962.91	2962.91	2963.08	2962.91	3421.65	-2958.86	-2000.24
717.332	3372.02	2958.89	2958.89	2958.89	3418.46	2958.9	2958.9	2958.89	2963.42	2958.89	2958.9	2958.89	2958.89	2979.86	2958.89	2958.89	2958.89	2958.89	2959.04	2958.89	3444.12	-2953.8	-1747.69
717.132	3382.08	2954.9	2954.9	2954.9	3441.28	2954.91	2954.9	2954.9	2958.83	2954.9	2954.91	2954.9	2954.9	2976.28	2954.9	2954.9	2954.9	2954.9	2955.03	2954.9	3466.72	-2948.93	-1532.93
716.932	3404.88	2950.94	2950.94	2950.94	3464	2950.94	2950.94	2950.94	2954.33	2950.94	2950.95	2950.94	2950.94	2972.65	2950.94	2950.94	2950.94	2950.94	2951.05	2950.94	3489.23	-2945.02	-1533.9
716.732	3414.05	2947.01	2947.01	2947.01	3486.38	2947.01	2947.01	2947.01	2949.93	2947.01	2947.02	2947.01	2947.01	2968.96	2947.01	2947.01	2947.01	2947.01	2947.1	2947.01	3511.38	-2940.18	-1311.77
716.532	3457.92	2943.1	2943.1	2943.1	3508.16	2943.1	2943.1	2943.1	2945.62	2943.1	2943.13	2943.11	2943.11	2965.22	2943.1	2943.1	2943.1	2943.1	2943.19	2943.1	3532.93	-2937.87	-1682.96
716.332	3492.68	2939.24	2939.24	2939.24	3529.09	2939.24	2939.24	2939.24	2941.41	2939.24	2939.29	2939.25	2939.25	2961.41	2939.24	2939.24	2939.24	2939.24	2939.31	2939.24	3553.59	-2935.02	-1916
716.132	3498.39	2935.42	2935.42	2935.42	3548.89	2935.42	2935.42	2935.42	2937.28	2935.42	2935.51	2935.44	2935.43	2957.56	2935.42	2935.42	2935.42	2935.42	2935.48	2935.42	3573.09	-2930.24	-1680.44
715.932	3542.86	2931.64	2931.64	2931.64	3567.27	2931.64	2931.64	2931.64	2933.23	2931.65	2931.8	2931.68	2931.66	2953.66	2931.64	2931.64	2931.64	2931.64	2931.69	2931.64	3591.18	-2928.31	-2119.8
715.732	3575.36	2927.91	2927.91	2927.92	3583.97	2927.91	2927.91	2927.91	2929.27	2927.93	2928.17	2927.99	2927.95	2949.71	2927.91	2927.91	2927.91	2927.91	2927.95	2927.91	3607.59	-2925.7	-2386.36
715.532	3609.88	2924.23	2924.24	2924.25	3598.72	2924.23	2924.23	2924.23	2925.4	2924.26	2924.67	2924.36	2924.31	2945.73	2924.23	2924.23	2924.23	2924.23	2924.27	2924.23	3622.1	-2923.4	-2718.92
715.332	3621.19	2920.62	2920.63	2920.65	3611.26	2920.62	2920.62	2920.62	2921.61	2920.67	2921.32	2920.83	2920.73	2941.72	2920.62	2920.62	2920.62	2920.62	2920.65	2920.62	3634.52	-2919.71	-2696.75
715.132	3646.43	2917.06	2917.09	2917.11	3621.38	2917.06	2917.06	2917.06	2917.9	2917.15	2918.16	2917.4	2917.25	2937.7	2917.06	2917.06	2917.06	2917.06	2917.09	2917.06	3644.69	-2917.18	-2946.25
714.932	3635.95	2913.57	2913.62	2913.66	3628.86	2913.57	2913.57	2913.57	2914.28	2913.72	2915.27	2914.11	2913.86	2933.67	2913.57	2913.57	2913.57	2913.57	2913.59	2913.57	3652.55	-2912.44	-2634.74
714.732	3658.33	2910.15	2910.24	2910.3	3633.55	2910.14	2910.14	2910.14	2910.74	2910.4	2912.73	2910.97	2910.6	2929.64	2910.14	2910.14	2910.14	2910.14	2910.16	2910.14	3658.09	-2910.16	-2914.18
714.532	3684.94	2906.79	2906.96	2907.06	3635.32	2906.78	2906.78	2906.78	2907.29	2907.2	2910.65	2908.04	2907.47	2925.62	2906.78	2906.78	2906.78	2906.78	2906.79	2906.78	3661.43	-2908.37	-3301.75
714.332	3693.81	2903.52	2903.8	2903.96	3634.09	2903.48	2903.48	2903.48	2903.91	2904.18	2909.16	2905.37	2904.52	2921.62	2903.48	2903.48	2903.48	2903.48	2903.5	2903.48	3662.8	-2905.57	-3424.44
714.132	3693.04	2900.32	2900.81	2901.07	3629.84	2900.27	2900.27	2900.27	2900.63	2901.37	2908.43	2903.03	2901.79	2917.66	2900.27	2900.27	2900.27	2900.27	2900.28	2900.27	3662.57	-2902.32	-3412.11
713.932	3685.3	2897.22	2898.04	2898.43	3622.58	2897.12	2897.12	2897.12	2897.42	2898.84	2908.63	2901.1	2899.31	2913.74	2897.12	2897.12	2897.12	2897.12	2897.13	2897.12	3661.25	-2898.74	-3301.08
713.732	3676.31	2894.23	2895.57	2896.16	3612.37	2894.05	2894.05	2894.05	2894.3	2896.7	2909.95	2899.66	2897.13	2909.88	2894.05	2894.05	2894.05	2894.05	2894.06	2894.05	3659.52	-2895.18	-3176.06
713.532	3671.61	2891.36	2893.52	2894.38	3599.32	2891.05	2891.05	2891.05	2891.26	2895.04	2912.56	2898.8	2895.31	2906.07	2891.05	2891.05	2891.05	2891.05	2891.05	2891.05	3658.2	-2891.96	-3116.22
713.332	3655.6	2888.65	2892.05	2893.28	3583.59	2888.12	2888.12	2888.12	2888.3	2894.03	2916.61	2898.62	2893.89	2902.33	2888.12	2888.12	2888.12	2888.12	2888.13	2888.12	3658.26	-2887.94	-2843.29
713.132	3628.39	2886.15	2891.41	2893.11	3565.37	2885.27	2885.27	2885.27	2885.42	2893.84	2922.14	2899.17	2892.91	2898.66	2885.27	2885.27	2885.27	2885.27	2885.27	2885.27	3660.76	-2883.07	-2341.53
712.932	3645.18	2883.93	2891.93	2894.18	3544.87	2882.49	2882.49	2882.49	2882.61	2894.68	2929	2900.47	2892.37	2895.08	2882.49	2882.49	2882.49	2882.49	2882.49	2882.49	3666.74	-2881.03	-2520.24
712.732	3679.52	2882.11	2894	2896.93	3522.33	2879.78	2879.78	2879.78	2879.88	2896.8	2936.85	2902.47	2892.24	2891.57	2879.78	2879.78	2879.78	2879.78	2879.78	2879.78	3677.21	-2879.94	-2918.7
712.532	3687.26	2880.82	2898.18	2901.81	3498.03	2877.14	2877.14	2877.14	2877.23	2900.44	2945.11	2904.99	2892.44	2888.17	2877.14	2877.14	2877.14	2877.14	2877.15	2877.14	3692.92	-2876.76	-2782.04
712.332	3688.63	2880.29	2905.11	2909.37	3472.26	2874.59	2874.59	2874.59	2874.66	2905.79	2952.9	2907.75	2892.81	2884.86	2874.59	2874.59	2874.59	2874.59	2874.59	2874.59	3714.47	-2872.85	-2440.54
712.132	3754.58	2880.77	2915.54	2920.17	3445.3	2872.12	2872.12	2872.12	2872.18	2912.96	2959.14	2910.32	2893.11	2881.66	2872.12	2872.12	2872.12	2872.12	2872.12	2872.12	3742.09	-2872.96	-3081.93
711.932	3782.74	2882.65	2930.38	2934.75	3417.46	2869.73	2869.73	2869.73	2869.78	2921.91	2962.8	2912.19	2893.06	2878.57	2869.73	2869.73	2869.73	2869.73	2869.73	2869.73	3775.96	-2870.18	-2983.54
711.732	3835.95	2886.37	2950.43	2953.55	3389	2867.44	2867.44	2867.44	2867.48	2932.38	2963.05	2912.84	2892.38	2875.6	2867.44	2867.44	2867.44	2867.44	2867.44	2867.44	3816.15	-2868.75	-3200.1
711.532	3910.3	2892.47	2976.38	2976.67	3360.2	2865.24	2865.24	2865.24	2865.27	2943.78	2959.53	2911.89	2890.87	2872.77	2865.24	2865.24	2865.24	2865.24	2865.24	2865.24	3862.66	-2868.36	-3665.55
711.332	3948.33	2901.54	3008.63	3003.71	3331.3	2863.15	2863.15	2863.15	2863.18	2955.17	2952.45	2909.15	2888.42	2870.07	2863.15	2863.15	2863.15	2863.15	2863.15	2863.15	3915.28	-2865.31	-3418.39
711.132	4000.54	2914.22	3047.04	3033.66	3302.54	2861.17	2861.17	2861.17	2861.19	2965.32	2942.5	2904.73	2885.1	2867.51	2861.17	2861.17	2861.17	2861.17	2861.17	2861.17	3973.31	-2862.93	-3318.62
710.932	4044.94	2931.08	3090.62	3064.69	3274.12	2859.3	2859.3	2859.3	2859.32	2972.9	2930.68	2898.98	2881.1	2865.11	2859.3	2859.3	2859.3	2859.3	2859.3	2859.3	4034.9	-2859.95	-3028.02
710.732	4086.31	2952.62	3137.31	3094.21	3246.24	2857.56	2857.56	2857.56	2857.57	2976.69	2918.12	2892.38	2876.69	2862.86	2857.56	2857.56	2857.56	2857.56	2857.56	2857.56	4096.68	-2856.9	-2683.39
710.532	4133.69	2978.96	3183.71	3118.95	3219.07	2855.94	2855.94	2855.94	2855.95	2975.86	2905.75	2885.49	2872.17	2860.77	2855.94	2855.94	2855.94	2855.94	2855.94	2855.94	4153.21	-2854.7	-2528.07
710.332	4143.69	3009.64	3225.46	3135.72	3192.73	2854.45	2854.45	2854.45	2854.46	2970.29	2894.28	2878.76	2867.81	2858.84	2854.45	2854.45	2854.45	2854.45	2854.45	2854.45	4197.89	-2851	-1943.84
710.132	4195.18	3043.53	3257.74	3142.05	3167.35	2853.1	2853.1	2853.1	2853.11	2960.64	2884.12	2872.53	2863.78	2857.08	2853.1	2853.1	2853.1	2853.1	2853.1	2853.1	4224.02	-2851.28	-2368.62
709.932	4168.93	3078.64	3276.22	3136.85	3143.03	2851.89	2851.89	2851.89	2851.89	2948	2875.48	2867.02	2860.2	2855.48	2851.89	2851.89	2851.89	2851.89	2851.89	2851.89	4225.84	-2848.28	-1895.82
709.732	4150	3112.08	3277.95	3120.69	3119.84	2850.81	2850.81	2850.81	2850.82	2933.73	2868.37	2862.32	2857.14	2854.06	2850.81	2850.81	2850.81	2850.81	2850.81	2850.81	4199.69	-2847.65	-2016.04
709.532	4092.08	3140.23	3262.48	3095.66	3097.82	2849.87	2849.87	2849.87	2849.87	2919.11	2862.66	2858.43	2854.57	2852.79	2849.87	2849.87	2849.87	2849.87	2849.87	2849.87	4144.83	-2846.49	-1963.81
709.332	4108.1	3159.57	3232.09	3064.77	3077.01	2849.05	2849.05	2849.05	2849.06	2905.19	2858.18	2855.29	2852.48	2851.68	2849.05	2849.05	2849.05	2849.05	2849.05	2849.05	4063.83	-2851.88	-3592.65
709.132	4033.99	3167.37	3190.72	3031.4	3057.43	2848.37	2848.37	2848.37	2848.37	2892.67	2854.76	2852.83	2850.82	2850.73	2848.37	2848.37	2848.37	2848.37	2848.37	2848.37	3961.75	-2853.03	-4061.89
708.932	3925.3	3162.41	3143.17	2998.36	3039.09	2847.81	2847.81	2847.81	2847.82	2881.91	2852.2	2850.93	2849.53	2849.93	2847.81	2847.81	2847.81	2847.81	2847.81	2847.81	3845.01	-2853.06	-4196.59
708.732	3775.42	3145.32	3094	2967.73	3021.96	2847.37	2847.37	2847.37	2847.37	2873.01	2850.32	2849.5	2848.54	2849.25	2847.37	2847.37	2847.37	2847.37	2847.37	2847.37	3720.71	-2851.02	-3766.39
708.532	3619.11	3118.37	3046.96	2940.77	3006.02	2847.02	2847.02	2847.02	2847.02	2865.88	2848.97	2848.46	2847.81	2848.7	2847.02	2847.02	2847.02	2847.02	2847.02	2847.02	3595.82	-2848.61	-3238.32
708.332	3446.9	3084.89	3004.53	2918.05	2991.23	2846.75	2846.75	2846.75	2846.75	2860.34	2848.02	2847.7	2847.27	2848.24	2846.75	2846.75	2846.75	2846.75	2846.75	2846.75	3476.31	-2844.7	-2352.82
708.132	3334.4	3048.6	2967.99	2899.6	2977.53	2846.54	2846.54	2846.54	2846.54	2856.15	2847.35	2847.16	2846.88	2847.87	2846.54	2846.54	2846.54	2846.54	2846.54	2846.54	3366.82	-2844.24	-2302.02
707.932	3184.7	3012.59	2937.72	2885.04	2964.89	2846.38	2846.38	2846.38	2846.38	2853.05	2846.89	2846.78	2846.6	2847.56	2846.38	2846.38	2846.38	2846.38	2846.38	2846.38	3270.05	-2840.18	-1412.51
707.732	3075.89	2979.15	2913.46	2873.85	2953.24	2846.26	2846.26	2846.26	2846.26	2850.8	2846.57	2846.51	2846.4	2847.3	2846.26	2846.26	2846.26	2846.26	2846.26	2846.26	3187.19	-2838.03	-976.46
707.532	3012.8	2949.67	2894.58	2865.47	2942.53	2846.16	2846.16	2846.16	2846.16	2849.19	2846.35	2846.32	2846.25	2847.08	2846.16	2846.16	2846.16	2846.16	2846.16	2846.16	3118.13	-2838.29	-1076.52
707.332	2973.99	2924.81	2880.32	2859.33	2932.72	2846.08	2846.08	2846.08	2846.08	2848.07	2846.19	2846.17	2846.13	2846.89	2846.08	2846.08	2846.08	2846.08	2846.08	2846.08	3061.97	-2839.47	-1367.95
707.132	2934.82	2904.6	2869.76	2854.95	2923.73	2846.02	2846.02	2846.02	2846.02	2847.29	2846.08	2846.07	2846.05	2846.73	2846.02	2846.02	2846.02	2846.02	2846.02	2846.02	3017.13	-2839.79	-1463.27
706.932	2925.89	2888.63	2862.12	2851.87	2915.54	2845.96	2845.96	2845.96	2845.96	2846.76	2845.99	2845.99	2845.98	2846.58	2845.96	2845.96	2845.96	2845.96	2845.96	2845.96	2981.8	-2841.72	-1906.75
706.732	2895.24	2876.37	2856.69	2849.75	2908.07	2845.91	2845.91	2845.91	2845.91	2846.41	2845.93	2845.93	2845.92	2846.46	2845.91	2845.91	2845.91	2845.91	2845.91	2845.91	2954.26	-2841.41	-1854.42
706.532	2876.13	2867.18	2852.93	2848.31	2901.29	2845.86	2845.86	2845.86	2845.86	2846.17	2845.87	2845.87	2845.87	2846.34	2845.86	2845.86	2845.86	2845.86	2845.86	2845.86	2932.93	-2841.52	-1891.69
706.332	2905.06	2860.44	2850.36	2847.35	2895.15	2845.82	2845.82	2845.82	2845.82	2846	2845.83	2845.83	2845.82	2846.24	2845.82	2845.82	2845.82	2845.82	2845.82	2845.82	2916.46	-2844.95	-2654.33
706.132	2863.81	2855.64	2848.66	2846.72	2889.59	2845.78	2845.78	2845.78	2845.78	2845.89	2845.79	2845.79	2845.79	2846.15	2845.78	2845.78	2845.78	2845.78	2845.78	2845.78	2903.74	-2842.72	-2174.95
705.932	2863.99	2852.28	2847.53	2846.32	2884.58	2845.75	2845.75	2845.75	2845.75	2845.81	2845.75	2845.75	2845.75	2846.07	2845.75	2845.75	2845.75	2845.75	2845.75	2845.75	2893.84	-2843.46	-2344.28
705.732	2835.6	2849.96	2846.8	2846.05	2880.07	2845.72	2845.72	2845.72	2845.72	2845.75	2845.72	2845.72	2845.72	2845.99	2845.72	2845.72	2845.72	2845.72	2845.72	2845.72	2886.04	-2841.84	-1998.25
705.532	2877.26	2848.39	2846.33	2845.88	2876.01	2845.69	2845.69	2845.69	2845.69	2845.7	2845.69	2845.69	2845.69	2845.92	2845.69	2845.69	2845.69	2845.69	2845.69	2845.69	2879.82	-2845.49	-2802.77
705.332	2863.57	2847.35	2846.03	2845.77	2872.38	2845.66	2845.66	2845.66	2845.66	2845.67	2845.66	2845.66	2845.66	2845.86	2845.66	2845.66	2845.66	2845.66	2845.66	2845.66	2874.78	-2844.8	-2657.4
705.132	2874.94	2846.66	2845.85	2845.69	2869.13	2845.63	2845.63	2845.63	2845.63	2845.63	2845.63	2845.63	2845.63	2845.81	2845.63	2845.63	2845.63	2845.63	2845.63	2845.63	2870.63	-2845.96	-2918.02
704.932	2838.81	2846.23	2845.73	2845.64	2866.23	2845.6	2845.6	2845.6	2845.6	2845.61	2845.6	2845.6	2845.6	2845.76	2845.6	2845.6	2845.6	2845.6	2845.6	2845.6	2867.17	-2843.42	-2369.09
704.732	2847.62	2845.95	2845.65	2845.6	2863.65	2845.58	2845.58	2845.58	2845.58	2845.58	2845.58	2845.58	2845.58	2845.71	2845.58	2845.58	2845.58	2845.58	2845.58	2845.58	2864.24	-2844.3	-2566.3
704.532	2849.94	2845.77	2845.59	2845.56	2861.36	2845.55	2845.55	2845.55	2845.55	2845.55	2845.55	2845.55	2845.55	2845.66	2845.55	2845.55	2845.55	2845.55	2845.55	2845.55	2861.73	-2844.64	-2647.45
704.332	2842.2	2845.65	2845.55	2845.53	2859.32	2845.53	2845.53	2845.53	2845.53	2845.53	2845.53	2845.53	2845.53	2845.62	2845.53	2845.53	2845.53	2845.53	2845.53	2845.53	2859.56	-2844.2	-2553.85
704.132	2846.67	2845.57	2845.51	2845.5	2857.52	2845.5	2845.5	2845.5	2845.5	2845.5	2845.5	2845.5	2845.5	2845.58	2845.5	2845.5	2845.5	2845.5	2845.5	2845.5	2857.68	-2844.65	-2660.48
703.932	2845.77	2845.51	2845.48	2845.48	2855.92	2845.48	2845.48	2845.48	2845.48	2845.48	2845.48	2845.48	2845.48	2845.55	2845.48	2845.48	2845.48	2845.48	2845.48	2845.48	2856.04	-2844.69	-2673.08
703.732	2842.44	2845.47	2845.45	2845.45	2854.51	2845.45	2845.45	2845.45	2845.45	2845.45	2845.45	2845.45	2845.45	2845.51	2845.45	2845.45	2845.45	2845.45	2845.45	2845.45	2854.6	-2844.52	-2641.22
703.532	2845.54	2845.44	2845.43	2845.43	2853.27	2845.43	2845.43	2845.43	2845.43	2845.43	2845.43	2845.43	2845.43	2845.48	2845.43	2845.43	2845.43	2845.43	2845.43	2845.43	2853.34	-2844.83	-2714.37
703.332	2845.95	2845.41	2845.4	2845.4	2852.18	2845.4	2845.4	2845.4	2845.4	2845.4	2845.4	2845.4	2845.4	2845.44	2845.4	2845.4	2845.4	2845.4	2845.4	2845.4	2852.23	-2844.92	-2739.89
703.132	2833.87	2845.38	2845.37	2845.37	2851.23	2845.37	2845.37	2845.37	2845.37	2845.37	2845.37	2845.37	2845.37	2845.41	2845.37	2845.37	2845.37	2845.37	2845.37	2845.37	2851.27	-2844.03	-2553.07
702.932	2835.12	2845.35	2845.35	2845.35	2850.39	2845.35	2845.35	2845.35	2845.35	2845.35	2845.35	2845.35	2845.35	2845.38	2845.35	2845.35	2845.35	2845.35	2845.35	2845.35	2850.42	-2844.17	-2588.24
702.732	2839.29	2845.32	2845.32	2845.32	2849.66	2845.32	2845.32	2845.32	2845.32	2845.32	2845.32	2845.32	2845.32	2845.35	2845.32	2845.32	2845.32	2845.32	2845.32	2845.32	2849.68	-2844.52	-2670.62
702.532	2851.43	2845.3	2845.3	2845.3	2849.02	2845.3	2845.3	2845.3	2845.3	2845.3	2845.3	2845.3	2845.3	2845.32	2845.3	2845.3	2845.3	2845.3	2845.3	2845.3	2849.04	-2845.48	-2885.46
702.332	2828.99	2845.27	2845.27	2845.27	2848.46	2845.27	2845.27	2845.27	2845.27	2845.27	2845.27	2845.27	2845.27	2845.29	2845.27	2845.27	2845.27	2845.27	2845.27	2845.27	2848.47	-2843.77	-2517.89
702.132	2862.62	2845.24	2845.24	2845.24	2847.97	2845.24	2845.24	2845.24	2845.24	2845.24	2845.24	2845.24	2845.24	2845.26	2845.24	2845.24	2845.24	2845.24	2845.24	2845.24	2847.98	-2846.36	-3091.12
701.932	2835.3	2845.22	2845.22	2845.22	2847.54	2845.22	2845.22	2845.22	2845.22	2845.22	2845.22	2845.22	2845.22	2845.23	2845.22	2845.22	2845.22	2845.22	2845.22	2845.22	2847.56	-2844.28	-2639.27
701.732	2834.05	2845.2	2845.2	2845.2	2847.17	2845.2	2845.2	2845.2	2845.2	2845.2	2845.2	2845.2	2845.2	2845.21	2845.2	2845.2	2845.2	2845.2	2845.2	2845.2	2847.19	-2844.19	-2624.49
701.532	2859.4	2845.17	2845.17	2845.17	2846.85	2845.17	2845.17	2845.17	2845.17	2845.17	2845.17	2845.17	2845.17	2845.18	2845.17	2845.17	2845.17	2845.17	2845.17	2845.17	2846.86	-2846.13	-3055.89
701.332	2828.27	2845.15	2845.15	2845.15	2846.57	2845.15	2845.15	2845.15	2845.15	2845.15	2845.15	2845.15	2845.15	2845.16	2845.15	2845.15	2845.15	2845.15	2845.15	2845.15	2846.58	-2843.74	-2537.57
701.132	2849.76	2845.12	2845.12	2845.12	2846.33	2845.12	2845.12	2845.12	2845.12	2845.12	2845.12	2845.12	2845.12	2845.13	2845.12	2845.12	2845.12	2845.12	2845.12	2845.12	2846.34	-2845.38	-2902.63
700.932	2857.38	2845.1	2845.1	2845.1	2846.12	2845.1	2845.1	2845.1	2845.1	2845.1	2845.1	2845.1	2845.1	2845.11	2845.1	2845.1	2845.1	2845.1	2845.1	2845.1	2846.13	-2845.96	-3034.16
700.732	2828.69	2845.08	2845.08	2845.08	2845.94	2845.08	2845.08	2845.08	2845.08	2845.08	2845.08	2845.08	2845.08	2845.08	2845.08	2845.08	2845.08	2845.08	2845.08	2845.08	2845.94	-2843.75	-2555.21
700.532	2838.15	2845.06	2845.06	2845.06	2845.78	2845.06	2845.06	2845.06	2845.06	2845.06	2845.06	2845.06	2845.06	2845.06	2845.06	2845.06	2845.06	2845.06	2845.06	2845.06	2845.79	-2844.47	-2716.86
700.332	2857.8	2845.04	2845.04	2845.04	2845.64	2845.04	2845.04	2845.04	2845.04	2845.04	2845.04	2845.04	2845.04	2845.04	2845.04	2845.04	2845.04	2845.04	2845.04	2845.04	2845.65	-2845.97	-3049.16
700.132	2840.06	2845.02	2845.02	2845.02	2845.53	2845.02	2845.02	2845.02	2845.02	2845.02	2845.02	2845.02	2845.02	2845.02	2845.02	2845.02	2845.02	2845.02	2845.02	2845.02	2845.53	-2844.6	-2753.15
699.932	2842.38	2844.99	2844.99	2844.99	2845.42	2844.99	2844.99	2844.99	2844.99	2844.99	2844.99	2844.99	2844.99	2845	2844.99	2844.99	2844.99	2844.99	2844.99	2844.99	2845.42	-2844.76	-2793.88
699.732	2835.83	2844.97	2844.97	2844.97	2845.33	2844.97	2844.97	2844.97	2844.97	2844.97	2844.97	2844.97	2844.97	2844.97	2844.97	2844.97	2844.97	2844.97	2844.97	2844.97	2845.33	-2844.24	-2685.4
699.532	2815.65	2844.95	2844.95	2844.95	2845.25	2844.95	2844.95	2844.95	2844.95	2844.95	2844.95	2844.95	2844.95	2844.95	2844.95	2844.95	2844.95	2844.95	2844.95	2844.95	2845.25	-2842.66	-2347.74
699.332	2819.46	2844.93	2844.93	2844.93	2845.18	2844.93	2844.93	2844.93	2844.93	2844.93	2844.93	2844.93	2844.93	2844.93	2844.93	2844.93	2844.93	2844.93	2844.93	2844.93	2845.18	-2842.94	-2412.91
699.132	2837.44	2844.91	2844.91	2844.91	2845.12	2844.91	2844.91	2844.91	2844.91	2844.91	2844.91	2844.91	2844.91	2844.91	2844.91	2844.91	2844.91	2844.91	2844.91	2844.91	2845.12	-2844.32	-2715.96
698.932	2827.14	2844.89	2844.89	2844.89	2845.06	2844.89	2844.89	2844.89	2844.89	2844.89	2844.89	2844.89	2844.89	2844.89	2844.89	2844.89	2844.89	2844.89	2844.89	2844.89	2845.06	-2843.51	-2543.89
698.732	2808.51	2844.87	2844.87	2844.87	2845.01	2844.87	2844.87	2844.87	2844.87	2844.87	2844.87	2844.87	2844.87	2844.87	2844.87	2844.87	2844.87	2844.87	2844.87	2844.87	2845.01	-2842.05	-2231.73
698.532	2854.64	2844.85	2844.85	2844.85	2844.96	2844.85	2844.85	2844.85	2844.85	2844.85	2844.85	2844.85	2844.85	2844.85	2844.85	2844.85	2844.85	2844.85	2844.85	2844.85	2844.96	-2845.59	-3007.48
698.332	2856.43	2844.83	2844.83	2844.83	2844.92	2844.83	2844.83	2844.83	2844.83	2844.83	2844.83	2844.83	2844.83	2844.83	2844.83	2844.83	2844.83	2844.83	2844.83	2844.83	2844.92	-2845.71	-3038.15
698.132	2840.54	2844.81	2844.81	2844.81	2844.88	2844.81	2844.81	2844.81	2844.81	2844.81	2844.81	2844.81	2844.81	2844.81	2844.81	2844.81	2844.81	2844.81	2844.81	2844.81	2844.88	-2844.48	-2771.75
697.932	2844.23	2844.79	2844.79	2844.79	2844.85	2844.79	2844.79	2844.79	2844.79	2844.79	2844.79	2844.79	2844.79	2844.79	2844.79	2844.79	2844.79	2844.79	2844.79	2844.79	2844.85	-2844.74	-2834.29
697.732	2838.57	2844.77	2844.77	2844.77	2844.82	2844.77	2844.77	2844.77	2844.77	2844.77	2844.77	2844.77	2844.77	2844.77	2844.77	2844.77	2844.77	2844.77	2844.77	2844.77	2844.82	-2844.29	-2739.79
697.532	2868.57	2844.75	2844.75	2844.75	2844.79	2844.75	2844.75	2844.75	2844.75	2844.75	2844.75	2844.75	2844.75	2844.75	2844.75	2844.75	2844.75	2844.75	2844.75	2844.75	2844.79	-2846.57	-3244.26
697.332	2875.71	2844.73	2844.73	2844.73	2844.77	2844.73	2844.73	2844.73	2844.73	2844.73	2844.73	2844.73	2844.73	2844.73	2844.73	2844.73	2844.73	2844.73	2844.73	2844.73	2844.77	-2847.1	-3364.66
697.132	2840.12	2844.72	2844.72	2844.72	2844.75	2844.72	2844.72	2844.72	2844.72	2844.72	2844.72	2844.72	2844.72	2844.72	2844.72	2844.72	2844.72	2844.72	2844.72	2844.72	2844.75	-2844.36	-2767
696.932	2839.05	2844.7	2844.7	2844.7	2844.73	2844.7	2844.7	2844.7	2844.7	2844.7	2844.7	2844.7	2844.7	2844.7	2844.7	2844.7	2844.7	2844.7	2844.7	2844.7	2844.73	-2844.26	-2749.3
696.732	2846.96	2844.69	2844.69	2844.69	2844.71	2844.69	2844.69	2844.69	2844.69	2844.69	2844.69	2844.69	2844.69	2844.69	2844.69	2844.69	2844.69	2844.69	2844.69	2844.69	2844.71	-2844.86	-2882.6
696.532	2852.98	2844.68	2844.68	2844.68	2844.69	2844.68	2844.68	2844.68	2844.68	2844.68	2844.68	2844.68	2844.68	2844.68	2844.68	2844.68	2844.68	2844.68	2844.68	2844.68	2844.69	-2845.32	-2983.88
696.332	2864.64	2844.66	2844.66	2844.66	2844.68	2844.66	2844.66	2844.66	2844.66	2844.66	2844.66	2844.66	2844.66	2844.66	2844.66	2844.66	2844.66	2844.66	2844.66	2844.66	2844.68	-2846.19	-3180.12
696.132	2853.27	2844.65	2844.65	2844.65	2844.66	2844.65	2844.65	2844.65	2844.65	2844.65	2844.65	2844.65	2844.65	2844.65	2844.65	2844.65	2844.65	2844.65	2844.65	2844.65	2844.66	-2845.31	-2989.33
695.932	2867.26	2844.64	2844.64	2844.64	2844.65	2844.64	2844.64	2844.64	2844.64	2844.64	2844.64	2844.64	2844.64	2844.64	2844.64	2844.64	2844.64	2844.64	2844.64	2844.64	2844.65	-2846.37	-3224.52
695.732	2842.08	2844.63	2844.63	2844.63	2844.64	2844.63	2844.63	2844.63	2844.63	2844.63	2844.63	2844.63	2844.63	2844.63	2844.63	2844.63	2844.63	2844.63	2844.63	2844.63	2844.64	-2844.43	-2801.66
695.532	2864.52	2844.63	2844.63	2844.63	2844.63	2844.63	2844.63	2844.63	2844.63	2844.63	2844.63	2844.63	2844.63	2844.63	2844.63	2844.63	2844.63	2844.63	2844.63	2844.63	2844.63	-2846.15	-3178.8
695.332	2875.65	2844.62	2844.62	2844.62	2844.63	2844.62	2844.62	2844.62	2844.62	2844.62	2844.62	2844.62	2844.62	2844.62	2844.62	2844.62	2844.62	2844.62	2844.62	2844.62	2844.63	-2846.99	-3365.9
695.132	2848.04	2844.62	2844.62	2844.62	2844.62	2844.62	2844.62	2844.62	2844.62	2844.62	2844.62	2844.62	2844.62	2844.62	2844.62	2844.62	2844.62	2844.62	2844.62	2844.62	2844.62	-2844.88	-2901.95
694.932	2855.65	2844.62	2844.62	2844.62	2844.62	2844.62	2844.62	2844.62	2844.62	2844.62	2844.62	2844.62	2844.62	2844.62	2844.62	2844.62	2844.62	2844.62	2844.62	2844.62	2844.62	-2845.47	-3029.99
694.732	2840.24	2844.62	2844.62	2844.62	2844.62	2844.62	2844.62	2844.62	2844.62	2844.62	2844.62	2844.62	2844.62	2844.62	2844.62	2844.62	2844.62	2844.62	2844.62	2844.62	2844.62	-2844.28	-2771.01
694.532	2836.37	2844.62	2844.62	2844.62	2844.62	2844.62	2844.62	2844.62	2844.62	2844.62	2844.62	2844.62	2844.62	2844.62	2844.62	2844.62	2844.62	2844.62	2844.62	2844.62	2844.62	-2843.99	-2706.03
694.332	2850.24	2844.62	2844.62	2844.62	2844.62	2844.62	2844.62	2844.62	2844.62	2844.62	2844.62	2844.62	2844.62	2844.62	2844.62	2844.62	2844.62	2844.62	2844.62	2844.62	2844.62	-2845.05	-2939.04
694.132	2832.26	2832.26	2832.26	2832.26	2832.26	2832.26	2832.26	2832.26	2832.26	2832.26	2832.26	2832.26	2832.26	2832.26	2832.26	2832.26	2832.26	2832.26	2832.26	2832.26	2832.26	-2832.26	-2832.26
693.932	2857.68	2857.68	2857.68	2857.68	2857.68	2857.68	2857.68	2857.68	2857.68	2857.68	2857.68	2857.68	2857.68	2857.68	2857.68	2857.68	2857.68	2857.68	2857.68	2857.68	2857.68	-2857.68	-2857.68
693.732	2832.14	2832.14	2832.14	2832.14	2832.14	2832.14	2832.14	2832.14	2832.14	2832.14	2832.14	2832.14	2832.14	2832.14	2832.14	2832.14	2832.14	2832.14	2832.14	2832.14	2832.14	-2832.14	-2832.14
693.532	2848.93	2848.93	2848.93	2848.93	2848.93	2848.93	2848.93	2848.93	2848.93	2848.93	2848.93	2848.93	2848.93	2848.93	2848.93	2848.93	2848.93	2848.93	2848.93	2848.93	2848.93	-2848.93	-2848.93
693.332	2860.95	2860.95	2860.95	2860.95	2860.95	2860.95	2860.95	2860.95	2860.95	2860.95	2860.95	2860.95	2860.95	2860.95	2860.95	2860.95	2860.95	2860.95	2860.95	2860.95	2860.95	-2860.95	-2860.95
693.132	2865.77	2865.77	2865.77	2865.77	2865.77	2865.77	2865.77	2865.77	2865.77	2865.77	2865.77	2865.77	2865.77	2865.77	2865.77	2865.77	2865.77	2865.77	2865.77	2865.77	2865.77	-2865.77	-2865.77
692.932	2859.46	2859.46	2859.46	2859.46	2859.46	2859.46	2859.46	2859.46	2859.46	2859.46	2859.46	2859.46	2859.46	2859.46	2859.46	2859.46	2859.46	2859.46	2859.46	2859.46	2859.46	-2859.46	-2859.46
692.732	2853.81	2853.81	2853.81	2853.81	2853.81	2853.81	2853.81	2853.81	2853.81	2853.81	2853.81	2853.81	2853.81	2853.81	2853.81	2853.81	2853.81	2853.81	2853.81	2853.81	2853.81	-2853.81	-2853.81
692.532	2844.94	2844.94	2844.94	2844.94	2844.94	2844.94	2844.94	2844.94	2844.94	2844.94	2844.94	2844.94	2844.94	2844.94	2844.94	2844.94	2844.94	2844.94	2844.94	2844.94	2844.94	-2844.94	-2844.94
692.332	2888.45	2888.45	2888.45	2888.45	2888.45	2888.45	2888.45	2888.45	2888.45	2888.45	2888.45	2888.45	2888.45	2888.45	2888.45	2888.45	2888.45	2888.45	2888.45	2888.45	2888.45	-2888.45	-2888.45
692.132	2862.68	2862.68	2862.68	2862.68	2862.68	2862.68	2862.68	2862.68	2862.68	2862.68	2862.68	2862.68	2862.68	2862.68	2862.68	2862.68	2862.68	2862.68	2862.68	2862.68	2862.68	-2862.68	-2862.68
691.932	2870	2870	2870	2870	2870	2870	2870	2870	2870	2870	2870	2870	2870	2870	2870	2870	2870	2870	2870	2870	2870	-2870	-2870
691.732	2873.21	2873.21	2873.21	2873.21	2873.21	2873.21	2873.21	2873.21	2873.21	2873.21	2873.21	2873.21	2873.21	2873.21	2873.21	2873.21	2873.21	2873.21	2873.21	2873.21	2873.21	-2873.21	-2873.21
691.532	2853.63	2853.63	2853.63	2853.63	2853.63	2853.63	2853.63	2853.63	2853.63	2853.63	2853.63	2853.63	2853.63	2853.63	2853.63	2853.63	2853.63	2853.63	2853.63	2853.63	2853.63	-2853.63	-2853.63
691.332	2855.24	2855.24	2855.24	2855.24	2855.24	2855.24	2855.24	2855.24	2855.24	2855.24	2855.24	2855.24	2855.24	2855.24	2855.24	2855.24	2855.24	2855.24	2855.24	2855.24	2855.24	-2855.24	-2855.24

## Sheet: Fig. 2b
Binding Energy											Binding Energy
eV											eV
BE_O 1s 4	CPS_O 1s 4	C=O_1_O 1s 4	C-O-C_2_O 1s 4	Na KLL_3_O 1s 4	Background_O 1s 4	Envelope_O 1s 4					BE_O 1s 3	CPS_O 1s 3	Fe oxide_1_O 1s 3	C=O_2_O 1s 3	Na KLL_3_O 1s 3	C=O_4_O 1s 3	Background_O 1s 3	Envelope_O 1s 3
	--	--	--	--	--	--						--	--	--	--	--	--	--
Characteristic Energy eV	--	--	-0.52701	--	--	--					Characteristic Energy eV	0	--	-0.2851	--	--	--	--
BE_O 1s 4	--	--	--	--	--	--					BE_O 1s 3	--	--	--	--	--	--	--
546.332	-0.32601	-0.32601	-0.32601	-0.32601	-0.32601	-0.32601					546.894	0.4469	0.4469	0.4469	0.4469	0.4469	0.4469	0.4469
546.132	-0.33123	-0.33123	-0.33123	-0.33123	-0.33123	-0.33123					546.644	0.44804	0.44804	0.44804	0.44804	0.44804	0.44804	0.44804
545.932	-0.32764	-0.32764	-0.32764	-0.32764	-0.32764	-0.32764					546.394	0.45933	0.45933	0.45933	0.45933	0.45933	0.45933	0.45933
545.732	-0.33086	-0.33086	-0.33086	-0.33086	-0.33086	-0.33086					546.144	0.44366	0.44366	0.44366	0.44366	0.44366	0.44366	0.44366
545.532	-0.33241	-0.33241	-0.33241	-0.33241	-0.33241	-0.33241					545.894	0.43759	0.43759	0.43759	0.43759	0.43759	0.43759	0.43759
545.332	-0.3326	-0.3326	-0.3326	-0.3326	-0.3326	-0.3326					545.644	0.43591	0.43591	0.43591	0.43591	0.43591	0.43591	0.43591
545.132	-0.33351	-0.33351	-0.33351	-0.33351	-0.33351	-0.33351					545.394	0.43441	0.43441	0.43441	0.43441	0.43441	0.43441	0.43441
544.932	-0.33599	-0.33599	-0.33599	-0.33599	-0.33599	-0.33599					545.144	0.43417	0.43417	0.43417	0.43417	0.43417	0.43417	0.43417
544.732	-0.34117	-0.34117	-0.34117	-0.34117	-0.34117	-0.34117					544.894	0.45267	0.45267	0.45267	0.45267	0.45267	0.45267	0.45267
544.532	-0.34378	-0.34378	-0.34378	-0.34378	-0.34378	-0.34378					544.644	0.43423	0.43423	0.43423	0.43423	0.43423	0.43423	0.43423
544.332	-0.34326	-0.34326	-0.34326	-0.34326	-0.34326	-0.34326					544.394	0.42312	0.42312	0.42312	0.42312	0.42312	0.42312	0.42312
544.132	-0.34431	-0.34431	-0.34431	-0.34431	-0.34431	-0.34431					544.144	0.42913	0.42913	0.42913	0.42913	0.42913	0.42913	0.42913
543.932	-0.34657	-0.34657	-0.34657	-0.34657	-0.34657	-0.34657					543.894	0.41255	0.41255	0.41255	0.41255	0.41255	0.41255	0.41255
543.732	-0.34638	-0.34638	-0.34638	-0.34638	-0.34638	-0.34638					543.644	0.41555	0.41555	0.41555	0.41555	0.41555	0.41555	0.41555
543.532	-0.35134	-0.35134	-0.35134	-0.35134	-0.35134	-0.35134					543.394	0.41988	0.41988	0.41988	0.41988	0.41988	0.41988	0.41988
543.332	-0.34989	-0.34989	-0.34989	-0.34989	-0.34989	-0.34989					543.144	0.42768	0.42768	0.42768	0.42768	0.42768	0.42768	0.42768
543.132	-0.34979	-0.34979	-0.34979	-0.34979	-0.34979	-0.34979					542.894	0.40792	0.40792	0.40792	0.40792	0.40792	0.40792	0.40792
542.932	-0.35157	-0.35157	-0.35157	-0.35157	-0.35157	-0.35157					542.644	0.39862	0.39862	0.39862	0.39862	0.39862	0.39862	0.39862
542.732	-0.35413	-0.35413	-0.35413	-0.35413	-0.35413	-0.35413					542.394	0.39657	0.39657	0.39657	0.39658	0.39657	0.39657	0.39658
542.532	-0.35746	-0.35746	-0.35746	-0.35746	-0.35746	-0.35746					542.144	0.40384	0.40384	0.40384	0.40386	0.40384	0.40384	0.40386
542.332	-0.35212	-0.35212	-0.35212	-0.35212	-0.35212	-0.35212					541.894	0.39069	0.39069	0.39069	0.39072	0.39069	0.39069	0.39072
542.132	-0.35438	-0.35438	-0.35438	-0.35438	-0.35438	-0.35438					541.644	0.39255	0.39442	0.39442	0.39449	0.39442	0.39442	0.39449
541.932	-0.36045	-0.36045	-0.36045	-0.36045	-0.36045	-0.36045					541.394	0.39735	0.3944	0.3944	0.39453	0.3944	0.3944	0.39453
541.732	-0.36068	-0.36068	-0.36068	-0.36068	-0.36068	-0.36068					541.144	0.39207	0.39438	0.39438	0.39463	0.39438	0.39438	0.39463
541.532	-0.35919	-0.35919	-0.35919	-0.35919	-0.35919	-0.35919					540.894	0.38798	0.39433	0.39433	0.39479	0.39433	0.39433	0.39479
541.332	-0.35971	-0.35971	-0.35971	-0.35971	-0.35971	-0.35971					540.644	0.3887	0.39429	0.39429	0.3951	0.39429	0.39429	0.3951
541.132	-0.35925	-0.35925	-0.35925	-0.35925	-0.35925	-0.35925					540.394	0.38762	0.39424	0.39424	0.39565	0.39424	0.39424	0.39565
540.932	-0.35952	-0.35952	-0.35952	-0.35952	-0.35952	-0.35952					540.144	0.39783	0.39422	0.39422	0.39662	0.39422	0.39422	0.39662
540.732	-0.36496	-0.36496	-0.36496	-0.36496	-0.36496	-0.36496					539.894	0.4009	0.39417	0.39417	0.39816	0.39417	0.39417	0.39816
540.532	-0.35797	-0.35797	-0.35797	-0.35797	-0.35797	-0.35797					539.644	0.40492	0.39409	0.39409	0.40055	0.39409	0.39409	0.40055
540.332	-0.36022	-0.36022	-0.36022	-0.36022	-0.36022	-0.36022					539.394	0.41087	0.39396	0.39396	0.40422	0.39396	0.39396	0.40422
540.132	-0.36169	-0.36169	-0.36169	-0.36169	-0.36169	-0.36169					539.144	0.42997	0.39369	0.39369	0.40955	0.39369	0.39369	0.40955
539.932	-0.36467	-0.36467	-0.36467	-0.36467	-0.36467	-0.36467					538.894	0.40546	0.3936	0.3936	0.41753	0.3936	0.3936	0.41753
539.732	-0.36547	-0.36547	-0.36547	-0.36547	-0.36547	-0.36547					538.644	0.43081	0.39333	0.39333	0.42854	0.39333	0.39333	0.42854
539.532	-0.36799	-0.36799	-0.36799	-0.36799	-0.36799	-0.36799					538.394	0.45147	0.39289	0.39289	0.44334	0.39289	0.39289	0.44334
539.332	-0.36415	-0.36415	-0.36415	-0.36415	-0.36415	-0.36415					538.144	0.4633	0.39236	0.39236	0.46279	0.39236	0.39236	0.46279
539.132	-0.36341	-0.36341	-0.36341	-0.36341	-0.36341	-0.36341					537.894	0.48949	0.39163	0.39163	0.48702	0.39164	0.39163	0.48702
538.932	-0.36706	-0.36706	-0.36706	-0.36706	-0.36706	-0.36706					537.644	0.50474	0.39079	0.39079	0.51596	0.39079	0.39079	0.51596
538.732	-0.3688	-0.3671	-0.3671	-0.36709	-0.3671	-0.36709					537.394	0.55081	0.38959	0.38959	0.54822	0.3896	0.38959	0.54823
538.532	-0.36432	-0.36711	-0.36711	-0.3671	-0.36711	-0.3671					537.144	0.57934	0.38817	0.38817	0.58156	0.38818	0.38817	0.58157
538.332	-0.36378	-0.36712	-0.36712	-0.3671	-0.36712	-0.3671					536.894	0.60991	0.38651	0.38651	0.61231	0.38654	0.38651	0.61234
538.132	-0.36808	-0.36712	-0.36712	-0.36708	-0.36712	-0.36708					536.644	0.63177	0.38467	0.38468	0.63623	0.38473	0.38467	0.6363
537.932	-0.36644	-0.36713	-0.36713	-0.36704	-0.36713	-0.36704					536.394	0.65333	0.38266	0.38267	0.64913	0.38279	0.38266	0.64927
537.732	-0.36723	-0.36713	-0.36713	-0.36697	-0.36713	-0.36697					536.144	0.65237	0.38064	0.38066	0.64832	0.38092	0.38064	0.64862
537.532	-0.36758	-0.36713	-0.36713	-0.36685	-0.36713	-0.36685					535.894	0.64006	0.3787	0.37875	0.63393	0.37926	0.3787	0.63454
537.332	-0.37115	-0.36714	-0.36714	-0.36666	-0.36714	-0.36665					535.644	0.60708	0.37699	0.37712	0.60811	0.37808	0.37699	0.60933
537.132	-0.37103	-0.36716	-0.36715	-0.36634	-0.36716	-0.36633					535.394	0.5857	0.37543	0.37571	0.57499	0.37747	0.37543	0.57732
536.932	-0.36646	-0.36716	-0.36714	-0.36583	-0.36716	-0.36581					535.144	0.53844	0.37421	0.37483	0.53914	0.37789	0.37421	0.54345
536.732	-0.36628	-0.36717	-0.36711	-0.36507	-0.36717	-0.36501					534.894	0.5009	0.37326	0.37456	0.50431	0.37966	0.37326	0.51201
536.532	-0.36233	-0.36718	-0.36707	-0.36399	-0.36718	-0.36388					534.644	0.48072	0.37245	0.37508	0.47291	0.38317	0.37245	0.48626
536.332	-0.36041	-0.36721	-0.36697	-0.36253	-0.36721	-0.36228					534.394	0.46036	0.37179	0.3769	0.44637	0.38905	0.37179	0.46874
536.132	-0.35812	-0.36724	-0.36676	-0.36062	-0.36725	-0.36013					534.144	0.46967	0.37106	0.38062	0.42481	0.39776	0.37106	0.46107
535.932	-0.35308	-0.36729	-0.36634	-0.35833	-0.3673	-0.35737					533.894	0.47543	0.37028	0.38752	0.40792	0.40981	0.37028	0.46469
535.732	-0.35384	-0.36734	-0.36554	-0.35576	-0.36735	-0.35393					533.644	0.48276	0.36944	0.3994	0.39516	0.42524	0.36944	0.48094
535.532	-0.34985	-0.36739	-0.36409	-0.3532	-0.36742	-0.34984					533.394	0.51807	0.36833	0.41849	0.38544	0.44297	0.36833	0.51025
535.332	-0.34898	-0.36742	-0.36156	-0.35106	-0.36749	-0.34506					533.144	0.55717	0.36691	0.44767	0.37803	0.46085	0.36691	0.55273
535.132	-0.34223	-0.36744	-0.35734	-0.3498	-0.36759	-0.3394					532.894	0.6069	0.36512	0.48999	0.37217	0.47546	0.36511	0.60739
534.932	-0.33328	-0.36741	-0.35057	-0.34973	-0.36772	-0.33226					532.644	0.66877	0.36286	0.54763	0.3672	0.48286	0.36284	0.67203
534.732	-0.32192	-0.36727	-0.34009	-0.35092	-0.3679	-0.32247					532.394	0.73447	0.36013	0.62079	0.3627	0.48054	0.36006	0.74399
534.532	-0.30989	-0.36689	-0.32449	-0.35313	-0.36813	-0.30826					532.144	0.81375	0.35695	0.70522	0.35822	0.4681	0.35666	0.81851
534.332	-0.28588	-0.36611	-0.30228	-0.35599	-0.36845	-0.28749					531.894	0.89045	0.35366	0.79102	0.35356	0.44817	0.35266	0.88842
534.132	-0.25697	-0.36461	-0.27206	-0.35909	-0.36888	-0.25801					531.644	0.94637	0.35136	0.86271	0.34872	0.42452	0.34822	0.94266
533.932	-0.21302	-0.36193	-0.23317	-0.36215	-0.36948	-0.21829					531.394	0.97315	0.35248	0.90274	0.34381	0.40084	0.34354	0.96926
533.732	-0.16234	-0.35733	-0.18628	-0.36503	-0.37029	-0.16807					531.144	0.96414	0.36202	0.89972	0.33904	0.37968	0.33889	0.96378
533.532	-0.10479	-0.34975	-0.13449	-0.36769	-0.37132	-0.1093					530.894	0.93537	0.38851	0.85278	0.3345	0.36206	0.33442	0.93458
533.332	-0.04944	-0.33779	-0.08367	-0.37016	-0.37256	-0.0465					530.644	0.89796	0.444	0.77408	0.33025	0.34815	0.33021	0.90586
533.132	0.00557	-0.3198	-0.0421	-0.37248	-0.37403	0.01367					530.394	0.90991	0.53946	0.68025	0.32589	0.33703	0.32586	0.90503
532.932	0.05937	-0.29399	-0.01844	-0.37475	-0.37571	0.06425					530.144	0.94354	0.67124	0.58724	0.32125	0.32794	0.32124	0.94394
532.732	0.10024	-0.25879	-0.0185	-0.37698	-0.37756	0.10084					529.894	1	0.80216	0.50537	0.31616	0.32002	0.31616	0.99524
532.532	0.12405	-0.21354	-0.04269	-0.37916	-0.3795	0.12361					529.644	0.98522	0.86411	0.43928	0.31115	0.31329	0.31115	0.99439
532.332	0.14603	-0.15945	-0.08581	-0.38135	-0.38154	0.13647					529.394	0.90294	0.81368	0.38989	0.30672	0.30787	0.30672	0.898
532.132	0.15	-0.10044	-0.13927	-0.3835	-0.3836	0.144					529.144	0.73573	0.68252	0.35523	0.3035	0.3041	0.3035	0.73484
531.932	0.14554	-0.04386	-0.19444	-0.3856	-0.38565	0.1474					528.894	0.57351	0.53989	0.3325	0.30148	0.30178	0.30148	0.5712
531.732	0.13496	0.000440025	-0.24508	-0.38764	-0.38767	0.14306					528.644	0.44258	0.43074	0.31829	0.30043	0.30057	0.30043	0.44874
531.532	0.11919	0.02285	-0.28779	-0.38962	-0.38964	0.12471					528.394	0.37579	0.36308	0.3098	0.29986	0.29993	0.29986	0.37308
531.332	0.08411	0.01773	-0.32152	-0.39147	-0.39148	0.08768					528.144	0.32666	0.32727	0.30498	0.29966	0.29969	0.29966	0.33261
531.132	0.03396	-0.01408	-0.34679	-0.39312	-0.39313	0.03225					527.894	0.32066	0.3104	0.30225	0.2995	0.29952	0.2995	0.31316
530.932	-0.02247	-0.0656	-0.36491	-0.39456	-0.39456	-0.03594					527.644	0.30492	0.30335	0.30083	0.29946	0.29947	0.29946	0.30472
530.732	-0.10173	-0.12673	-0.37732	-0.3957	-0.3957	-0.10835					527.394	0.29717	0.30071	0.3001	0.29945	0.29945	0.29945	0.30137
530.532	-0.17511	-0.18806	-0.38552	-0.39655	-0.39655	-0.17702					527.144	0.2875	0.29973	0.29966	0.29936	0.29936	0.29936	0.30003
530.332	-0.24224	-0.24297	-0.39073	-0.39715	-0.39715	-0.23654					526.894	0.30053	0.29945	0.29948	0.29935	0.29935	0.29935	0.29958
530.132	-0.29105	-0.28825	-0.39394	-0.39756	-0.39756	-0.28463					526.644	0.3045	0.29933	0.29937	0.29931	0.29931	0.29931	0.29939
529.932	-0.3319	-0.32324	-0.39584	-0.39782	-0.39782	-0.32126					526.394	0.30498	0.29927	0.29929	0.29927	0.29927	0.29927	0.2993
529.732	-0.35514	-0.34889	-0.39694	-0.39798	-0.39798	-0.34784					526.144	0.30612	0.30612	0.30613	0.30612	0.30612	0.30612	0.30613
529.532	-0.37142	-0.36685	-0.39755	-0.39809	-0.39809	-0.36631					525.894	0.31453	0.31453	0.31453	0.31453	0.31453	0.31453	0.31453
529.332	-0.37923	-0.37892	-0.39789	-0.39816	-0.39816	-0.37866					525.644	0.31807	0.31807	0.31807	0.31807	0.31807	0.31807	0.31807
529.132	-0.38845	-0.38673	-0.39807	-0.3982	-0.3982	-0.3866					525.394	0.33285	0.33285	0.33285	0.33285	0.33285	0.33285	0.33285
528.932	-0.38998	-0.39159	-0.39817	-0.39823	-0.39823	-0.39153					525.144	0.32594	0.32594	0.32594	0.32594	0.32594	0.32594	0.32594
528.732	-0.39176	-0.39453	-0.39823	-0.39825	-0.39825	-0.39451					524.894	0.34732	0.34732	0.34732	0.34732	0.34732	0.34732	0.34732
528.532	-0.39153	-0.39626	-0.39827	-0.39828	-0.39828	-0.39625					524.644	0.36186	0.36186	0.36186	0.36186	0.36186	0.36186	0.36186
528.332	-0.39514	-0.39723	-0.39829	-0.39829	-0.39829	-0.39722					524.394	0.38276	0.38276	0.38276	0.38276	0.38276	0.38276	0.38276
528.132	-0.39475	-0.39776	-0.3983	-0.39831	-0.39831	-0.39776					524.144	0.38582	0.38582	0.38582	0.38582	0.38582	0.38582	0.38582
527.932	-0.39525	-0.39805	-0.39832	-0.39832	-0.39832	-0.39805					523.894	0.40528	0.40528	0.40528	0.40528	0.40528	0.40528	0.40528
527.732	-0.39727	-0.39819	-0.39832	-0.39832	-0.39832	-0.39819					523.644	0.39339	0.39339	0.39339	0.39339	0.39339	0.39339	0.39339
527.532	-0.39632	-0.39827	-0.39833	-0.39833	-0.39833	-0.39827					523.394	0.38612	0.38612	0.38612	0.38612	0.38612	0.38612	0.38612
527.332	-0.39773	-0.39831	-0.39833	-0.39833	-0.39833	-0.39831					523.144	0.3612	0.3612	0.3612	0.3612	0.3612	0.3612	0.3612
527.132	-0.39659	-0.39833	-0.39834	-0.39834	-0.39834	-0.39833					522.894	0.35207	0.35207	0.35207	0.35207	0.35207	0.35207	0.35207
526.932	-0.39669	-0.39834	-0.39835	-0.39835	-0.39835	-0.39834					522.644	0.33363	0.33363	0.33363	0.33363	0.33363	0.33363	0.33363
526.732	-0.39643	-0.39835	-0.39835	-0.39835	-0.39835	-0.39835					522.394	0.33963	0.33963	0.33963	0.33963	0.33963	0.33963	0.33963
526.532	-0.39798	-0.39835	-0.39835	-0.39835	-0.39835	-0.39835					522.144	0.33219	0.33219	0.33219	0.33219	0.33219	0.33219	0.33219
526.332	-0.39533	-0.39837	-0.39837	-0.39837	-0.39837	-0.39837					521.894	0.32186	0.32186	0.32186	0.32186	0.32186	0.32186	0.32186
526.132	-0.4	-0.39837	-0.39837	-0.39837	-0.39837	-0.39837
525.932	-0.39527	-0.39839	-0.39839	-0.39839	-0.39839	-0.39839
525.732	-0.39866	-0.39839	-0.39839	-0.39839	-0.39839	-0.39839
525.532	-0.39242	-0.39841	-0.39841	-0.39841	-0.39841	-0.39841
525.332	-0.39634	-0.39842	-0.39842	-0.39842	-0.39842	-0.39842
525.132	-0.39946	-0.39946	-0.39946	-0.39946	-0.39946	-0.39946
524.932	-0.3987	-0.3987	-0.3987	-0.3987	-0.3987	-0.3987
524.732	-0.39839	-0.39839	-0.39839	-0.39839	-0.39839	-0.39839
524.532	-0.39485	-0.39485	-0.39485	-0.39485	-0.39485	-0.39485
524.332	-0.39399	-0.39399	-0.39399	-0.39399	-0.39399	-0.39399
524.132	-0.39512	-0.39512	-0.39512	-0.39512	-0.39512	-0.39512
523.932	-0.39426	-0.39426	-0.39426	-0.39426	-0.39426	-0.39426
523.732	-0.39196	-0.39196	-0.39196	-0.39196	-0.39196	-0.39196
523.532	-0.39153	-0.39153	-0.39153	-0.39153	-0.39153	-0.39153
523.332	-0.38919	-0.38919	-0.38919	-0.38919	-0.38919	-0.38919
523.132	-0.39103	-0.39103	-0.39103	-0.39103	-0.39103	-0.39103
522.932	-0.39122	-0.39122	-0.39122	-0.39122	-0.39122	-0.39122
522.732	-0.39264	-0.39264	-0.39264	-0.39264	-0.39264	-0.39264
522.532	-0.39591	-0.39591	-0.39591	-0.39591	-0.39591	-0.39591
522.332	-0.39603	-0.39603	-0.39603	-0.39603	-0.39603	-0.39603
522.132	-0.39663	-0.39663	-0.39663	-0.39663	-0.39663	-0.39663
521.932	-0.3955	-0.3955	-0.3955	-0.3955	-0.3955	-0.3955
521.732	-0.39647	-0.39647	-0.39647	-0.39647	-0.39647	-0.39647
521.532	-0.39601	-0.39601	-0.39601	-0.39601	-0.39601	-0.39601
521.332	-0.3974	-0.3974	-0.3974	-0.3974	-0.3974	-0.3974
	--	--	--	--	--	--

## Sheet: Fig. 2c
Energy loss	Counts			Independent Variable	Cumulative Fit Peak
eV
Core-loss (O-K, Fe-L23), background substracted (Hartree-Slater)	Core-loss (O-K, Fe-L23), background substracted (Hartree-Slater)
650	2108.04			650	0
650.25	3305.72			650.226	0
650.5	2521.63			650.451	0
650.75	2480			650.677	0
651	2141.53			650.902	0
651.25	2948.41			651.128	0
651.5	2306.44			651.353	0
651.75	2333.45			651.579	0
652	897.471			651.805	0
652.25	1347.21			652.03	0
652.5	2490.9			652.256	0
652.75	934.353			652.481	0
653	-1260.31			652.707	0
653.25	-663.65			652.932	0
653.5	-328.661			653.158	0
653.75	1528.69			653.383	0
654	1288.49			653.609	0
654.25	-1201.97			653.835	0
654.5	-220.291			654.06	0
654.75	839.101			654.286	0
655	1979.42			654.511	0
655.25	275.356			654.737	0
655.5	23.5675			654.962	0
655.75	-1270.54			655.188	0
656	-965.557			655.414	0
656.25	-419.733			655.639	0
656.5	-372.224			655.865	0
656.75	-1467.34			656.09	0
657	-1347.39			656.316	0
657.25	725.371			656.541	0
657.5	508.355			656.767	0
657.75	426.626			656.992	0
658	593.558			657.218	0
658.25	485.748			657.444	0
658.5	664.822			657.669	0
658.75	2214.59			657.895	0
659	1470.94			658.12	0
659.25	-1380.55			658.346	0
659.5	1133.32			658.571	0
659.75	-313.485			658.797	0
660	-7.61563			659.023	0
660.25	231.364			659.248	0
660.5	143.3			659.474	0
660.75	-693.557			659.699	0
661	-88.1128			659.925	0
661.25	-663.302			660.15	0
661.5	-557.375			660.376	0
661.75	946.827			660.601	0
662	865.929			660.827	0
662.25	-1078.69			661.053	0
662.5	-1554.22			661.278	0
662.75	588.558			661.504	0
663	-43.3498			661.729	0
663.25	-870.601			661.955	0
663.5	-441.414			662.18	0
663.75	-339.318			662.406	0
664	-700.717			662.632	0
664.25	-91.2682			662.857	0
664.5	920.562			663.083	0
664.75	424.025			663.308	0
665	478.028			663.534	0
665.25	153.446			663.759	0
665.5	1555.16			663.985	0
665.75	347.13			664.211	0
666	-1546.7			664.436	0
666.25	-1167.2			664.662	0
666.5	-1518.02			664.887	0
666.75	-791.24			665.113	0
667	1805.19			665.338	0
667.25	1237.66			665.564	0
667.5	789.002			665.789	0
667.75	-1126.73			666.015	0
668	-92.753			666.241	0
668.25	-1447.69			666.466	0
668.5	-358.351			666.692	0
668.75	-855.737			666.917	0
669	241.498			667.143	0
669.25	43.4483			667.368	0
669.5	964.616			667.594	0
669.75	547.469			667.82	0
670	175.323			668.045	0
670.25	-165.915			668.271	0
670.5	-989.339			668.496	0
670.75	-1654.7			668.722	0
671	-682.768			668.947	0
671.25	1543.1			669.173	0
671.5	2419.73			669.399	0
671.75	1361.87			669.624	0
672	1161.51			669.85	0
672.25	463.483			670.075	0
672.5	-205.788			670.301	0
672.75	370.86			670.526	0
673	-341.291			670.752	0
673.25	-106.646			670.977	0
673.5	17.5453			671.203	0
673.75	108.91			671.429	0
674	607.323			671.654	0
674.25	-108.432			671.88	0
674.5	883.957			672.105	0
674.75	2266.37			672.331	0
675	1355.24			672.556	0
675.25	-75.1502			672.782	0
675.5	-749.827			673.008	0
675.75	283.772			673.233	0
676	-1681.1			673.459	0
676.25	-1317.95			673.684	0
676.5	403.792			673.91	0
676.75	913.846			674.135	0
677	-318.507			674.361	0
677.25	193.952			674.586	0
677.5	-648.337			674.812	0
677.75	451.126			675.038	0
678	525.561			675.263	0
678.25	166.313			675.489	0
678.5	-311.992			675.714	0
678.75	-262.322			675.94	0
679	-819.425			676.165	0
679.25	-470.333			676.391	0
679.5	-1444.45			676.617	0
679.75	-1558.4			676.842	0
680	-439.619			677.068	0
680.25	-264.67			677.293	0
680.5	1737.42			677.519	0
680.75	1195.24			677.744	0
681	17.607			677.97	0
681.25	1821.43			678.195	0
681.5	1037.74			678.421	0
681.75	1047			678.647	0
682	1588.1			678.872	0
682.25	-401.127			679.098	0
682.5	-1468.99			679.323	0
682.75	-1165.45			679.549	0
683	90.077			679.774	0
683.25	-310.713			680	1.43498e-126
683.5	-1961.65			680.226	1.35725e-124
683.75	-1504.98			680.451	1.23974e-122
684	-2320.35			680.677	1.09362e-120
684.25	-1834.51			680.902	9.3167e-119
684.5	-1624.62			681.128	7.66512e-117
684.75	-816.915			681.353	6.09027e-115
685	-1629.49			681.579	4.67321e-113
685.25	-1570.63			681.805	3.46302e-111
685.5	-1634.99			682.03	2.47831e-109
685.75	-560.939			682.256	1.71284e-107
686	-299.831			682.481	1.14325e-105
686.25	283.047			682.707	7.36927e-104
686.5	1080.48			682.932	4.58743e-102
686.75	-149.507			683.158	2.75788e-100
687	-614.14			683.383	1.60119e-98
687.25	-1541.4			683.609	8.97779e-97
687.5	-483.003			683.835	4.86137e-95
687.75	-1015.06			684.06	2.54219e-93
688	-2125.09			684.286	1.28386e-91
688.25	-1223.48			684.511	6.26168e-90
688.5	-233.28			684.737	2.94933e-88
688.75	-992.487			684.962	1.34158e-86
689	-1334.38			685.188	5.89349e-85
689.25	-1066.06			685.414	2.50028e-83
689.5	-299.685			685.639	1.02439e-81
689.75	-370.575			685.865	4.05325e-80
690	-1476.93			686.09	1.54882e-78
690.25	-2538.47			686.316	5.7156e-77
690.5	-1247.41			686.541	2.03696e-75
690.75	-1949.51			686.767	7.01075e-74
691	-1081.5			686.992	2.33028e-72
691.25	-1150.96			687.218	7.48017e-71
691.5	-864.498			687.444	2.31887e-69
691.75	-1022.58			687.669	6.94229e-68
692	-1474.91			687.895	2.00719e-66
692.25	-414.614			688.12	5.60451e-65
692.5	380.648			688.346	1.51129e-63
692.75	811.939			688.571	3.93565e-62
693	164.323			688.797	9.898e-61
693.25	198.613			689.023	2.40403e-59
693.5	310.809			689.248	5.63888e-58
693.75	-436.774			689.474	1.27734e-56
694	-1204.67			689.699	2.79436e-55
694.25	-2573.53			689.925	5.90361e-54
694.5	-977.849			690.15	1.20452e-52
694.75	-67.698			690.376	2.37341e-51
695	-298.541			690.601	4.51639e-50
695.25	-1185.42			690.827	8.29988e-49
695.5	-1973.21			691.053	1.47304e-47
695.75	-764.026			691.278	2.52473e-46
696	-386.242			691.504	4.17906e-45
696.25	583.88			691.729	6.6804e-44
696.5	-49.284			691.955	1.03131e-42
696.75	-566.701			692.18	1.53757e-41
697	-468.011			692.406	2.21381e-40
697.25	-1676.51			692.632	3.07829e-39
697.5	-1010.42			692.857	4.13369e-38
697.75	-200.137			693.083	5.36079e-37
698	608.192			693.308	6.71397e-36
698.25	161.038			693.534	8.12067e-35
698.5	-2431.79			693.759	9.4856e-34
698.75	-489.746			693.985	1.07004e-32
699	222.626			694.211	1.16572e-31
699.25	-75.6216			694.436	1.22645e-30
699.5	-973.082			694.662	1.24614e-29
699.75	-529.567			694.887	1.22277e-28
700	-246.216			695.113	1.15874e-27
700.25	-569.279			695.338	1.06044e-26
700.5	-334.238			695.564	9.37232e-26
700.75	-441.141			695.789	7.99962e-25
701	139.375			696.015	6.59406e-24
701.25	78.6046			696.241	5.24925e-23
701.5	-37.6526			696.466	4.03555e-22
701.75	597.244			696.692	2.99618e-21
702	-1353.27			696.917	2.1483e-20
702.25	-1275			697.143	1.48759e-19
702.5	268.275			697.368	9.94795e-19
702.75	-179.671			697.594	6.42457e-18
703	-2258.91			697.82	4.00696e-17
703.25	-1469.49			698.045	2.4135e-16
703.5	-296.589			698.271	1.40392e-15
703.75	-754.522			698.496	7.8867e-15
704	-1009.7			698.722	4.27869e-14
704.25	-901.528			698.947	2.24175e-13
704.5	517.229			699.173	1.13429e-12
704.75	1289.7			699.399	5.54272e-12
705	-597.951			699.624	2.61567e-11
705.25	-322.637			699.85	1.19207e-10
705.5	-300.703			700.075	5.24668e-10
705.75	-16.383			700.301	2.23011e-09
706	61.9175			700.526	9.15441e-09
706.25	477.778			700.752	3.62907e-08
706.5	473.917			700.977	1.38938e-07
706.75	199.836			701.203	5.13697e-07
707	-1108.59			701.429	1.83423e-06
707.25	860.173			701.654	6.32504e-06
707.5	2912.61			701.88	2.10636e-05
707.75	5549.14			702.105	6.77428e-05
708	5987.55			702.331	0.000210404
708.25	6267.04			702.556	0.000631113
708.5	8775.73			702.782	0.00183
708.75	10946.7			703.008	0.00511
709	10914.4			703.233	0.01382
709.25	11814.7			703.459	0.03605
709.5	11358.1			703.684	0.09084
709.75	10860.3			703.91	0.22106
710	10222.2			704.135	0.5195
710.25	9943.91			704.361	1.17903
710.5	9560.15			704.586	2.5842
710.75	8634.27			704.812	5.47001
711	7167.69			705.038	11.1818
711.25	6050.65			705.263	22.0748
711.5	5417.92			705.489	42.0865
711.75	5350.77			705.714	77.4906
712	4887.01			705.94	137.79
712.25	4413.16			706.165	236.617
712.5	2957.49			706.391	392.406
712.75	1744.85			706.617	628.472
713	1303.83			706.842	972.07
713.25	667.493			707.068	1452.01
713.5	1134.79			707.293	2094.61
713.75	410.033			707.519	2918.09
714	661.505			707.744	3926.04
714.25	468.69			707.97	5101.19
714.5	-108.711			708.195	6401.02
714.75	1313.48			708.421	7756.9
715	2022.37			708.647	9077.95
715.25	2535.74			708.872	10260
715.5	1767.52			709.098	11198.8
715.75	633.536			709.323	11805
716	83.5985			709.549	12018.5
716.25	-601.124			709.774	11819.7
716.5	-1332.13			710	11235.7
716.75	298.5			710.226	10341.3
717	911.338			710.451	9255.45
717.25	719.362			710.677	8129.98
717.5	614.129			710.902	7124.43
717.75	731.433			711.128	6362.39
718	580.318			711.353	5878.52
718.25	889.34			711.579	5587.01
718.5	622.701			711.805	5307.71
718.75	656.631			712.03	4854.85
719	1848.24			712.256	4140.53
719.25	1750.06			712.481	3221.61
719.5	2174.41			712.707	2257.59
719.75	1480.06			712.932	1415.61
720	352.463			713.158	792.742
720.25	824.711			713.383	397.269
720.5	652.55			713.609	179.339
720.75	1877.42			713.835	73.8843
721	3440.85			714.06	28.3979
721.25	5119.31			714.286	10.5176
721.5	5109.89			714.511	3.89834
721.75	5114.31			714.737	1.49084
722	4358.45			714.962	0.59855
722.25	3865.09			715.188	0.26362
722.5	3712.46			715.414	0.15507
722.75	4573.6			715.639	0.16424
723	3969.99			715.865	0.27357
723.25	3710.79			716.09	0.5212
723.5	4839.42			716.316	1.0027
723.75	3089.37			716.541	1.89393
724	1462.31			716.767	3.49313
724.25	2182.47			716.992	6.28467
724.5	2276.57			717.218	11.0277
724.75	3229.61			717.444	18.8715
725	3050.15			717.669	31.4953
725.25	1740.99			717.895	51.2628
725.5	2552.29			718.12	81.3721
725.75	2863.06			718.346	125.97
726	3062.37			718.571	190.184
726.25	1687.34			718.797	280.025
726.5	1722.88			719.023	402.104
726.75	2961.4			719.248	563.115
727	2524.79			719.474	769.083
727.25	1428.72			719.699	1024.4
727.5	184.092			719.925	1330.7
727.75	976.633			720.15	1685.84
728	1623.95			720.376	2082.94
728.25	-46.9187			720.601	2509.96
728.5	473.626			720.827	2949.83
728.75	520.834			721.053	3381.3
729	946.705			721.278	3780.55
729.25	1967.86			721.504	4123.4
729.5	1813.05			721.729	4387.96
729.75	2023.99			721.955	4557.21
730	382.868			722.18	4621.37
730.25	2550.91			722.406	4579.35
730.5	2491.36			722.632	4439.33
730.75	2010.84			722.857	4218.2
731	471.395			723.083	3939.75
731.25	985.584			723.308	3632.17
731.5	2136.64			723.534	3324.77
731.75	2377.76			723.759	3044.68
732	3049.97			723.985	2813.71
732.25	2312.41			724.211	2645.95
732.5	2531.15			724.436	2546.24
732.75	2229.36			724.662	2509.95
733	1775.22			724.887	2523.89
733.25	989.835			725.113	2568.46
733.5	2162.7			725.338	2620.53
733.75	2386.34			725.564	2656.81
734	2127.76			725.789	2657.14
734.25	2502.8			726.015	2607.12
734.5	1334.93			726.241	2499.8
734.75	2170.23			726.466	2336.04
735	2508.3			726.692	2123.77
735.25	1805.76			726.917	1876.15
735.5	2605.66			727.143	1609.25
735.75	1113.46			727.368	1339.51
736	890.34			727.594	1081.67
736.25	1475.37			727.82	847.168
736.5	2042.14			728.045	643.438
736.75	2188.28			728.271	473.876
737	2770.92			728.496	338.388
737.25	3821.7			728.722	234.282
737.5	3017.27			728.947	157.262
737.75	2913.91			729.173	102.343
738	3043.59			729.399	64.5717
738.25	2970.58			729.624	39.4974
738.5	2627.42			729.85	23.4225
738.75	2029.82			730.075	13.4659
739	2552.94			730.301	7.50545
739.25	3051.43			730.526	4.05558
739.5	3270.44			730.752	2.12453
739.75	3129.97			730.977	1.07897
740	2994.42			731.203	0.53124
				731.429	0.25357
				731.654	0.11734
				731.88	0.05264
				732.105	0.0229
				732.331	0.00965
				732.556	0.00395
				732.782	0.00156
				733.008	0.000600819
				733.233	0.000223783
				733.459	8.0806e-05
				733.684	2.82875e-05
				733.91	9.60014e-06
				734.135	3.1586e-06
				734.361	1.0075e-06
				734.586	3.11552e-07
				734.812	9.34002e-08
				735.038	2.71456e-08
				735.263	7.64864e-09
				735.489	2.08931e-09
				735.714	5.53292e-10
				735.94	1.42049e-10
				736.165	3.53556e-11
				736.391	8.53121e-12
				736.617	1.99571e-12
				736.842	4.52601e-13
				737.068	9.95104e-14
				737.293	2.12107e-14
				737.519	4.38303e-15
				737.744	8.78068e-16
				737.97	1.70536e-16
				738.195	3.21096e-17
				738.421	5.86123e-18
				738.647	1.03723e-18
				738.872	1.7795e-19
				739.098	2.95972e-20
				739.323	4.77242e-21
				739.549	7.46037e-22
				739.774	1.13062e-22
				740	1.66113e-23

## Sheet: Fig. 2f
Fresh hybrid	One-month in air
91	93
93	88
92
