# Supplementary material for: Oat protein nanofibril–iron hybrids offer a stable, high-absorption iron delivery platform for iron fortification
Source: Nat Food. 2025 Nov 10;6(12):1164–75. doi: 10.1038/s43016-025-01260-6 (PMC12717008; doi:10.1038/s43016-025-01260-6)
Supplement: Supplementary file 5 — Statistical source data. [file 43016_2025_1260_MOESM5_ESM.xlsx]

## Sheet: Fig. 3
Color change							Sensory - R index
Matrix	Fe compound	Time [h]	∆E	Replicate Nr.				R Index
Plain yogurt	Fumarate	2	0.680053	1			Matrix	OatNF-SA-Fe	OatNF-NaOH-Fe	Fe-sulfate	Fe-pyrophosphate	Fe-fumarate	Fe-bisglycinate
Plain yogurt	Fumarate	2	3.5839	2			Water	77.8	75.9	79.5	40	81.8	59
Plain yogurt	Fumarate	2	4.42442	3			Apple juice	71.2	53.1	71.2	55.8	62.3	57.3
Plain yogurt	Bisglycinate	2	2.97155	1			Yogurt	61.8	56.9	57.8	41.2	70.1	60.5
Plain yogurt	Bisglycinate	2	2.99188	2
Plain yogurt	Bisglycinate	2	1.32081	3
Plain yogurt	Sulfate	2	2.4393	1
Plain yogurt	Sulfate	2	3.36928	2
Plain yogurt	Sulfate	2	1.79036	3
Plain yogurt	OatNF-SA-Fe	2	5.2456	1
Plain yogurt	OatNF-SA-Fe	2	3.70748	2
Plain yogurt	OatNF-SA-Fe	2	7.27395	3
Plain yogurt	OatNF-NaOH-Fe	2	3.1788	1
Plain yogurt	OatNF-NaOH-Fe	2	5.25654	2
Plain yogurt	OatNF-NaOH-Fe	2	4.65899	3
Plain yogurt	Pyrophosphate	2	3.32589	1
Plain yogurt	Pyrophosphate	2	3.84581	2
Plain yogurt	Pyrophosphate	2	2.92154	3
Water	Sulfate	2	43.5785	1
Water	Sulfate	2	43.2786	2
Water	Sulfate	2	42.7425	3
Water	Pyrophosphate	2	2.6634	1
Water	Pyrophosphate	2	1.42083	2
Water	Pyrophosphate	2	2.96666	3
Water	OatNF-SA-Fe	2	20.5572	1
Water	OatNF-SA-Fe	2	23.255	2
Water	OatNF-SA-Fe	2	23.276	3
Water	OatNF-NaOH-Fe	2	10.581	1
Water	OatNF-NaOH-Fe	2	11.8941	2
Water	OatNF-NaOH-Fe	2	9.28614	3
Water	Fumarate	2	9.29371	1
Water	Fumarate	2	6.14781	2
Water	Fumarate	2	12.6381	3
Water	Bisglycinate	2	24.094	1
Water	Bisglycinate	2	18.898	2
Water	Bisglycinate	2	21.6579	3
Apple juice	Sulfate	2	1.25985	1
Apple juice	Sulfate	2	2.17885	2
Apple juice	Sulfate	2	1.36376	3
Apple juice	Pyrophosphate	2	4.99531	1
Apple juice	Pyrophosphate	2	3.14212	2
Apple juice	Pyrophosphate	2	4.19143	3
Apple juice	OatNF-SA-Fe	2	2.33514	1
Apple juice	OatNF-SA-Fe	2	5.94096	2
Apple juice	OatNF-SA-Fe	2	4.42444	3
Apple juice	OatNF-NaOH-Fe	2	1.95927	1
Apple juice	OatNF-NaOH-Fe	2	3.14457	2
Apple juice	OatNF-NaOH-Fe	2	4.6793	3
Apple juice	Fumarate	2	2.76127	1
Apple juice	Fumarate	2	1.75566	2
Apple juice	Fumarate	2	3.82727	3
Apple juice	Bisglycinate	2	1.68581	1
Apple juice	Bisglycinate	2	3.75896	2
Apple juice	Bisglycinate	2	1.80826	3
