# Supplementary material for: Oat protein nanofibril–iron hybrids offer a stable, high-absorption iron delivery platform for iron fortification
Source: Nat Food. 2025 Nov 10;6(12):1164–75. doi: 10.1038/s43016-025-01260-6 (PMC12717008; doi:10.1038/s43016-025-01260-6)
Supplement: Supplementary file 6 — Statistical source data. [file 43016_2025_1260_MOESM6_ESM.xlsx]

## Sheet: Fig. 4
Fractional Fe absorption									Relative bioavailability
Nr	Fractional iron absorption (FIA)									Oat-NF-SA-57Fe
	54FeSO4/water	Oat-NF-SA-57Fe/water	Oat-NF-NaOH-58Fe/water	54FeSO4/açai	Oat-NF-SA-57Fe/açai	Oat-NF-NaOH-58Fe/açai			Nr	in water	with açai
	[%]	[%]	[%]	[%]	[%]	[%]
1	11.21	6.24	6.69	2.78	20.14	9.48			1	0.557	7.24
2	17.85	78.59	20.24	31.55	41.69	21.54			2	4.403	1.32
3	11.35	44.08	15.68	19.76	28.92	2.82			3	3.884	1.46
4	36.59	79.85	68.17	3.99	51.18	20.09			4	2.182	12.83
5	6.45	13.7	6.59	10.69	0.92	1.64			5	2.124	0.09
6	22.24	46.98	7.04	29.18	32.09	8.11			6	2.112	1.1
7	32.86	64.3	57.96	17.78	0.31	9.88			7	1.957	0.02
8	48.93	53.95	27.49	2.17	19.7	7.25			8	1.103	9.08
9	29.4	37.21	36.58	9.3	16.71	8.85			9	1.266	1.8
10	7.44	68.75	26.51	3.45	18.33	9.88			10	9.241	5.31
11	9.17	55.76	23.13	13.89	19.36	7.51			11	6.081	1.39
12	34.81	39.7	6.43	6.63	2.7	1.82			12	1.14	0.41
13	34.04	47.43	33.87	7.15	19.91	2.61			13	1.393	2.78
14	16.36	74.11	10.63	0.67	14.82	4.07			14	4.53	22.12
15	9.13	27.68	10.06	9.11	13.91	3.93			15	3.032	1.53
16	13.29	50.77	18.25	1.93	12.14	3.3			16	3.82	6.29
17	45.4	92.66	34.93	21.35	48.6	20.14			17	2.041	2.28
18	47.81	94.95	38.69	30.38	39.02	21.99			18	1.986	1.28
19	25.09	60.23	7.56	21.25	1.57	3.26			19	2.401	0.07
20	82.37	96.25	80.39	11.04	3.4	2.06			20	1.169	0.31
21	14.66	40.15	12.26	13.93	1.32	14.01			21	2.739	0.09
22	43.69	49.98	16.73	5.53	12.85	22.98			22	1.144	2.32
23	38.03	26.77	11.56	10.85	24.04	3.61			23	0.704	2.22
24	40.21	68.05	37.25	1.74	23.29	10.37			24	1.692	13.39
25	24.16	65.44	21.56	0.41	6.36	4.05			25	2.709	15.51
26	34.03	58.79	35.77	10.09	14.4	3.71			26	1.728	1.43
27	59.46	65.94	25.7	9.65	20.14	6.01			27	1.109	2.09
28	18.28	28.89	24.84	16.01	11.86	1.88			28	1.58	0.74
29	31.51	65.57	26.28	5.31	24.16	2.51			29	2.081	4.55
30	23.15	26.25	5.5	27.31	8.29	7.38			30	1.134	0.3
31	52.36	67.3	19.48	19.77	12.69	6.13			31	1.285	0.64
32	17.53	32.56	34.18	19.66	19.61	21.26			32	1.857	1
33	47.07	53.1	55.46	15.83	18.65	4.84			33	1.128	1.18
34	54.25	82.48	58.18	6.66	33.4	28.83			34	1.52	5.02
35	9.82	19.49	15.87	4.91	1.34	5.23			35	1.985	0.27
36	64.26	90.95	41.71	10.28	76.39	22.77			36	1.415	7.43
37	50.02	76.53	34.13	16.32	24.9	10.98			37	1.53	1.53
38	74.55	77.88	36.82	5.92	37.08	3.86			38	1.045	6.26
39	54.01	81.46	37.95	6.28	10.69	15.59			39	1.508	1.7
40	35.02	47.91	24.3	9.08	25.52	6.38			40	1.368	2.81
41	49.37	84.13	34.49	24.64	6.5	6.39			41	1.704	0.26
42	6.8	36.18	25.86	40.07	27.17	10.82			42	5.321	0.68
43	19.02	14.64	24.84	12.58	18.08	5.32			43	0.77	1.44
44	34.54	12.6	28.68	6.12	25.83	9.48			44	0.365	4.22
45	76.05	67.69	23.48	2.24	9.01	7.91			45	0.89	4.02
46	3.77	21.33	5.4	1.9	10.09	11.63			46	5.658	5.31
47	30.49	69.63	30.73	22.96	67.79	0.38			47	2.284	2.95
48	12.83	14.61	3.64	5.59	11.77	0.59			48	1.139	2.11
49	10.17	30.81	10.24	3.71	7.29	8.92			49	3.029	1.96
50	25.42	50.53	49.76	5.58	5.49	10.97			50	1.988	0.98
51	75.86	62.87	0.98	4.64	23.2	5.55			51	0.829	5
52	47.37	45.83	28.16	6.98	26.79	5.9			52	0.967	3.84
